# Supplementary material for: Pre-Columbian zoonotic enteric parasites: An insight into Puerto Rican indigenous culture diets and life styles
Source: PLoS One. 2020 Jan 30;15(1):e0227810. doi: 10.1371/journal.pone.0227810 (PMC6992007; doi:10.1371/journal.pone.0227810)
Supplement: S1 Data — (XLSX) [file pone.0227810.s041.xlsx]

## Sheet: Supplementary_Data_1 (2)
>M01522:132:000000000-A4LNU:1:1110:17795:4053.1_Cryptosporidium_spp.
GCTTGTGAACGAGCGAAACGAACTCTATCAGCTGCAACTACGGCTACCGTTGAAATTGATTCATTGGCGGAAGGTGTTGATTTTAACAGTTCGATCACTCGAGCGAGATTTGAAGATTTGTGTGGTGATTATTTCAGAAATACTTTGCAACCAGTAGAGAAAGTATTGAGAGATGCAAAGATGGGGAAGGGAGATGTAGATGAA
>M01522:132:000000000-A4LNU:1:2106:18282:6063.2_Giardia_intestinalis
GCATGGTATGCATTTTTTAAACGTTTGTATTGACCGAACATATAACCAATCTCTCTTGCGCCTACACCGATATCTCCGGCTGGAACGTCTGTATCTGGTCCAATATGTTTAGTCAGCTCTGTCATGAAGCTTTGACAGAAACGCATGATTTCTCTATCTGATTTTCCTTTTGGATCAAAGTCCGATCCGCCTTTACCACCGCC
>M01522:132:000000000-A4LNU:1:1108:20458:16756_Schistosomidae1
GATCGAGCGGACGCTGCAATACATTTGCACCACTCCATCTTCATCTTCATCTCCATCTTCATCCTTACATTCTTCTTCTTCTTCTTCCTCTTCTCGTCATCCTCATAAACATTTTACTTCTCATCGTTTGCACTCCTCTACTCTCTCCTTCTTTTACTACTTCTTCCATTCCAATCGCTATTGCTACTTTTCCCATTATCCAACTATGAACTCCTGTTAGTGGAGGATAATCCATTCCCCAATAATTCAAATCATTACGAGTTGAATTTACATACCAATCAAGAGGAGAAGGAAGATTAACAGAAAGTTCGAACCAATGACGTTGAGCTTCAAAATCACCAAAAAGAGGTGGAGAGGAATGACCAGAATAGGAA
>M01522:132:000000000-A4LNU:1:1111:24132:22042.1_Schistosomidae2
GCCAATCACCGTCATCCTCATAAACATTTTACTTCTCATCGTTTGCACTCCTCTACTCTCTCCTTCTTTTACTACTTCTTCCATTCCAATCGCTATTGCTACTTTTCCCATTATCCAACTATGAACTCCTGTTAGTGGAGGATAATCCATTCCCCAATAATTCAAATCATTACGAGTTGAATTTACATACCAATCAAGAGGAGAAGGAAGATTAACAGAAAGTTCGAACCAATGACGTTGAGCTTCAAAAT
>M01522:132:000000000-A4LNU:1:1102:17521:21100.1_Necator_spp.
AACGATTACAGACCCCCCGTCATGCCTTCTTCGGGATTCTACAACCCTTAGCCCTCCCTGATGGGGCCTGGAAGGATATCTCTATGGACTTTATAGTTAGACTTCCTTAGTCGAATAGCTATAATACTATCCTAGTAGTGGTATTCTAAATGACAAAAATATACCATTTCACACCTTGTCGGGACACCTCCACCACCGAAGAGCTAGCAGATCTCTATGCTTGCAATATCTTCTGTCTTCATGGCCTCTC
>M01522:132:000000000-A4LNU:1:2108:6882:8618_Putative_Eimeria
GGGCTTGTATCTTTGGAGAAGATGTCGCATTTGGCGGTGTGTTTCGATGTACGGTGGATTTGAGAGAACGATTCGGCACGCATCGCGTGTTCAACACCCCTTTGTCCGAGCAAGGAATTGCCGGATTTGCTATTGGCATGGCAGCCGTCGGCCACACGCCTATCGCAGAAATTCAATTCGCGGATTATATTTTCCCGGCGTTTGACCAAGTTTGTATCTTCGTTTTGAGCCAATTTCCACTGTGATCGCTGCAGATTGTCAATGAGGCTGCCAAGTACCGATA
>M01522:132:000000000-A4LNU:1:2109:13140:20960.1_Putative_Perkinsus_marinus
ATAGTCATCCTTGGCCAATCTCACCCTCGCTCTACAAGTCGGGCATTCATAGGATCTCTCCAGCCATGGCTTGATACAAGAACCACAAAAAGTATGTAGACAGTCTAGTACCGCAACAGGGTGATATGCCAATTCTGTGCAGATACTGCAATTGAGTTCCTTTTCGAGAGATTCGTCCATTACAAGTTCTGACTCGTCCTTGCTAGAGCCTGATAGTGGTGGAGCGTGACTTGCAGTGCGACTGGCCTTTG
>M01522:132:000000000-A4LNU:1:2110:20683:15891.1_Leptosphaeria_spp.
CTATTCTACACCCCCTATGTCTTTTCACAATGTCAAACTAGAGTCAAGCTCAACAGGGTCTTCTTTCCCCGCTGATTTGGCCAAGCCCGTTCCCTTGGCTGTGGTTTCGCTAGATAGTAGATAGGGACAGTGGGAATCTCGTTAATCCATTCATGCGCGTCACTAATTAGATGACGAGGCATTTG
>M01522:132:000000000-A4LNU:1:2114:18798:18268_Nannizzia_spp.
TCCTTGGGCTTCGGCATGACAAGAAATATACCTCGGCCGATGAACTCCGCTACGGACATTTGATGATCATGACGGATCAGGTAGGCACACGATAACCGACCGAGACGAGAGAGAAAACACACACACACACACGTACCGTAAACCCTCGATACCACGGTGTCATTGGCGCCAATTCTTCACCTGTCATTAACCTTCTCAAATTGTCAACGATATCGCGTGGATTATAATTCGGAATAAATGTACTCCAGCCTAGCATGATCACGACCATCGGTAAGTGAAAACCTAACTCCAAATCTTATCGCCAATTTGGGCTTTCGCCGTCGTACCTTACCTGTTCCAATTCCTTCGGATCCGTTCACCAGAACCATGGGTATTGTGGGAATATACCTGTCGGAAACA…
