# Supplementary material for: Pre-Columbian zoonotic enteric parasites: An insight into Puerto Rican indigenous culture diets and life styles
Source: PLoS One. 2020 Jan 30;15(1):e0227810. doi: 10.1371/journal.pone.0227810 (PMC6992007; doi:10.1371/journal.pone.0227810)
Supplement: S2 Data — (XLSX) [file pone.0227810.s042.xlsx]

## Sheet: Diphyllobothrium
|Host |Parasite |ParasiteFull |
|:----------------------------------------|:---------------------------------|:---------------------------------------------------------------------------|
|Canis familiaris |Diphyllobothrium alascense |Diphyllobothrium alascense Rausch & Williamson, 1958 |
|Lota lota |Diphyllobothrium alascense |Diphyllobothrium alascense Rausch & Williamson, 1958 |
|Phoca vitulina |Diphyllobothrium alascense |Diphyllobothrium alascense Rausch & Williamson, 1958 |
|Phoca vitulina richardsi |Diphyllobothrium alascense |Diphyllobothrium alascense Rausch & Williamson, 1958 |
|Ommatophoca rossi |Diphyllobothrium antarcticum |Diphyllobothrium antarcticum (Baird, 1853) |
|Leptonychotes weddelli |Diphyllobothrium archeri |Diphyllobothrium archeri (Leiper & Atkinson, 1914) |
|Arctocephalus pusillus pusillus |Diphyllobothrium atlanticum |Diphyllobothrium atlanticum Delyamure & Parukhin, 1968 |
|(Copepoda) |Diphyllobothrium cameroni |Diphyllobothrium cameroni Rausch, 1969 |
|(Marine_Fish) |Diphyllobothrium cameroni |Diphyllobothrium cameroni Rausch, 1969 |
|Homo sapiens |Diphyllobothrium cameroni |Diphyllobothrium cameroni Rausch, 1969 |
|Monachus schauinslandi |Diphyllobothrium cameroni |Diphyllobothrium cameroni Rausch, 1969 |
|Colymbus stellatus |Diphyllobothrium colymbi |Diphyllobothrium colymbi Yamaguti, 1951 |
|Gavia stellata |Diphyllobothrium colymbi |Diphyllobothrium colymbi Yamaguti, 1951 |
|Erignathus barbatus |Diphyllobothrium coniceps |Diphyllobothrium coniceps (Linstow, 1905) |
|Monachus monachus |Diphyllobothrium coniceps |Diphyllobothrium coniceps (Linstow, 1905) |
|(Copepoda) |Diphyllobothrium cordatum |Diphyllobothrium cordatum (Leuckart, 1863) |
|(Marine_Fish) |Diphyllobothrium cordatum |Diphyllobothrium cordatum (Leuckart, 1863) |
|Canis familiaris |Diphyllobothrium cordatum |Diphyllobothrium cordatum (Leuckart, 1863) |
|Erignathus barbatus |Diphyllobothrium cordatum |Diphyllobothrium cordatum (Leuckart, 1863) |
|Halichoerus grypus |Diphyllobothrium cordatum |Diphyllobothrium cordatum (Leuckart, 1863) |
|Homo sapiens |Diphyllobothrium cordatum |Diphyllobothrium cordatum (Leuckart, 1863) |
|Odobenus rosmarus |Diphyllobothrium cordatum |Diphyllobothrium cordatum (Leuckart, 1863) |
|Pagophilus groenlandicus |Diphyllobothrium cordatum |Diphyllobothrium cordatum (Leuckart, 1863) |
|Phoca fasciata |Diphyllobothrium cordatum |Diphyllobothrium cordatum (Leuckart, 1863) |
|Phoca groenlandica |Diphyllobothrium cordatum |Diphyllobothrium cordatum (Leuckart, 1863) |
|Phoca vitulina |Diphyllobothrium cordatum |Diphyllobothrium cordatum (Leuckart, 1863) |
|Phoca vitulina vitulina |Diphyllobothrium cordatum |Diphyllobothrium cordatum (Leuckart, 1863) |
|Vulpes vulpes |Diphyllobothrium cordatum |Diphyllobothrium cordatum (Leuckart, 1863) |
|Larus californicus |Diphyllobothrium cordiceps |Diphyllobothrium cordiceps (leidy, 1871) |
|Pelecanus erythrorhynchos |Diphyllobothrium cordiceps |Diphyllobothrium cordiceps (leidy, 1871) |
|Salmo clarki |Diphyllobothrium cordiceps |Diphyllobothrium cordiceps (leidy, 1871) |
|(Copepoda) |Diphyllobothrium dalliae |Diphyllobothrium dalliae Rausch, 1956 |
|(seagull) |Diphyllobothrium dalliae |Diphyllobothrium dalliae Rausch, 1956 |
|Alopex lagopus |Diphyllobothrium dalliae |Diphyllobothrium dalliae Rausch, 1956 |
|Canis familiaris |Diphyllobothrium dalliae |Diphyllobothrium dalliae Rausch, 1956 |
|Dallia pectoralis |Diphyllobothrium dalliae |Diphyllobothrium dalliae Rausch, 1956 |
|Homo sapiens |Diphyllobothrium dalliae |Diphyllobothrium dalliae Rausch, 1956 |
|Larus glaucescens |Diphyllobothrium dalliae |Diphyllobothrium dalliae Rausch, 1956 |
|(Fish) |Diphyllobothrium dendriticum |Diphyllobothrium dendriticum (Nitzsch, 1824) |
|(Freshwater_fish) |Diphyllobothrium dendriticum |Diphyllobothrium dendriticum (Nitzsch, 1824) |
|(Laridae) |Diphyllobothrium dendriticum |Diphyllobothrium dendriticum (Nitzsch, 1824) |
|(No actual record) |Diphyllobothrium dendriticum |Diphyllobothrium dendriticum (Nitzsch, 1824) |
|(Not given) |Diphyllobothrium dendriticum |Diphyllobothrium dendriticum (Nitzsch, 1824) |
|(Salmonidae) |Diphyllobothrium dendriticum |Diphyllobothrium dendriticum (Nitzsch, 1824) |
|Acanthocyclops viridis |Diphyllobothrium dendriticum |Diphyllobothrium dendriticum (Nitzsch, 1824) |
|Alopex lagopus |Diphyllobothrium dendriticum |Diphyllobothrium dendriticum (Nitzsch, 1824) |
|Apeltes quadracus |Diphyllobothrium dendriticum |Diphyllobothrium dendriticum (Nitzsch, 1824) |
|Arctodiaptomus acutilobatus |Diphyllobothrium dendriticum |Diphyllobothrium dendriticum (Nitzsch, 1824) |
|Arctodiaptomus bacillifer |Diphyllobothrium dendriticum |Diphyllobothrium dendriticum (Nitzsch, 1824) |
|Asprocottus herzentini |Diphyllobothrium dendriticum |Diphyllobothrium dendriticum (Nitzsch, 1824) |
|Asprocottus intermedius |Diphyllobothrium dendriticum |Diphyllobothrium dendriticum (Nitzsch, 1824) |
|Basilichthys australis |Diphyllobothrium dendriticum |Diphyllobothrium dendriticum (Nitzsch, 1824) |
|Brachymystax lenok |Diphyllobothrium dendriticum |Diphyllobothrium dendriticum (Nitzsch, 1824) |
|Canis familiaris |Diphyllobothrium dendriticum |Diphyllobothrium dendriticum (Nitzsch, 1824) |
|Comephorus baicalensis |Diphyllobothrium dendriticum |Diphyllobothrium dendriticum (Nitzsch, 1824) |
|Comephorus dybowski |Diphyllobothrium dendriticum |Diphyllobothrium dendriticum (Nitzsch, 1824) |
|Coregonus |Diphyllobothrium dendriticum |Diphyllobothrium dendriticum (Nitzsch, 1824) |
|Coregonus acronius |Diphyllobothrium dendriticum |Diphyllobothrium dendriticum (Nitzsch, 1824) |
|Coregonus albula |Diphyllobothrium dendriticum |Diphyllobothrium dendriticum (Nitzsch, 1824) |
|Coregonus artedii |Diphyllobothrium dendriticum |Diphyllobothrium dendriticum (Nitzsch, 1824) |
|Coregonus autumnalis |Diphyllobothrium dendriticum |Diphyllobothrium dendriticum (Nitzsch, 1824) |
|Coregonus autumnalis migratorius |Diphyllobothrium dendriticum |Diphyllobothrium dendriticum (Nitzsch, 1824) |
|Coregonus clupeaformis |Diphyllobothrium dendriticum |Diphyllobothrium dendriticum (Nitzsch, 1824) |
|Coregonus lavaretus |Diphyllobothrium dendriticum |Diphyllobothrium dendriticum (Nitzsch, 1824) |
|Coregonus lavaretus baicalensis |Diphyllobothrium dendriticum |Diphyllobothrium dendriticum (Nitzsch, 1824) |
|Coregonus lavaretus pallasi |Diphyllobothrium dendriticum |Diphyllobothrium dendriticum (Nitzsch, 1824) |
|Coregonus lavaretus pidschian |Diphyllobothrium dendriticum |Diphyllobothrium dendriticum (Nitzsch, 1824) |
|Coregonus lavaretus wartmanni |Diphyllobothrium dendriticum |Diphyllobothrium dendriticum (Nitzsch, 1824) |
|Coregonus peled |Diphyllobothrium dendriticum |Diphyllobothrium dendriticum (Nitzsch, 1824) |
|Coregonus sardinella |Diphyllobothrium dendriticum |Diphyllobothrium dendriticum (Nitzsch, 1824) |
|Coregonus sp. |Diphyllobothrium dendriticum |Diphyllobothrium dendriticum (Nitzsch, 1824) |
|Coregonus widegreni |Diphyllobothrium dendriticum |Diphyllobothrium dendriticum (Nitzsch, 1824) |
|Corvus |Diphyllobothrium dendriticum |Diphyllobothrium dendriticum (Nitzsch, 1824) |
|Corvus corone |Diphyllobothrium dendriticum |Diphyllobothrium dendriticum (Nitzsch, 1824) |
|Cottocomephorus grewingki |Diphyllobothrium dendriticum |Diphyllobothrium dendriticum (Nitzsch, 1824) |
|Cottocomephorus inermis |Diphyllobothrium dendriticum |Diphyllobothrium dendriticum (Nitzsch, 1824) |
|Cottus kessleri |Diphyllobothrium dendriticum |Diphyllobothrium dendriticum (Nitzsch, 1824) |
|Cyclops abyssorum |Diphyllobothrium dendriticum |Diphyllobothrium dendriticum (Nitzsch, 1824) |
|Cyclops kolensis |Diphyllobothrium dendriticum |Diphyllobothrium dendriticum (Nitzsch, 1824) |
|Cyclops scutifer |Diphyllobothrium dendriticum |Diphyllobothrium dendriticum (Nitzsch, 1824) |
|Cyclops serrulatus |Diphyllobothrium dendriticum |Diphyllobothrium dendriticum (Nitzsch, 1824) |
|Cyclops strenuus |Diphyllobothrium dendriticum |Diphyllobothrium dendriticum (Nitzsch, 1824) |
|Cyclops strenuus abyssorum |Diphyllobothrium dendriticum |Diphyllobothrium dendriticum (Nitzsch, 1824) |
|Diaptomus gracilis |Diphyllobothrium dendriticum |Diphyllobothrium dendriticum (Nitzsch, 1824) |
|Diaptomus graciloides |Diphyllobothrium dendriticum |Diphyllobothrium dendriticum (Nitzsch, 1824) |
|Diaptomus (Aglodiaptomus) leptopus |Diphyllobothrium dendriticum |Diphyllobothrium dendriticum (Nitzsch, 1824) |
|Eudiaptomus gracilis |Diphyllobothrium dendriticum |Diphyllobothrium dendriticum (Nitzsch, 1824) |
|Felis catus domesticus |Diphyllobothrium dendriticum |Diphyllobothrium dendriticum (Nitzsch, 1824) |
|Galaxias maculatus |Diphyllobothrium dendriticum |Diphyllobothrium dendriticum (Nitzsch, 1824) |
|Gasterosteus aculeatus |Diphyllobothrium dendriticum |Diphyllobothrium dendriticum (Nitzsch, 1824) |
|Gavia arctica |Diphyllobothrium dendriticum |Diphyllobothrium dendriticum (Nitzsch, 1824) |
|Gavia stellata |Diphyllobothrium dendriticum |Diphyllobothrium dendriticum (Nitzsch, 1824) |
|Gymnocephalus cernuus |Diphyllobothrium dendriticum |Diphyllobothrium dendriticum (Nitzsch, 1824) |
|Homo sapiens |Diphyllobothrium dendriticum |Diphyllobothrium dendriticum (Nitzsch, 1824) |
|Hucho taimen |Diphyllobothrium dendriticum |Diphyllobothrium dendriticum (Nitzsch, 1824) |
|Hydromys chrysogaster |Diphyllobothrium dendriticum |Diphyllobothrium dendriticum (Nitzsch, 1824) |
|Larus |Diphyllobothrium dendriticum |Diphyllobothrium dendriticum (Nitzsch, 1824) |
|Larus argentatus |Diphyllobothrium dendriticum |Diphyllobothrium dendriticum (Nitzsch, 1824) |
|Larus canus |Diphyllobothrium dendriticum |Diphyllobothrium dendriticum (Nitzsch, 1824) |
|Larus dominicanus |Diphyllobothrium dendriticum |Diphyllobothrium dendriticum (Nitzsch, 1824) |
|Larus fuscus |Diphyllobothrium dendriticum |Diphyllobothrium dendriticum (Nitzsch, 1824) |
|Larus maculipennis |Diphyllobothrium dendriticum |Diphyllobothrium dendriticum (Nitzsch, 1824) |
|Larus ridibundus |Diphyllobothrium dendriticum |Diphyllobothrium dendriticum (Nitzsch, 1824) |
|Limnocottus megalops |Diphyllobothrium dendriticum |Diphyllobothrium dendriticum (Nitzsch, 1824) |
|Lota lota |Diphyllobothrium dendriticum |Diphyllobothrium dendriticum (Nitzsch, 1824) |
|Lutra lutra |Diphyllobothrium dendriticum |Diphyllobothrium dendriticum (Nitzsch, 1824) |
|Mergus |Diphyllobothrium dendriticum |Diphyllobothrium dendriticum (Nitzsch, 1824) |
|Mergus merganser |Diphyllobothrium dendriticum |Diphyllobothrium dendriticum (Nitzsch, 1824) |
|Mergus serrator |Diphyllobothrium dendriticum |Diphyllobothrium dendriticum (Nitzsch, 1824) |
|Mesocricetus auratus |Diphyllobothrium dendriticum |Diphyllobothrium dendriticum (Nitzsch, 1824) |
|Myoxocephalus quadricornis |Diphyllobothrium dendriticum |Diphyllobothrium dendriticum (Nitzsch, 1824) |
|Nemachilus barbatulus |Diphyllobothrium dendriticum |Diphyllobothrium dendriticum (Nitzsch, 1824) |
|Ochrotomys nuttalli |Diphyllobothrium dendriticum |Diphyllobothrium dendriticum (Nitzsch, 1824) |
|Oncorhynchus gorbuscha |Diphyllobothrium dendriticum |Diphyllobothrium dendriticum (Nitzsch, 1824) |
|Oncorhynchus kisutch |Diphyllobothrium dendriticum |Diphyllobothrium dendriticum (Nitzsch, 1824) |
|Oncorhynchus mykiss |Diphyllobothrium dendriticum |Diphyllobothrium dendriticum (Nitzsch, 1824) |
|Oncorhynchus nerka |Diphyllobothrium dendriticum |Diphyllobothrium dendriticum (Nitzsch, 1824) |
|Osmerus eperlanus |Diphyllobothrium dendriticum |Diphyllobothrium dendriticum (Nitzsch, 1824) |
|Osmerus mordax |Diphyllobothrium dendriticum |Diphyllobothrium dendriticum (Nitzsch, 1824) |
|Perca fluviatilis |Diphyllobothrium dendriticum |Diphyllobothrium dendriticum (Nitzsch, 1824) |
|Percichthys trucha |Diphyllobothrium dendriticum |Diphyllobothrium dendriticum (Nitzsch, 1824) |
|Phalacrocorax carbo |Diphyllobothrium dendriticum |Diphyllobothrium dendriticum (Nitzsch, 1824) |
|Phoca hispida |Diphyllobothrium dendriticum |Diphyllobothrium dendriticum (Nitzsch, 1824) |
|Phoca sibirica |Diphyllobothrium dendriticum |Diphyllobothrium dendriticum (Nitzsch, 1824) |
|Podiceps auritus |Diphyllobothrium dendriticum |Diphyllobothrium dendriticum (Nitzsch, 1824) |
|Podiceps cristatus |Diphyllobothrium dendriticum |Diphyllobothrium dendriticum (Nitzsch, 1824) |
|Prosopium williamsoni |Diphyllobothrium dendriticum |Diphyllobothrium dendriticum (Nitzsch, 1824) |
|Pungitius pungitius |Diphyllobothrium dendriticum |Diphyllobothrium dendriticum (Nitzsch, 1824) |
|Rattus norvegicus |Diphyllobothrium dendriticum |Diphyllobothrium dendriticum (Nitzsch, 1824) |
|Salmo |Diphyllobothrium dendriticum |Diphyllobothrium dendriticum (Nitzsch, 1824) |
|Salmo clarki |Diphyllobothrium dendriticum |Diphyllobothrium dendriticum (Nitzsch, 1824) |
|Salmo gairdneri |Diphyllobothrium dendriticum |Diphyllobothrium dendriticum (Nitzsch, 1824) |
|Salmo salar |Diphyllobothrium dendriticum |Diphyllobothrium dendriticum (Nitzsch, 1824) |
|Salmo salar var. sebago |Diphyllobothrium dendriticum |Diphyllobothrium dendriticum (Nitzsch, 1824) |
|Salmo trutta |Diphyllobothrium dendriticum |Diphyllobothrium dendriticum (Nitzsch, 1824) |
|Salmo trutta m. fario |Diphyllobothrium dendriticum |Diphyllobothrium dendriticum (Nitzsch, 1824) |
|Salmo trutta m. lacustris |Diphyllobothrium dendriticum |Diphyllobothrium dendriticum (Nitzsch, 1824) |
|Salmo trutta m. trutta |Diphyllobothrium dendriticum |Diphyllobothrium dendriticum (Nitzsch, 1824) |
|Salvelinus alpinus |Diphyllobothrium dendriticum |Diphyllobothrium dendriticum (Nitzsch, 1824) |
|Salvelinus fontinalis |Diphyllobothrium dendriticum |Diphyllobothrium dendriticum (Nitzsch, 1824) |
|Salvelinus lepechini |Diphyllobothrium dendriticum |Diphyllobothrium dendriticum (Nitzsch, 1824) |
|Salvelinus malma |Diphyllobothrium dendriticum |Diphyllobothrium dendriticum (Nitzsch, 1824) |
|Salvelinus namaycush |Diphyllobothrium dendriticum |Diphyllobothrium dendriticum (Nitzsch, 1824) |
|Stercorarius |Diphyllobothrium dendriticum |Diphyllobothrium dendriticum (Nitzsch, 1824) |
|Sterna |Diphyllobothrium dendriticum |Diphyllobothrium dendriticum (Nitzsch, 1824) |
|Sterna hirundo |Diphyllobothrium dendriticum |Diphyllobothrium dendriticum (Nitzsch, 1824) |
|Thymallus |Diphyllobothrium dendriticum |Diphyllobothrium dendriticum (Nitzsch, 1824) |
|Thymallus arcticus baicalensis |Diphyllobothrium dendriticum |Diphyllobothrium dendriticum (Nitzsch, 1824) |
|Thymallus arcticus nigrescens |Diphyllobothrium dendriticum |Diphyllobothrium dendriticum (Nitzsch, 1824) |
|Thymallus brevirostris |Diphyllobothrium dendriticum |Diphyllobothrium dendriticum (Nitzsch, 1824) |
|Thymallus thymallus |Diphyllobothrium dendriticum |Diphyllobothrium dendriticum (Nitzsch, 1824) |
|(Fish) |Diphyllobothrium ditremum |Diphyllobothrium ditremum (Creplin, 1825) |
|(Freshwater_fish) |Diphyllobothrium ditremum |Diphyllobothrium ditremum (Creplin, 1825) |
|(Laridae) |Diphyllobothrium ditremum |Diphyllobothrium ditremum (Creplin, 1825) |
|(No actual record) |Diphyllobothrium ditremum |Diphyllobothrium ditremum (Creplin, 1825) |
|(Not given) |Diphyllobothrium ditremum |Diphyllobothrium ditremum (Creplin, 1825) |
|Apeltes quadracus |Diphyllobothrium ditremum |Diphyllobothrium ditremum (Creplin, 1825) |
|Ardea cinerea |Diphyllobothrium ditremum |Diphyllobothrium ditremum (Creplin, 1825) |
|Aythya marila |Diphyllobothrium ditremum |Diphyllobothrium ditremum (Creplin, 1825) |
|Colymbus septentionalis |Diphyllobothrium ditremum |Diphyllobothrium ditremum (Creplin, 1825) |
|Comephorus baicalensis |Diphyllobothrium ditremum |Diphyllobothrium ditremum (Creplin, 1825) |
|Coregonus |Diphyllobothrium ditremum |Diphyllobothrium ditremum (Creplin, 1825) |
|Coregonus albula |Diphyllobothrium ditremum |Diphyllobothrium ditremum (Creplin, 1825) |
|Coregonus albula ladogensis |Diphyllobothrium ditremum |Diphyllobothrium ditremum (Creplin, 1825) |
|Coregonus artedii |Diphyllobothrium ditremum |Diphyllobothrium ditremum (Creplin, 1825) |
|Coregonus autumnalis |Diphyllobothrium ditremum |Diphyllobothrium ditremum (Creplin, 1825) |
|Coregonus autumnalis migratorius |Diphyllobothrium ditremum |Diphyllobothrium ditremum (Creplin, 1825) |
|Coregonus clupeaformis |Diphyllobothrium ditremum |Diphyllobothrium ditremum (Creplin, 1825) |
|Coregonus hoyi |Diphyllobothrium ditremum |Diphyllobothrium ditremum (Creplin, 1825) |
|Coregonus lavaretus |Diphyllobothrium ditremum |Diphyllobothrium ditremum (Creplin, 1825) |
|Coregonus lavaretus fera |Diphyllobothrium ditremum |Diphyllobothrium ditremum (Creplin, 1825) |
|Coregonus lavaretus wartmanni |Diphyllobothrium ditremum |Diphyllobothrium ditremum (Creplin, 1825) |
|Coregonus nasus |Diphyllobothrium ditremum |Diphyllobothrium ditremum (Creplin, 1825) |
|Coregonus peled |Diphyllobothrium ditremum |Diphyllobothrium ditremum (Creplin, 1825) |
|Coregonus sardinella |Diphyllobothrium ditremum |Diphyllobothrium ditremum (Creplin, 1825) |
|Coregonus sardinella maris-albi |Diphyllobothrium ditremum |Diphyllobothrium ditremum (Creplin, 1825) |
|Coregonus tugun |Diphyllobothrium ditremum |Diphyllobothrium ditremum (Creplin, 1825) |
|Cottocomephorus grewingki |Diphyllobothrium ditremum |Diphyllobothrium ditremum (Creplin, 1825) |
|Cottocomephorus inermis |Diphyllobothrium ditremum |Diphyllobothrium ditremum (Creplin, 1825) |
|Cyclops strenuus abyssorum |Diphyllobothrium ditremum |Diphyllobothrium ditremum (Creplin, 1825) |
|Gasterosteus aculeatus |Diphyllobothrium ditremum |Diphyllobothrium ditremum (Creplin, 1825) |
|Gavia |Diphyllobothrium ditremum |Diphyllobothrium ditremum (Creplin, 1825) |
|Gavia adamsi |Diphyllobothrium ditremum |Diphyllobothrium ditremum (Creplin, 1825) |
|Gavia arctica |Diphyllobothrium ditremum |Diphyllobothrium ditremum (Creplin, 1825) |
|Gavia immer |Diphyllobothrium ditremum |Diphyllobothrium ditremum (Creplin, 1825) |
|Gavia stellata |Diphyllobothrium ditremum |Diphyllobothrium ditremum (Creplin, 1825) |
|Hypomesus olidus |Diphyllobothrium ditremum |Diphyllobothrium ditremum (Creplin, 1825) |
|Larus |Diphyllobothrium ditremum |Diphyllobothrium ditremum (Creplin, 1825) |
|Larus argentatus |Diphyllobothrium ditremum |Diphyllobothrium ditremum (Creplin, 1825) |
|Limnocottus megalops |Diphyllobothrium ditremum |Diphyllobothrium ditremum (Creplin, 1825) |
|Lota lota |Diphyllobothrium ditremum |Diphyllobothrium ditremum (Creplin, 1825) |
|Mergus |Diphyllobothrium ditremum |Diphyllobothrium ditremum (Creplin, 1825) |
|Mergus merganser |Diphyllobothrium ditremum |Diphyllobothrium ditremum (Creplin, 1825) |
|Mesocricetus auratus |Diphyllobothrium ditremum |Diphyllobothrium ditremum (Creplin, 1825) |
|Nemachilus barbatulus |Diphyllobothrium ditremum |Diphyllobothrium ditremum (Creplin, 1825) |
|Oncorhynchus kisutch |Diphyllobothrium ditremum |Diphyllobothrium ditremum (Creplin, 1825) |
|Oncorhynchus mykiss |Diphyllobothrium ditremum |Diphyllobothrium ditremum (Creplin, 1825) |
|Oncorhynchus nerka |Diphyllobothrium ditremum |Diphyllobothrium ditremum (Creplin, 1825) |
|Osmerus eperlanus |Diphyllobothrium ditremum |Diphyllobothrium ditremum (Creplin, 1825) |
|Phalacrocorax |Diphyllobothrium ditremum |Diphyllobothrium ditremum (Creplin, 1825) |
|Phoca hispida saimensis |Diphyllobothrium ditremum |Diphyllobothrium ditremum (Creplin, 1825) |
|Podiceps |Diphyllobothrium ditremum |Diphyllobothrium ditremum (Creplin, 1825) |
|Podiceps grisegena |Diphyllobothrium ditremum |Diphyllobothrium ditremum (Creplin, 1825) |
|Pungitius pungitius |Diphyllobothrium ditremum |Diphyllobothrium ditremum (Creplin, 1825) |
|Rissa tridactyla |Diphyllobothrium ditremum |Diphyllobothrium ditremum (Creplin, 1825) |
|Salmo |Diphyllobothrium ditremum |Diphyllobothrium ditremum (Creplin, 1825) |
|Salmo clarki |Diphyllobothrium ditremum |Diphyllobothrium ditremum (Creplin, 1825) |
|Salmo gairdneri |Diphyllobothrium ditremum |Diphyllobothrium ditremum (Creplin, 1825) |
|Salmo salar |Diphyllobothrium ditremum |Diphyllobothrium ditremum (Creplin, 1825) |
|Salmo salar var. sebago |Diphyllobothrium ditremum |Diphyllobothrium ditremum (Creplin, 1825) |
|Salmo trutta |Diphyllobothrium ditremum |Diphyllobothrium ditremum (Creplin, 1825) |
|Salmo trutta m. lacustris |Diphyllobothrium ditremum |Diphyllobothrium ditremum (Creplin, 1825) |
|Salmo trutta m. trutta |Diphyllobothrium ditremum |Diphyllobothrium ditremum (Creplin, 1825) |
|Salvelinus alpinus |Diphyllobothrium ditremum |Diphyllobothrium ditremum (Creplin, 1825) |
|Salvelinus fontinalis |Diphyllobothrium ditremum |Diphyllobothrium ditremum (Creplin, 1825) |
|Salvelinus malma |Diphyllobothrium ditremum |Diphyllobothrium ditremum (Creplin, 1825) |
|Salvelinus namaycush |Diphyllobothrium ditremum |Diphyllobothrium ditremum (Creplin, 1825) |
|Sterna hirundo |Diphyllobothrium ditremum |Diphyllobothrium ditremum (Creplin, 1825) |
|Thymallus thymallus |Diphyllobothrium ditremum |Diphyllobothrium ditremum (Creplin, 1825) |
|(Carnivora) |Diphyllobothrium elegans |Diphyllobothrium elegans (Krabbe, 1865) |
|(Copepoda) |Diphyllobothrium elegans |Diphyllobothrium elegans (Krabbe, 1865) |
|(Marine_Fish) |Diphyllobothrium elegans |Diphyllobothrium elegans (Krabbe, 1865) |
|Cystophora cristata |Diphyllobothrium elegans |Diphyllobothrium elegans (Krabbe, 1865) |
|Eumetopias jubatus |Diphyllobothrium elegans |Diphyllobothrium elegans (Krabbe, 1865) |
|Homo sapiens |Diphyllobothrium elegans |Diphyllobothrium elegans (Krabbe, 1865) |
|Monachus monachus |Diphyllobothrium elegans |Diphyllobothrium elegans (Krabbe, 1865) |
|Phoca vitulina |Diphyllobothrium elegans |Diphyllobothrium elegans (Krabbe, 1865) |
|Pollachius pollachius |Diphyllobothrium elegans |Diphyllobothrium elegans (Krabbe, 1865) |
|Theragra chalcogramma |Diphyllobothrium elegans |Diphyllobothrium elegans (Krabbe, 1865) |
|(No actual record) |Diphyllobothrium erinacei |Diphyllobothrium erinacei (Rudolphi, 1819) |
|Felis bengalensis |Diphyllobothrium erinacei |Diphyllobothrium erinacei (Rudolphi, 1819) |
|Nyctereutes procyonoides viverrinus |Diphyllobothrium erinacei |Diphyllobothrium erinacei (Rudolphi, 1819) |
|Rana ridibunda |Diphyllobothrium erinacei |Diphyllobothrium erinacei (Rudolphi, 1819) |
|Vulpes vulpes japonica |Diphyllobothrium erinacei |Diphyllobothrium erinacei (Rudolphi, 1819) |
|(Carnivora) |Diphyllobothrium erinaceieuropaei |Diphyllobothrium erinaceieuropaei (Rudolphi, 1819) |
|(Copepoda) |Diphyllobothrium erinaceieuropaei |Diphyllobothrium erinaceieuropaei (Rudolphi, 1819) |
|(Fish) |Diphyllobothrium erinaceieuropaei |Diphyllobothrium erinaceieuropaei (Rudolphi, 1819) |
|(Mammals) |Diphyllobothrium erinaceieuropaei |Diphyllobothrium erinaceieuropaei (Rudolphi, 1819) |
|Anas platyrhynchos domesticus |Diphyllobothrium erinaceieuropaei |Diphyllobothrium erinaceieuropaei (Rudolphi, 1819) |
|Canis familiaris |Diphyllobothrium erinaceieuropaei |Diphyllobothrium erinaceieuropaei (Rudolphi, 1819) |
|Felis catus |Diphyllobothrium erinaceieuropaei |Diphyllobothrium erinaceieuropaei (Rudolphi, 1819) |
|Felis catus domesticus |Diphyllobothrium erinaceieuropaei |Diphyllobothrium erinaceieuropaei (Rudolphi, 1819) |
|Gallus gallus domesticus |Diphyllobothrium erinaceieuropaei |Diphyllobothrium erinaceieuropaei (Rudolphi, 1819) |
|Homo sapiens |Diphyllobothrium erinaceieuropaei |Diphyllobothrium erinaceieuropaei (Rudolphi, 1819) |
|Odontophrynus americanus |Diphyllobothrium erinaceieuropaei |Diphyllobothrium erinaceieuropaei (Rudolphi, 1819) |
|Paracyclops |Diphyllobothrium erinaceieuropaei |Diphyllobothrium erinaceieuropaei (Rudolphi, 1819) |
|Pseudopaludicola falcipes |Diphyllobothrium erinaceieuropaei |Diphyllobothrium erinaceieuropaei (Rudolphi, 1819) |
|Sturnus cineraceus |Diphyllobothrium erinaceieuropaei |Diphyllobothrium erinaceieuropaei (Rudolphi, 1819) |
|(Cetacean) |Diphyllobothrium fuhrmanni |Diphyllobothrium fuhrmanni Hsu, 1935 |
|(Dolphin) |Diphyllobothrium fuhrmanni |Diphyllobothrium fuhrmanni Hsu, 1935 |
|Lagenorhynchus obliquidens |Diphyllobothrium fuhrmanni |Diphyllobothrium fuhrmanni Hsu, 1935 |
|Neophocaena phocaenoides |Diphyllobothrium fuhrmanni |Diphyllobothrium fuhrmanni Hsu, 1935 |
|Orcinus orca |Diphyllobothrium fuhrmanni |Diphyllobothrium fuhrmanni Hsu, 1935 |
|Stenella longirostris |Diphyllobothrium fuhrmanni |Diphyllobothrium fuhrmanni Hsu, 1935 |
|Tursiops truncatus |Diphyllobothrium fuhrmanni |Diphyllobothrium fuhrmanni Hsu, 1935 |
|(Copepoda) |Diphyllobothrium giljacicum |Diphyllobothrium giljacicum Rutkevich, 1937 |
|(Fish) |Diphyllobothrium giljacicum |Diphyllobothrium giljacicum Rutkevich, 1937 |
|Homo sapiens |Diphyllobothrium giljacicum |Diphyllobothrium giljacicum Rutkevich, 1937 |
|Globicephala macrorhyncus |Diphyllobothrium gondo |Diphyllobothrium gondo Yamaguti, 1942 |
|Globicephala melas |Diphyllobothrium gondo |Diphyllobothrium gondo Yamaguti, 1942 |
|Globicephala scammoni |Diphyllobothrium gondo |Diphyllobothrium gondo Yamaguti, 1942 |
|Felis macrura |Diphyllobothrium gracile |Diphyllobothrium gracile Baer, 1927 |
|(Carnivora) |Diphyllobothrium hians |Diphyllobothrium hians (Diesing, 1850) |
|(Copepoda) |Diphyllobothrium hians |Diphyllobothrium hians (Diesing, 1850) |
|(Marine_Fish) |Diphyllobothrium hians |Diphyllobothrium hians (Diesing, 1850) |
|Erignathus barbatus |Diphyllobothrium hians |Diphyllobothrium hians (Diesing, 1850) |
|Homo sapiens |Diphyllobothrium hians |Diphyllobothrium hians (Diesing, 1850) |
|Leptonyx monachus |Diphyllobothrium hians |Diphyllobothrium hians (Diesing, 1850) |
|Monachus monachus |Diphyllobothrium hians |Diphyllobothrium hians (Diesing, 1850) |
|Monachus schauinslandi |Diphyllobothrium hians |Diphyllobothrium hians (Diesing, 1850) |
|Phoca hispida |Diphyllobothrium hians |Diphyllobothrium hians (Diesing, 1850) |
|Phoca monadrus |Diphyllobothrium hians |Diphyllobothrium hians (Diesing, 1850) |
|Phoca vitulina |Diphyllobothrium hians |Diphyllobothrium hians (Diesing, 1850) |
|Pusa hispida |Diphyllobothrium hians |Diphyllobothrium hians (Diesing, 1850) |
|Hypomesus pretiosus japonicus |Diphyllobothrium horridus |Diphyllobothrium horridus (Goodsir, 1841) |
|(Freshwater_fish) |Diphyllobothrium hottai |Diphyllobothrium hottai Yazaki, Fukumoto & Abe, 1988 |
|Hypomesus nipponensis |Diphyllobothrium hottai |Diphyllobothrium hottai Yazaki, Fukumoto & Abe, 1988 |
|Hypomesus pretiosus japonicus |Diphyllobothrium hottai |Diphyllobothrium hottai Yazaki, Fukumoto & Abe, 1988 |
|Hypomesus transpacificus nipponensis |Diphyllobothrium hottai |Diphyllobothrium hottai Yazaki, Fukumoto & Abe, 1988 |
|Mesocricetus auratus |Diphyllobothrium hottai |Diphyllobothrium hottai Yazaki, Fukumoto & Abe, 1988 |
|Osmerus eperlanus mordax |Diphyllobothrium hottai |Diphyllobothrium hottai Yazaki, Fukumoto & Abe, 1988 |
|Osmerus mordax dentex |Diphyllobothrium hottai |Diphyllobothrium hottai Yazaki, Fukumoto & Abe, 1988 |
|Homo sapiens |Diphyllobothrium houghtoni |Diphyllobothrium houghtoni |
|(Fish) |Diphyllobothrium klebanovskii |Diphyllobothrium klebanovskii Muratov & Posokhov, 1988 |
|Homo sapiens |Diphyllobothrium klebanovskii |Diphyllobothrium klebanovskii Muratov & Posokhov, 1988 |
|Mesocricetus auratus |Diphyllobothrium klebanovskii |Diphyllobothrium klebanovskii Muratov & Posokhov, 1988 |
|Oncorhynchus |Diphyllobothrium klebanovskii |Diphyllobothrium klebanovskii Muratov & Posokhov, 1988 |
|Oncorhynchus gorbuscha |Diphyllobothrium klebanovskii |Diphyllobothrium klebanovskii Muratov & Posokhov, 1988 |
|Oncorhynchus keta |Diphyllobothrium klebanovskii |Diphyllobothrium klebanovskii Muratov & Posokhov, 1988 |
|Salvelinus |Diphyllobothrium klebanovskii |Diphyllobothrium klebanovskii Muratov & Posokhov, 1988 |
|Salvelinus leucomaenis |Diphyllobothrium klebanovskii |Diphyllobothrium klebanovskii Muratov & Posokhov, 1988 |
|Salvelinus malma |Diphyllobothrium klebanovskii |Diphyllobothrium klebanovskii Muratov & Posokhov, 1988 |
|(Copepoda) |Diphyllobothrium lanceolatum |Diphyllobothrium lanceolatum (Krabbe, 1865) |
|(Marine mammals) |Diphyllobothrium lanceolatum |Diphyllobothrium lanceolatum (Krabbe, 1865) |
|Callorhinus ursinus |Diphyllobothrium lanceolatum |Diphyllobothrium lanceolatum (Krabbe, 1865) |
|Canis familiaris |Diphyllobothrium lanceolatum |Diphyllobothrium lanceolatum (Krabbe, 1865) |
|Coregonus sardinella |Diphyllobothrium lanceolatum |Diphyllobothrium lanceolatum (Krabbe, 1865) |
|Cystophora cristata |Diphyllobothrium lanceolatum |Diphyllobothrium lanceolatum (Krabbe, 1865) |
|Delphinapterus leucas |Diphyllobothrium lanceolatum |Diphyllobothrium lanceolatum (Krabbe, 1865) |
|Delphinus delphis |Diphyllobothrium lanceolatum |Diphyllobothrium lanceolatum (Krabbe, 1865) |
|Erignathus barbatus |Diphyllobothrium lanceolatum |Diphyllobothrium lanceolatum (Krabbe, 1865) |
|Erignathus barbatus nauticus |Diphyllobothrium lanceolatum |Diphyllobothrium lanceolatum (Krabbe, 1865) |
|Histriophoca fasciata |Diphyllobothrium lanceolatum |Diphyllobothrium lanceolatum (Krabbe, 1865) |
|Homo sapiens |Diphyllobothrium lanceolatum |Diphyllobothrium lanceolatum (Krabbe, 1865) |
|Monachus monachus |Diphyllobothrium lanceolatum |Diphyllobothrium lanceolatum (Krabbe, 1865) |
|Pagophilus groenlandicus |Diphyllobothrium lanceolatum |Diphyllobothrium lanceolatum (Krabbe, 1865) |
|Phoca fasciata |Diphyllobothrium lanceolatum |Diphyllobothrium lanceolatum (Krabbe, 1865) |
|Phoca groenlandica |Diphyllobothrium lanceolatum |Diphyllobothrium lanceolatum (Krabbe, 1865) |
|Phoca hispida |Diphyllobothrium lanceolatum |Diphyllobothrium lanceolatum (Krabbe, 1865) |
|Phoca vitulina |Diphyllobothrium lanceolatum |Diphyllobothrium lanceolatum (Krabbe, 1865) |
|Phoca vitulina richardsi |Diphyllobothrium lanceolatum |Diphyllobothrium lanceolatum (Krabbe, 1865) |
|Phocoena phocaena |Diphyllobothrium lanceolatum |Diphyllobothrium lanceolatum (Krabbe, 1865) |
|Pusa hispida |Diphyllobothrium lanceolatum |Diphyllobothrium lanceolatum (Krabbe, 1865) |
|Hydrurga leptonyx |Diphyllobothrium lashleyi |Diphyllobothrium lashleyi (Leiper & Atkinson, 1914) |
|Leptonychotes weddelli |Diphyllobothrium lashleyi |Diphyllobothrium lashleyi (Leiper & Atkinson, 1914) |
|Mirounga leonina |Diphyllobothrium lashleyi |Diphyllobothrium lashleyi (Leiper & Atkinson, 1914) |
|(Carnivora) |Diphyllobothrium latum |Diphyllobothrium latum (Linnaeus, 1758) |
|(Cyprinidae) |Diphyllobothrium latum |Diphyllobothrium latum (Linnaeus, 1758) |
|(Fish) |Diphyllobothrium latum |Diphyllobothrium latum (Linnaeus, 1758) |
|(Freshwater_fish) |Diphyllobothrium latum |Diphyllobothrium latum (Linnaeus, 1758) |
|(Mammals) |Diphyllobothrium latum |Diphyllobothrium latum (Linnaeus, 1758) |
|(No actual record) |Diphyllobothrium latum |Diphyllobothrium latum (Linnaeus, 1758) |
|(Not given) |Diphyllobothrium latum |Diphyllobothrium latum (Linnaeus, 1758) |
|(Salmonidae) |Diphyllobothrium latum |Diphyllobothrium latum (Linnaeus, 1758) |
|Acanthobrama centisquama |Diphyllobothrium latum |Diphyllobothrium latum (Linnaeus, 1758) |
|Acanthocyclops viridis |Diphyllobothrium latum |Diphyllobothrium latum (Linnaeus, 1758) |
|Acerina cernua |Diphyllobothrium latum |Diphyllobothrium latum (Linnaeus, 1758) |
|Alburnus alburnus |Diphyllobothrium latum |Diphyllobothrium latum (Linnaeus, 1758) |
|Alopex lagopus |Diphyllobothrium latum |Diphyllobothrium latum (Linnaeus, 1758) |
|Anguilla anguilla |Diphyllobothrium latum |Diphyllobothrium latum (Linnaeus, 1758) |
|Arctodiaptomus ulomskyi |Diphyllobothrium latum |Diphyllobothrium latum (Linnaeus, 1758) |
|Canis |Diphyllobothrium latum |Diphyllobothrium latum (Linnaeus, 1758) |
|Canis aureus |Diphyllobothrium latum |Diphyllobothrium latum (Linnaeus, 1758) |
|Canis familiaris |Diphyllobothrium latum |Diphyllobothrium latum (Linnaeus, 1758) |
|Coregonus |Diphyllobothrium latum |Diphyllobothrium latum (Linnaeus, 1758) |
|Cottus gobio |Diphyllobothrium latum |Diphyllobothrium latum (Linnaeus, 1758) |
|Cyclops |Diphyllobothrium latum |Diphyllobothrium latum (Linnaeus, 1758) |
|Cyclops strenuus |Diphyllobothrium latum |Diphyllobothrium latum (Linnaeus, 1758) |
|Cyclops vicinus |Diphyllobothrium latum |Diphyllobothrium latum (Linnaeus, 1758) |
|Cystophora cristata |Diphyllobothrium latum |Diphyllobothrium latum (Linnaeus, 1758) |
|Diaptomus |Diphyllobothrium latum |Diphyllobothrium latum (Linnaeus, 1758) |
|Diaptomus gracilis |Diphyllobothrium latum |Diphyllobothrium latum (Linnaeus, 1758) |
|Diaptomus vulgaris |Diphyllobothrium latum |Diphyllobothrium latum (Linnaeus, 1758) |
|Ectocyclops phaleratus |Diphyllobothrium latum |Diphyllobothrium latum (Linnaeus, 1758) |
|Erignathus barbatus |Diphyllobothrium latum |Diphyllobothrium latum (Linnaeus, 1758) |
|Esox lucius |Diphyllobothrium latum |Diphyllobothrium latum (Linnaeus, 1758) |
|Felis |Diphyllobothrium latum |Diphyllobothrium latum (Linnaeus, 1758) |
|Felis catus |Diphyllobothrium latum |Diphyllobothrium latum (Linnaeus, 1758) |
|Felis catus domesticus |Diphyllobothrium latum |Diphyllobothrium latum (Linnaeus, 1758) |
|Felis chaus |Diphyllobothrium latum |Diphyllobothrium latum (Linnaeus, 1758) |
|Felis domesticus |Diphyllobothrium latum |Diphyllobothrium latum (Linnaeus, 1758) |
|Felis nebulosa |Diphyllobothrium latum |Diphyllobothrium latum (Linnaeus, 1758) |
|Gymnocephalus cernuus |Diphyllobothrium latum |Diphyllobothrium latum (Linnaeus, 1758) |
|Harpodon nehereus |Diphyllobothrium latum |Diphyllobothrium latum (Linnaeus, 1758) |
|Hemidiaptomus ignatovi |Diphyllobothrium latum |Diphyllobothrium latum (Linnaeus, 1758) |
|Heteropneustes fossilis |Diphyllobothrium latum |Diphyllobothrium latum (Linnaeus, 1758) |
|Homo sapiens |Diphyllobothrium latum |Diphyllobothrium latum (Linnaeus, 1758) |
|Larus dominicanus |Diphyllobothrium latum |Diphyllobothrium latum (Linnaeus, 1758) |
|Larus maculipennis |Diphyllobothrium latum |Diphyllobothrium latum (Linnaeus, 1758) |
|Liza haematocheilae |Diphyllobothrium latum |Diphyllobothrium latum (Linnaeus, 1758) |
|Lota lota |Diphyllobothrium latum |Diphyllobothrium latum (Linnaeus, 1758) |
|Lutra lutra |Diphyllobothrium latum |Diphyllobothrium latum (Linnaeus, 1758) |
|Mesocricetus auratus |Diphyllobothrium latum |Diphyllobothrium latum (Linnaeus, 1758) |
|Mesocyclops leuckarti |Diphyllobothrium latum |Diphyllobothrium latum (Linnaeus, 1758) |
|Monachus monachus |Diphyllobothrium latum |Diphyllobothrium latum (Linnaeus, 1758) |
|Musca domestica |Diphyllobothrium latum |Diphyllobothrium latum (Linnaeus, 1758) |
|Nemachilus barbatulus |Diphyllobothrium latum |Diphyllobothrium latum (Linnaeus, 1758) |
|Neofelis nebulosa |Diphyllobothrium latum |Diphyllobothrium latum (Linnaeus, 1758) |
|Odobenus rosmarus |Diphyllobothrium latum |Diphyllobothrium latum (Linnaeus, 1758) |
|Oncorhynchus gorbuscha |Diphyllobothrium latum |Diphyllobothrium latum (Linnaeus, 1758) |
|Oncorhynchus keta |Diphyllobothrium latum |Diphyllobothrium latum (Linnaeus, 1758) |
|Oncorhynchus masou |Diphyllobothrium latum |Diphyllobothrium latum (Linnaeus, 1758) |
|Oncorhynchus mykiss |Diphyllobothrium latum |Diphyllobothrium latum (Linnaeus, 1758) |
|Oncorhynchus nerka |Diphyllobothrium latum |Diphyllobothrium latum (Linnaeus, 1758) |
|Oncorhynchus rhodurus |Diphyllobothrium latum |Diphyllobothrium latum (Linnaeus, 1758) |
|Osmerus eperlanus |Diphyllobothrium latum |Diphyllobothrium latum (Linnaeus, 1758) |
|Panthera tigris tigris |Diphyllobothrium latum |Diphyllobothrium latum (Linnaeus, 1758) |
|Perca flavescens |Diphyllobothrium latum |Diphyllobothrium latum (Linnaeus, 1758) |
|Perca fluviatilis |Diphyllobothrium latum |Diphyllobothrium latum (Linnaeus, 1758) |
|Percichthys |Diphyllobothrium latum |Diphyllobothrium latum (Linnaeus, 1758) |
|Phoca hispida |Diphyllobothrium latum |Diphyllobothrium latum (Linnaeus, 1758) |
|Phoca vitulina |Diphyllobothrium latum |Diphyllobothrium latum (Linnaeus, 1758) |
|Phoca vitulina vitulina |Diphyllobothrium latum |Diphyllobothrium latum (Linnaeus, 1758) |
|Phocoena phocaena |Diphyllobothrium latum |Diphyllobothrium latum (Linnaeus, 1758) |
|Phoxinus phoxinus |Diphyllobothrium latum |Diphyllobothrium latum (Linnaeus, 1758) |
|Pomatoschistus minutus |Diphyllobothrium latum |Diphyllobothrium latum (Linnaeus, 1758) |
|Rutilus rutilus |Diphyllobothrium latum |Diphyllobothrium latum (Linnaeus, 1758) |
|Salmo gairdneri |Diphyllobothrium latum |Diphyllobothrium latum (Linnaeus, 1758) |
|Salmo salar |Diphyllobothrium latum |Diphyllobothrium latum (Linnaeus, 1758) |
|Salmo salar var. sebago |Diphyllobothrium latum |Diphyllobothrium latum (Linnaeus, 1758) |
|Salmo trutta |Diphyllobothrium latum |Diphyllobothrium latum (Linnaeus, 1758) |
|Salvelinus alpinus |Diphyllobothrium latum |Diphyllobothrium latum (Linnaeus, 1758) |
|Salvelinus fontinalis |Diphyllobothrium latum |Diphyllobothrium latum (Linnaeus, 1758) |
|Salvelinus leucomaenis |Diphyllobothrium latum |Diphyllobothrium latum (Linnaeus, 1758) |
|Silurus glanis |Diphyllobothrium latum |Diphyllobothrium latum (Linnaeus, 1758) |
|Stizostedion canadense |Diphyllobothrium latum |Diphyllobothrium latum (Linnaeus, 1758) |
|Stizostedion lucioperca |Diphyllobothrium latum |Diphyllobothrium latum (Linnaeus, 1758) |
|Stizostedion vitreum |Diphyllobothrium latum |Diphyllobothrium latum (Linnaeus, 1758) |
|Stizostedion vitreum vitreum |Diphyllobothrium latum |Diphyllobothrium latum (Linnaeus, 1758) |
|Sus scrofa |Diphyllobothrium latum |Diphyllobothrium latum (Linnaeus, 1758) |
|Sus scrofa domestica |Diphyllobothrium latum |Diphyllobothrium latum (Linnaeus, 1758) |
|Thymallus thymallus |Diphyllobothrium latum |Diphyllobothrium latum (Linnaeus, 1758) |
|Ursus |Diphyllobothrium latum |Diphyllobothrium latum (Linnaeus, 1758) |
|Vulpes vulpes |Diphyllobothrium latum |Diphyllobothrium latum (Linnaeus, 1758) |
|Vulpes vulpes silacea |Diphyllobothrium latum |Diphyllobothrium latum (Linnaeus, 1758) |
|Zoarces viviparus |Diphyllobothrium latum |Diphyllobothrium latum (Linnaeus, 1758) |
|Felis catus domesticus |Diphyllobothrium latum |Diphyllobothrium latum obiense Plotnikov, 1933 |
|Lobodon carcinophagus |Diphyllobothrium lobodoni |Diphyllobothrium lobodoni Yurakhno & Maltsev, 1994 |
|Erignathus barbatus |Diphyllobothrium macrocephalus |Diphyllobothrium macrocephalus (Linstow, 1905) |
|Balaenoptera acutorostrata |Diphyllobothrium macroovatum |Diphyllobothrium macroovatum Jurachno, 1973 |
|Eschrichtius gibbosus |Diphyllobothrium macroovatum |Diphyllobothrium macroovatum Jurachno, 1973 |
|(Frog) |Diphyllobothrium mansoni |Diphyllobothrium mansoni (Cobbold, 1872) |
|Canis familiaris |Diphyllobothrium mansoni |Diphyllobothrium mansoni (Cobbold, 1872) |
|Cavia porcellus |Diphyllobothrium mansoni |Diphyllobothrium mansoni (Cobbold, 1872) |
|Cyclops |Diphyllobothrium mansoni |Diphyllobothrium mansoni (Cobbold, 1872) |
|Dinodon rufozonatum |Diphyllobothrium mansoni |Diphyllobothrium mansoni (Cobbold, 1872) |
|Elaphe schrenkii |Diphyllobothrium mansoni |Diphyllobothrium mansoni (Cobbold, 1872) |
|Felis catus domesticus |Diphyllobothrium mansoni |Diphyllobothrium mansoni (Cobbold, 1872) |
|Homo sapiens |Diphyllobothrium mansoni |Diphyllobothrium mansoni (Cobbold, 1872) |
|Mus musculus |Diphyllobothrium mansoni |Diphyllobothrium mansoni (Cobbold, 1872) |
|Natrix tigrina |Diphyllobothrium mansoni |Diphyllobothrium mansoni (Cobbold, 1872) |
|Oryctolagus cuniculus |Diphyllobothrium mansoni |Diphyllobothrium mansoni (Cobbold, 1872) |
|Rana nigromaculata |Diphyllobothrium mansoni |Diphyllobothrium mansoni (Cobbold, 1872) |
|Rattus norvegicus |Diphyllobothrium mansoni |Diphyllobothrium mansoni (Cobbold, 1872) |
|(Frog) |Diphyllobothrium mansonoides |Diphyllobothrium mansonoides Mueller, 1935 |
|(Mammals) |Diphyllobothrium mansonoides |Diphyllobothrium mansonoides Mueller, 1935 |
|Canis familiaris |Diphyllobothrium mansonoides |Diphyllobothrium mansonoides Mueller, 1935 |
|Cyclops vernalis |Diphyllobothrium mansonoides |Diphyllobothrium mansonoides Mueller, 1935 |
|Felis catus domesticus |Diphyllobothrium mansonoides |Diphyllobothrium mansonoides Mueller, 1935 |
|Homo sapiens |Diphyllobothrium mansonoides |Diphyllobothrium mansonoides Mueller, 1935 |
|Natrix natrix |Diphyllobothrium mansonoides |Diphyllobothrium mansonoides Mueller, 1935 |
|Procyon lotor |Diphyllobothrium mansonoides |Diphyllobothrium mansonoides Mueller, 1935 |
|Lutra lutra |Diphyllobothrium medium |Diphyllobothrium medium (Fahmy, 1954) |
|Ondatra zibethica |Diphyllobothrium medium |Diphyllobothrium medium (Fahmy, 1954) |
|(Copepoda) |Diphyllobothrium minus |Diphyllobothrium minus Cholodkovsky, 1916 |
|(Fish) |Diphyllobothrium minus |Diphyllobothrium minus Cholodkovsky, 1916 |
|(seagull) |Diphyllobothrium minus |Diphyllobothrium minus Cholodkovsky, 1916 |
|Canis familiaris |Diphyllobothrium minus |Diphyllobothrium minus Cholodkovsky, 1916 |
|Coregonus lavaretus |Diphyllobothrium minus |Diphyllobothrium minus Cholodkovsky, 1916 |
|Coregonus nasus |Diphyllobothrium minus |Diphyllobothrium minus Cholodkovsky, 1916 |
|Felis catus domesticus |Diphyllobothrium minus |Diphyllobothrium minus Cholodkovsky, 1916 |
|Homo sapiens |Diphyllobothrium minus |Diphyllobothrium minus Cholodkovsky, 1916 |
|Vulpes vulpes |Diphyllobothrium minus |Diphyllobothrium minus Cholodkovsky, 1916 |
|Monachus schauinslandi |Diphyllobothrium minutus |Diphyllobothrium minutus Andersen, 1987 |
|Leptonychotes weddelli |Diphyllobothrium mobile |Diphyllobothrium mobile |
|Ommatophoca rossi |Diphyllobothrium mobile |Diphyllobothrium mobile |
|(Copepoda) |Diphyllobothrium nenzi |Diphyllobothrium nenzi Petrov, 1938 |
|(Fish) |Diphyllobothrium nenzi |Diphyllobothrium nenzi Petrov, 1938 |
|Homo sapiens |Diphyllobothrium nenzi |Diphyllobothrium nenzi Petrov, 1938 |
|(Copepoda) |Diphyllobothrium nihonkaiense |Diphyllobothrium nihonkaiense Yamane, Kamo, Bylund & Wikgren, 1986 |
|(Freshwater_fish) |Diphyllobothrium nihonkaiense |Diphyllobothrium nihonkaiense Yamane, Kamo, Bylund & Wikgren, 1986 |
|Homo sapiens |Diphyllobothrium nihonkaiense |Diphyllobothrium nihonkaiense Yamane, Kamo, Bylund & Wikgren, 1986 |
|Hypomesus pretiosus |Diphyllobothrium nihonkaiense |Diphyllobothrium nihonkaiense Yamane, Kamo, Bylund & Wikgren, 1986 |
|Mesocricetus auratus |Diphyllobothrium nihonkaiense |Diphyllobothrium nihonkaiense Yamane, Kamo, Bylund & Wikgren, 1986 |
|Oncorhynchus gorbuscha |Diphyllobothrium nihonkaiense |Diphyllobothrium nihonkaiense Yamane, Kamo, Bylund & Wikgren, 1986 |
|Oncorhynchus masou |Diphyllobothrium nihonkaiense |Diphyllobothrium nihonkaiense Yamane, Kamo, Bylund & Wikgren, 1986 |
|Oncorhynchus masou f. ishikawai |Diphyllobothrium nihonkaiense |Diphyllobothrium nihonkaiense Yamane, Kamo, Bylund & Wikgren, 1986 |
|Oncorhynchus sp. |Diphyllobothrium nihonkaiense |Diphyllobothrium nihonkaiense Yamane, Kamo, Bylund & Wikgren, 1986 |
|Osmerus eperlanus mordax |Diphyllobothrium nihonkaiense |Diphyllobothrium nihonkaiense Yamane, Kamo, Bylund & Wikgren, 1986 |
|Salvelinus leucomaenis |Diphyllobothrium nihonkaiense |Diphyllobothrium nihonkaiense Yamane, Kamo, Bylund & Wikgren, 1986 |
|Coregonus albula |Diphyllobothrium norvegicum |Diphyllobothrium norvegicum Vik, 1957 |
|Lampetra fluviatilis |Diphyllobothrium norvegicum |Diphyllobothrium norvegicum Vik, 1957 |
|Osmerus eperlanus |Diphyllobothrium norvegicum |Diphyllobothrium norvegicum Vik, 1957 |
|Felis catus domesticus |Diphyllobothrium obdorense |Diphyllobothrium obdorense Plotnikov, 1933 |
|Homo sapiens |Diphyllobothrium orcini |Diphyllobothrium orcini Hatsushika & Shirouzu, 1990 |
|Orcinus orca |Diphyllobothrium orcini |Diphyllobothrium orcini Hatsushika & Shirouzu, 1990 |
|(No actual record) |Diphyllobothrium osmeri |Diphyllobothrium osmeri (Linstow, 1878) |
|Osmerus eperlanus |Diphyllobothrium osmeri |Diphyllobothrium osmeri (Linstow, 1878) |
|Phoca vitulina |Diphyllobothrium osmeri |Diphyllobothrium osmeri (Linstow, 1878) |
|Phoca vitulina richardsi |Diphyllobothrium osmeri |Diphyllobothrium osmeri (Linstow, 1878) |
|(Copepoda) |Diphyllobothrium pacificum |Diphyllobothrium pacificum (Nybelin, l931) |
|(Fur seal) |Diphyllobothrium pacificum |Diphyllobothrium pacificum (Nybelin, l931) |
|Anisotremus scapularis |Diphyllobothrium pacificum |Diphyllobothrium pacificum (Nybelin, l931) |
|Arctocephalus |Diphyllobothrium pacificum |Diphyllobothrium pacificum (Nybelin, l931) |
|Callorhinus ursinus |Diphyllobothrium pacificum |Diphyllobothrium pacificum (Nybelin, l931) |
|Canis familiaris |Diphyllobothrium pacificum |Diphyllobothrium pacificum (Nybelin, l931) |
|Eumetopias jubatus |Diphyllobothrium pacificum |Diphyllobothrium pacificum (Nybelin, l931) |
|Galeichthys jordani |Diphyllobothrium pacificum |Diphyllobothrium pacificum (Nybelin, l931) |
|Homo sapiens |Diphyllobothrium pacificum |Diphyllobothrium pacificum (Nybelin, l931) |
|Menticirrhus ophicephalus |Diphyllobothrium pacificum |Diphyllobothrium pacificum (Nybelin, l931) |
|Merluccius gayi peruanus |Diphyllobothrium pacificum |Diphyllobothrium pacificum (Nybelin, l931) |
|Neophoca cinerea |Diphyllobothrium pacificum |Diphyllobothrium pacificum (Nybelin, l931) |
|Otaria byronica |Diphyllobothrium pacificum |Diphyllobothrium pacificum (Nybelin, l931) |
|Otaria flavescens |Diphyllobothrium pacificum |Diphyllobothrium pacificum (Nybelin, l931) |
|Paralichthys adspersus |Diphyllobothrium pacificum |Diphyllobothrium pacificum (Nybelin, l931) |
|Paralonchurus peruanus |Diphyllobothrium pacificum |Diphyllobothrium pacificum (Nybelin, l931) |
|Sarda chiliensis chiliensis |Diphyllobothrium pacificum |Diphyllobothrium pacificum (Nybelin, l931) |
|Sciaena deliciosa |Diphyllobothrium pacificum |Diphyllobothrium pacificum (Nybelin, l931) |
|Scomber japonicus peruanus |Diphyllobothrium pacificum |Diphyllobothrium pacificum (Nybelin, l931) |
|Scomberomorus maculatus |Diphyllobothrium pacificum |Diphyllobothrium pacificum (Nybelin, l931) |
|Scomberomorus maculatus sierra |Diphyllobothrium pacificum |Diphyllobothrium pacificum (Nybelin, l931) |
|Seriolella violacea |Diphyllobothrium pacificum |Diphyllobothrium pacificum (Nybelin, l931) |
|Trachinotus paitensis |Diphyllobothrium pacificum |Diphyllobothrium pacificum (Nybelin, l931) |
|Zalophus californianus |Diphyllobothrium pacificum |Diphyllobothrium pacificum (Nybelin, l931) |
|Leptonychotes weddelli |Diphyllobothrium perfoliatum |Diphyllobothrium perfoliatum (Railliet & Henry, 1912) |
|Phoca caspica |Diphyllobothrium phocarum |Diphyllobothrium phocarum Delymaure, Kurochkin & Skrjabin, 1964 |
|Pusa caspica |Diphyllobothrium phocarum |Diphyllobothrium phocarum Delymaure, Kurochkin & Skrjabin, 1964 |
|Tachybaptus ruficollis |Diphyllobothrium podicipedis |Diphyllobothrium podicipedis (Diesing, 1854) |
|Globicephala melaena |Diphyllobothrium polyrugosum |Diphyllobothrium polyrugosum Delyamure & Skrjabin, 1966 |
|Globicephala melas |Diphyllobothrium polyrugosum |Diphyllobothrium polyrugosum Delyamure & Skrjabin, 1966 |
|Orcinus orca |Diphyllobothrium polyrugosum |Diphyllobothrium polyrugosum Delyamure & Skrjabin, 1966 |
|Hydrurga leptonyx |Diphyllobothrium pseudowilsoni |Diphyllobothrium pseudowilsoni Wojciechowska & Zdzitowiecki, 1995 |
|(Marine mammals) |Diphyllobothrium pterocephalum |Diphyllobothrium pterocephalum (Delyamure & Skrjabin, 1965) |
|Cystophora cristata |Diphyllobothrium pterocephalum |Diphyllobothrium pterocephalum (Delyamure & Skrjabin, 1965) |
|Hydrurga leptonyx |Diphyllobothrium quadratum |Diphyllobothrium quadratum (Linstow, 1892) |
|Leptonychotes weddelli |Diphyllobothrium quadratum |Diphyllobothrium quadratum (Linstow, 1892) |
|Lobodon carcinophagus |Diphyllobothrium quadratum |Diphyllobothrium quadratum (Linstow, 1892) |
|Ommatophoca rossi |Diphyllobothrium quadratum |Diphyllobothrium quadratum (Linstow, 1892) |
|Stenorhynchus leptonyx |Diphyllobothrium quadratum |Diphyllobothrium quadratum (Linstow, 1892) |
|Hydrurga leptonyx |Diphyllobothrium quadratum |Diphyllobothrium quadratum var. resimum |
|Monachus schauinslandi |Diphyllobothrium rauschi |Diphyllobothrium rauschi Andersen, 1987 |
|Hydrurga leptonyx |Diphyllobothrium resimum |Diphyllobothrium resimum |
|Erignathus barbatus |Diphyllobothrium roemeri |Diphyllobothrium roemeri (Zschokke, 1903) |
|Odobenus rosmarus |Diphyllobothrium roemeri |Diphyllobothrium roemeri (Zschokke, 1903) |
|Trichechus rosmarus |Diphyllobothrium roemeri |Diphyllobothrium roemeri (Zschokke, 1903) |
|Odobenus rosmarus |Diphyllobothrium romeri |Diphyllobothrium romeri (Zschokke, 1903) |
|Leptonychotes weddelli |Diphyllobothrium rufum |Diphyllobothrium rufum Leiper & Atkinson, 1914 |
|(Marine mammals) |Diphyllobothrium schistochilus |Diphyllobothrium schistochilus (Germanos, 1895) |
|Erignathus barbatus |Diphyllobothrium schistochilus |Diphyllobothrium schistochilus (Germanos, 1895) |
|Phoca barbata |Diphyllobothrium schistochilus |Diphyllobothrium schistochilus (Germanos, 1895) |
|Phoca groenlandica |Diphyllobothrium schistochilus |Diphyllobothrium schistochilus (Germanos, 1895) |
|Phoca vitulina |Diphyllobothrium schistochilus |Diphyllobothrium schistochilus (Germanos, 1895) |
|Phoca vitulina vitulina |Diphyllobothrium schistochilus |Diphyllobothrium schistochilus (Germanos, 1895) |
|(Copepoda) |Diphyllobothrium scoticum |Diphyllobothrium scoticum (Rennie & Reid, 1912) |
|(Fish) |Diphyllobothrium scoticum |Diphyllobothrium scoticum (Rennie & Reid, 1912) |
|(not given) |Diphyllobothrium scoticum |Diphyllobothrium scoticum (Rennie & Reid, 1912) |
|Homo sapiens |Diphyllobothrium scoticum |Diphyllobothrium scoticum (Rennie & Reid, 1912) |
|Hydrurga leptonyx |Diphyllobothrium scoticum |Diphyllobothrium scoticum (Rennie & Reid, 1912) |
|Leptonychotes weddelli |Diphyllobothrium scoticum |Diphyllobothrium scoticum (Rennie & Reid, 1912) |
|Otaria byronica |Diphyllobothrium scoticum |Diphyllobothrium scoticum (Rennie & Reid, 1912) |
|Hydrurga leptonyx |Diphyllobothrium scotti |Diphyllobothrium scotti Shipley, 1907 |
|Leptonychotes weddelli |Diphyllobothrium scotti |Diphyllobothrium scotti Shipley, 1907 |
|Ommatophoca rossi |Diphyllobothrium scotti |Diphyllobothrium scotti Shipley, 1907 |
|Osmerus mordax |Diphyllobothrium sebago |Diphyllobothrium sebago |
|Erignathus barbatus |Diphyllobothrium skriabini |Diphyllobothrium skriabini asiaticum Jurakhno & Maltsev, 1993 |
|Erignathus barbatus |Diphyllobothrium skriabini |Diphyllobothrium skriabini europeum Jurakhno & Maltsev, 1993 |
|Erignathus barbatus |Diphyllobothrium skriabini |Diphyllobothrium skriabini Jurakhno & Maltsev, 1993 |
|(Copepoda) |Diphyllobothrium skrjabini |Diphyllobothrium skrjabini Plotnikov, 1932 |
|(Fish) |Diphyllobothrium skrjabini |Diphyllobothrium skrjabini Plotnikov, 1932 |
|Canis |Diphyllobothrium skrjabini |Diphyllobothrium skrjabini Plotnikov, 1932 |
|Canis familiaris |Diphyllobothrium skrjabini |Diphyllobothrium skrjabini Plotnikov, 1932 |
|Homo sapiens |Diphyllobothrium skrjabini |Diphyllobothrium skrjabini Plotnikov, 1932 |
|(Cats) |Diphyllobothrium sp. |Diphyllobothrium sp. |
|(Fish) |Diphyllobothrium sp. |Diphyllobothrium sp. |
|(Salmonidae) |Diphyllobothrium sp. |Diphyllobothrium sp. |
|Alopex lagopus |Diphyllobothrium sp. |Diphyllobothrium sp. |
|Alosa fallax |Diphyllobothrium sp. |Diphyllobothrium sp. |
|Alosa pseudoharengus |Diphyllobothrium sp. |Diphyllobothrium sp. |
|Anarhichas denticulatus |Diphyllobothrium sp. |Diphyllobothrium sp. |
|Balaenoptera borealis |Diphyllobothrium sp. |Diphyllobothrium sp. |
|Barbus barbus bocagei |Diphyllobothrium sp. |Diphyllobothrium sp. |
|Callorhinus ursinus |Diphyllobothrium sp. |Diphyllobothrium sp. |
|Canis familiaris |Diphyllobothrium sp. |Diphyllobothrium sp. |
|Canis latrans |Diphyllobothrium sp. |Diphyllobothrium sp. |
|Chaenocephalus aceratus |Diphyllobothrium sp. |Diphyllobothrium sp. |
|Champsocephalus gunnari |Diphyllobothrium sp. |Diphyllobothrium sp. |
|Chrysocyon brachyurus |Diphyllobothrium sp. |Diphyllobothrium sp. |
|Cyclops |Diphyllobothrium sp. |Diphyllobothrium sp. |
|Delphinapterus leucas |Diphyllobothrium sp. |Diphyllobothrium sp. |
|Dusicyon gymnocercus |Diphyllobothrium sp. |Diphyllobothrium sp. |
|Erignathus barbatus |Diphyllobothrium sp. |Diphyllobothrium sp. |
|Esox lucius |Diphyllobothrium sp. |Diphyllobothrium sp. |
|Felis catus |Diphyllobothrium sp. |Diphyllobothrium sp. |
|Felis catus domesticus |Diphyllobothrium sp. |Diphyllobothrium sp. |
|Gadus morhua |Diphyllobothrium sp. |Diphyllobothrium sp. |
|Gadus morhua morhua |Diphyllobothrium sp. |Diphyllobothrium sp. |
|Galaxias platei |Diphyllobothrium sp. |Diphyllobothrium sp. |
|Gasterosteus aculeatus |Diphyllobothrium sp. |Diphyllobothrium sp. |
|Globicephala melaena |Diphyllobothrium sp. |Diphyllobothrium sp. |
|Globicephala melas |Diphyllobothrium sp. |Diphyllobothrium sp. |
|Gobio gobio |Diphyllobothrium sp. |Diphyllobothrium sp. |
|Gymnocypris przewalskii przewalskii |Diphyllobothrium sp. |Diphyllobothrium sp. |
|Hippoglossoides platessoides limandoides |Diphyllobothrium sp. |Diphyllobothrium sp. |
|Homo sapiens |Diphyllobothrium sp. |Diphyllobothrium sp. |
|Hydrurga leptonyx |Diphyllobothrium sp. |Diphyllobothrium sp. |
|Hypomesus olidus |Diphyllobothrium sp. |Diphyllobothrium sp. |
|Hypomesus pretiosus japonicus |Diphyllobothrium sp. |Diphyllobothrium sp. |
|Macrourus berglax |Diphyllobothrium sp. |Diphyllobothrium sp. |
|Mergus merganser |Diphyllobothrium sp. |Diphyllobothrium sp. |
|Mesocricetus auratus |Diphyllobothrium sp. |Diphyllobothrium sp. |
|Mirounga angustirostris |Diphyllobothrium sp. |Diphyllobothrium sp. |
|Notothenia coriiceps |Diphyllobothrium sp. |Diphyllobothrium sp. |
|Oncorhynchus gorbuscha |Diphyllobothrium sp. |Diphyllobothrium sp. |
|Oncorhynchus kisutch |Diphyllobothrium sp. |Diphyllobothrium sp. |
|Oncorhynchus mykiss |Diphyllobothrium sp. |Diphyllobothrium sp. |
|Oncorhynchus nerka |Diphyllobothrium sp. |Diphyllobothrium sp. |
|Oncorhynchus tshawytscha |Diphyllobothrium sp. |Diphyllobothrium sp. |
|Osmerus eperlanus |Diphyllobothrium sp. |Diphyllobothrium sp. |
|Osmerus eperlanus mordax |Diphyllobothrium sp. |Diphyllobothrium sp. |
|Peponocephala electra |Diphyllobothrium sp. |Diphyllobothrium sp. |
|Phoca caspica |Diphyllobothrium sp. |Diphyllobothrium sp. |
|Phoca fasciata |Diphyllobothrium sp. |Diphyllobothrium sp. |
|Phoca groenlandica |Diphyllobothrium sp. |Diphyllobothrium sp. |
|Phoca hispida |Diphyllobothrium sp. |Diphyllobothrium sp. |
|Phoca largha |Diphyllobothrium sp. |Diphyllobothrium sp. |
|Phoca vitulina |Diphyllobothrium sp. |Diphyllobothrium sp. |
|Phoca vitulina richardsi |Diphyllobothrium sp. |Diphyllobothrium sp. |
|Phocoena phocaena |Diphyllobothrium sp. |Diphyllobothrium sp. |
|Physeter catodon |Diphyllobothrium sp. |Diphyllobothrium sp. |
|Pleuragramma antarcticum |Diphyllobothrium sp. |Diphyllobothrium sp. |
|Pomatoschistus microps |Diphyllobothrium sp. |Diphyllobothrium sp. |
|Procyon cancrivorus |Diphyllobothrium sp. |Diphyllobothrium sp. |
|Pungitius pungitius |Diphyllobothrium sp. |Diphyllobothrium sp. |
|Rattus koratensis |Diphyllobothrium sp. |Diphyllobothrium sp. |
|Salmo clarki |Diphyllobothrium sp. |Diphyllobothrium sp. |
|Salmo salar |Diphyllobothrium sp. |Diphyllobothrium sp. |
|Salmo trutta |Diphyllobothrium sp. |Diphyllobothrium sp. |
|Salmo trutta m. lacustris |Diphyllobothrium sp. |Diphyllobothrium sp. |
|Salvelinus alpinus |Diphyllobothrium sp. |Diphyllobothrium sp. |
|Salvelinus fontinalis |Diphyllobothrium sp. |Diphyllobothrium sp. |
|Semotilus atromaculatus |Diphyllobothrium sp. |Diphyllobothrium sp. |
|Sturnus cineraceus |Diphyllobothrium sp. |Diphyllobothrium sp. |
|Thymallus thymallus |Diphyllobothrium sp. |Diphyllobothrium sp. |
|Trematomus scotti |Diphyllobothrium sp. |Diphyllobothrium sp. |
|Tursiops truncatus |Diphyllobothrium sp. |Diphyllobothrium sp. |
|Ursus americanus |Diphyllobothrium sp. |Diphyllobothrium sp. |
|Ursus arctos |Diphyllobothrium sp. |Diphyllobothrium sp. |
|Viverricula indica |Diphyllobothrium sp. |Diphyllobothrium sp. |
|Zalophus californianus |Diphyllobothrium sp. |Diphyllobothrium sp. |
|Globicephala melas |Diphyllobothrium sp. |Diphyllobothrium sp. A Balbuena & Raga, 1993 |
|Globicephala melas |Diphyllobothrium sp. |Diphyllobothrium sp. A of Balbuena (1991) |
|Globicephala melas |Diphyllobothrium sp. |Diphyllobothrium sp. B Balbuena & Raga, 1993 |
|Globicephala melas |Diphyllobothrium sp. |Diphyllobothrium sp. B of Balbuena (1991) |
|Pollachius pollachius |Diphyllobothrium sp. |Diphyllobothrium sp. I. Avdeev & Avdeev, 1989 |
|Pollachius pollachius |Diphyllobothrium sp. |Diphyllobothrium sp. II Avdeev & Avdeev, 1989 |
|Pollachius pollachius |Diphyllobothrium sp. |Diphyllobothrium sp. III Avdeev & Avdeev, 1989 |
|Hypomesus pretiosus |Diphyllobothrium sp. |Diphyllobothrium sp. of Muratov et al. (1991) |
|Osmerus eperlanus dentex |Diphyllobothrium sp. |Diphyllobothrium sp. of Muratov et al. (1991) |
|(Myctophidae) |Diphyllobothrium sp. |Diphyllobothrium sp. plerocercoid |
|Acipenser transmontanus |Diphyllobothrium sp. |Diphyllobothrium sp. plerocercoid |
|Anguilla rostrata |Diphyllobothrium sp. |Diphyllobothrium sp. plerocercoid |
|Boreogadus saida |Diphyllobothrium sp. |Diphyllobothrium sp. plerocercoid |
|Chaenocephalus aceratus |Diphyllobothrium sp. |Diphyllobothrium sp. plerocercoid |
|Channichthys rhinoceratus |Diphyllobothrium sp. |Diphyllobothrium sp. plerocercoid |
|Coregonus autumnalis |Diphyllobothrium sp. |Diphyllobothrium sp. plerocercoid |
|Coregonus autumnalis migratorius |Diphyllobothrium sp. |Diphyllobothrium sp. plerocercoid |
|Coregonus clupeaformis |Diphyllobothrium sp. |Diphyllobothrium sp. plerocercoid |
|Coregonus hoyi |Diphyllobothrium sp. |Diphyllobothrium sp. plerocercoid |
|Electrona carlsbergi |Diphyllobothrium sp. |Diphyllobothrium sp. plerocercoid |
|Eleginus navaga |Diphyllobothrium sp. |Diphyllobothrium sp. plerocercoid |
|Gadus morhua |Diphyllobothrium sp. |Diphyllobothrium sp. plerocercoid |
|Gadus morhua morhua |Diphyllobothrium sp. |Diphyllobothrium sp. plerocercoid |
|Galeichthys jordani |Diphyllobothrium sp. |Diphyllobothrium sp. plerocercoid |
|Galeichthys peruvianus |Diphyllobothrium sp. |Diphyllobothrium sp. plerocercoid |
|Hypomesus pretiosus japonicus |Diphyllobothrium sp. |Diphyllobothrium sp. plerocercoid |
|Lota lota |Diphyllobothrium sp. |Diphyllobothrium sp. plerocercoid |
|Lycodichthys antarcticus |Diphyllobothrium sp. |Diphyllobothrium sp. plerocercoid |
|Macrourus berglax |Diphyllobothrium sp. |Diphyllobothrium sp. plerocercoid |
|Mallotus villosus |Diphyllobothrium sp. |Diphyllobothrium sp. plerocercoid |
|Merluccius gayi peruanus |Diphyllobothrium sp. |Diphyllobothrium sp. plerocercoid |
|Micromesistius poutassou |Diphyllobothrium sp. |Diphyllobothrium sp. plerocercoid |
|Notothenia gibberifrons |Diphyllobothrium sp. |Diphyllobothrium sp. plerocercoid |
|Notothenia neglecta |Diphyllobothrium sp. |Diphyllobothrium sp. plerocercoid |
|Notothenia nudifrons |Diphyllobothrium sp. |Diphyllobothrium sp. plerocercoid |
|Notothenia rossi |Diphyllobothrium sp. |Diphyllobothrium sp. plerocercoid |
|Oncorhynchus mykiss |Diphyllobothrium sp. |Diphyllobothrium sp. plerocercoid |
|Oncorhynchus nerka |Diphyllobothrium sp. |Diphyllobothrium sp. plerocercoid |
|Osmerus eperlanus m. eperlanus |Diphyllobothrium sp. |Diphyllobothrium sp. plerocercoid |
|Osmerus eperlanus m. spirinchus |Diphyllobothrium sp. |Diphyllobothrium sp. plerocercoid |
|Osmerus eperlanus mordax |Diphyllobothrium sp. |Diphyllobothrium sp. plerocercoid |
|Osmerus mordax dentex |Diphyllobothrium sp. |Diphyllobothrium sp. plerocercoid |
|Pagothenia bernacchii |Diphyllobothrium sp. |Diphyllobothrium sp. plerocercoid |
|Pagothenia hansoni |Diphyllobothrium sp. |Diphyllobothrium sp. plerocercoid |
|Paralonchurus peruanus |Diphyllobothrium sp. |Diphyllobothrium sp. plerocercoid |
|Phocoena phocaena |Diphyllobothrium sp. |Diphyllobothrium sp. plerocercoid |
|Pleuragramma antarcticum |Diphyllobothrium sp. |Diphyllobothrium sp. plerocercoid |
|Rutilus rutilus lacustris |Diphyllobothrium sp. |Diphyllobothrium sp. plerocercoid |
|Salmo salar |Diphyllobothrium sp. |Diphyllobothrium sp. plerocercoid |
|Salvelinus fontinalis x namaycush |Diphyllobothrium sp. |Diphyllobothrium sp. plerocercoid |
|Salvelinus namaycush |Diphyllobothrium sp. |Diphyllobothrium sp. plerocercoid |
|Sarda chiliensis |Diphyllobothrium sp. |Diphyllobothrium sp. plerocercoid |
|Sarda sarda chiliensis |Diphyllobothrium sp. |Diphyllobothrium sp. plerocercoid |
|Sciaena deliciosa |Diphyllobothrium sp. |Diphyllobothrium sp. plerocercoid |
|Scomber japonicus peruanus |Diphyllobothrium sp. |Diphyllobothrium sp. plerocercoid |
|Scomberomorus maculatus sierra |Diphyllobothrium sp. |Diphyllobothrium sp. plerocercoid |
|Sebastes mentella |Diphyllobothrium sp. |Diphyllobothrium sp. plerocercoid |
|Theragra chalcogramma |Diphyllobothrium sp. |Diphyllobothrium sp. plerocercoid |
|Thymallus thymallus |Diphyllobothrium sp. |Diphyllobothrium sp. plerocercoid |
|Trachinotus paitensis |Diphyllobothrium sp. |Diphyllobothrium sp. plerocercoid |
|Trematomus newnesi |Diphyllobothrium sp. |Diphyllobothrium sp. plerocercoid |
|Eucyclops serrulatus |Diphyllobothrium sp. |Diphyllobothrium sp. procercoid |
|Euphausia superba |Diphyllobothrium sp. |Diphyllobothrium sp. procercoid |
|Gondogeneia antarctica |Diphyllobothrium sp. |Diphyllobothrium sp. procercoid |
|Gymnocypris przewalskii |Diphyllobothrium sp. |Diphyllobothrium sp. procercoid |
|Pontogeneiella brevicornis |Diphyllobothrium sp. |Diphyllobothrium sp. procercoid |
|(Freshwater_fish) |Diphyllobothrium spp. |Diphyllobothrium spp. |
|(Salmonidae) |Diphyllobothrium spp. |Diphyllobothrium spp. |
|Canis familiaris |Diphyllobothrium spp. |Diphyllobothrium spp. |
|Canis latrans |Diphyllobothrium spp. |Diphyllobothrium spp. |
|Canis lupus |Diphyllobothrium spp. |Diphyllobothrium spp. |
|Clupea |Diphyllobothrium spp. |Diphyllobothrium spp. |
|Coregonus lavaretus |Diphyllobothrium spp. |Diphyllobothrium spp. |
|Coregonus lavaretus pidschian |Diphyllobothrium spp. |Diphyllobothrium spp. |
|Coregonus nasus |Diphyllobothrium spp. |Diphyllobothrium spp. |
|Coregonus sardinella |Diphyllobothrium spp. |Diphyllobothrium spp. |
|Cyclops strenuus |Diphyllobothrium spp. |Diphyllobothrium spp. |
|Cyclops strenuus abyssorum |Diphyllobothrium spp. |Diphyllobothrium spp. |
|Erignathus barbatus |Diphyllobothrium spp. |Diphyllobothrium spp. |
|Galaxias maculatus |Diphyllobothrium spp. |Diphyllobothrium spp. |
|Gasterosteus aculeatus |Diphyllobothrium spp. |Diphyllobothrium spp. |
|Globicephala melaena |Diphyllobothrium spp. |Diphyllobothrium spp. |
|Gulo gulo |Diphyllobothrium spp. |Diphyllobothrium spp. |
|Homo sapiens |Diphyllobothrium spp. |Diphyllobothrium spp. |
|Lota lota |Diphyllobothrium spp. |Diphyllobothrium spp. |
|Mesocricetus auratus |Diphyllobothrium spp. |Diphyllobothrium spp. |
|Myoxocephalus quadricornis |Diphyllobothrium spp. |Diphyllobothrium spp. |
|Oncorhynchus mykiss |Diphyllobothrium spp. |Diphyllobothrium spp. |
|Oncorhynchus tshawytscha |Diphyllobothrium spp. |Diphyllobothrium spp. |
|Osmerus eperlanus dentex |Diphyllobothrium spp. |Diphyllobothrium spp. |
|Percichthys trucha |Diphyllobothrium spp. |Diphyllobothrium spp. |
|Phoca groenlandica |Diphyllobothrium spp. |Diphyllobothrium spp. |
|Phoca vitulina |Diphyllobothrium spp. |Diphyllobothrium spp. |
|Pungitius pungitius |Diphyllobothrium spp. |Diphyllobothrium spp. |
|Salmo |Diphyllobothrium spp. |Diphyllobothrium spp. |
|Salmo salar var. sebago |Diphyllobothrium spp. |Diphyllobothrium spp. |
|Salmo trutta |Diphyllobothrium spp. |Diphyllobothrium spp. |
|Salvelinus alpinus |Diphyllobothrium spp. |Diphyllobothrium spp. |
|Salvelinus fontinalis |Diphyllobothrium spp. |Diphyllobothrium spp. |
|Spirinchus lanceolatus |Diphyllobothrium spp. |Diphyllobothrium spp. |
|Thymallus arcticus |Diphyllobothrium spp. |Diphyllobothrium spp. |
|Vulpes vulpes |Diphyllobothrium spp. |Diphyllobothrium spp. |
|Delphinus delphis |Diphyllobothrium stemmacephalum |Diphyllobothrium stemmacephalum Cobbold, 1858 |
|Delphinus delphis ponticus |Diphyllobothrium stemmacephalum |Diphyllobothrium stemmacephalum Cobbold, 1858 |
|Globicephala melaena |Diphyllobothrium stemmacephalum |Diphyllobothrium stemmacephalum Cobbold, 1858 |
|Globicephala melas |Diphyllobothrium stemmacephalum |Diphyllobothrium stemmacephalum Cobbold, 1858 |
|Homo sapiens |Diphyllobothrium stemmacephalum |Diphyllobothrium stemmacephalum Cobbold, 1858 |
|Lagenorhynchus acutus |Diphyllobothrium stemmacephalum |Diphyllobothrium stemmacephalum Cobbold, 1858 |
|Phocoena phocaena |Diphyllobothrium stemmacephalum |Diphyllobothrium stemmacephalum Cobbold, 1858 |
|Tursiops truncatus |Diphyllobothrium stemmacephalum |Diphyllobothrium stemmacephalum Cobbold, 1858 |
|Tursiops truncatus ponticus |Diphyllobothrium stemmacephalum |Diphyllobothrium stemmacephalum Cobbold, 1858 |
|Globicephala scammoni |Diphyllobothrium subtile |Diphyllobothrium subtile Yamaguti, 1942 |
|Cystophora cristata |Diphyllobothrium tetrapterus |Diphyllobothrium tetrapterus (Siebold, 1848) |
|Erignathus barbatus |Diphyllobothrium tetrapterus |Diphyllobothrium tetrapterus (Siebold, 1848) |
|Monachus monachus |Diphyllobothrium tetrapterus |Diphyllobothrium tetrapterus (Siebold, 1848) |
|(Copepoda) |Diphyllobothrium theileri |Diphyllobothrium theileri Baer, 1925 |
|(Mammals) |Diphyllobothrium theileri |Diphyllobothrium theileri Baer, 1925 |
|Crocuta crocuta |Diphyllobothrium theileri |Diphyllobothrium theileri Baer, 1925 |
|Felis caffra |Diphyllobothrium theileri |Diphyllobothrium theileri Baer, 1925 |
|Homo sapiens |Diphyllobothrium theileri |Diphyllobothrium theileri Baer, 1925 |
|(Copepoda) |Diphyllobothrium tungussicum |Diphyllobothrium tungussicum Podjapolskaia & Gnedina, 1932 |
|(Fish) |Diphyllobothrium tungussicum |Diphyllobothrium tungussicum Podjapolskaia & Gnedina, 1932 |
|Homo sapiens |Diphyllobothrium tungussicum |Diphyllobothrium tungussicum Podjapolskaia & Gnedina, 1932 |
|(Copepoda) |Diphyllobothrium ursi |Diphyllobothrium ursi Rausch, 1954 |
|(No actual record) |Diphyllobothrium ursi |Diphyllobothrium ursi Rausch, 1954 |
|Homo sapiens |Diphyllobothrium ursi |Diphyllobothrium ursi Rausch, 1954 |
|Oncorhynchus nerka |Diphyllobothrium ursi |Diphyllobothrium ursi Rausch, 1954 |
|Ursus americanus |Diphyllobothrium ursi |Diphyllobothrium ursi Rausch, 1954 |
|Ursus arctos |Diphyllobothrium ursi |Diphyllobothrium ursi Rausch, 1954 |
|Ursus arctos middendorffi |Diphyllobothrium ursi |Diphyllobothrium ursi Rausch, 1954 |
|Gasterosteus aculeatus |Diphyllobothrium vogeli |Diphyllobothrium vogeli Kuhlow, 1953 |
|Larus argentatus |Diphyllobothrium vogeli |Diphyllobothrium vogeli Kuhlow, 1953 |
|Larus ridibundus |Diphyllobothrium vogeli |Diphyllobothrium vogeli Kuhlow, 1953 |
|Mergus merganser |Diphyllobothrium vogeli |Diphyllobothrium vogeli Kuhlow, 1953 |
|Mesocricetus auratus |Diphyllobothrium vogeli |Diphyllobothrium vogeli Kuhlow, 1953 |
|Phoca hispida |Diphyllobothrium vogeli |Diphyllobothrium vogeli Kuhlow, 1953 |
|Pungitius pungitius |Diphyllobothrium vogeli |Diphyllobothrium vogeli Kuhlow, 1953 |
|Hydrurga leptonyx |Diphyllobothrium wilsoni |Diphyllobothrium wilsoni (Shipley, 1907) |
|Leptonychotes weddelli |Diphyllobothrium wilsoni |Diphyllobothrium wilsoni (Shipley, 1907) |
|Ommatophoca rossi |Diphyllobothrium wilsoni |Diphyllobothrium wilsoni (Shipley, 1907) |
|(Copepoda) |Diphyllobothrium yonagoense |Diphyllobothrium yonagoense Yamane, Kamo, Yaxaki, Fukumotoa & Maejima, 1981 |
|(Fish) |Diphyllobothrium yonagoense |Diphyllobothrium yonagoense Yamane, Kamo, Yaxaki, Fukumotoa & Maejima, 1981 |
|Grampus griseus |Diphyllobothrium yonagoense |Diphyllobothrium yonagoense Yamane, Kamo, Yaxaki, Fukumotoa & Maejima, 1981 |
|Homo sapiens |Diphyllobothrium yonagoense |Diphyllobothrium yonagoense Yamane, Kamo, Yaxaki, Fukumotoa & Maejima, 1981 |
> findStron = findParasite(genus = 'Onchocerca')

## Sheet: Dipylidium
|Host |Parasite |ParasiteFull |
|:--------------------------------|:-----------------------|:------------------------------------------------|
|(Mammals) |Dipylidium buencaminoi |Dipylidium buencaminoi |
|(Carnivora) |Dipylidium caninum |Dipylidium caninum (Linnaeus, 1758) |
|(Indian hyaena) |Dipylidium caninum |Dipylidium caninum (Linnaeus, 1758) |
|(Mammals) |Dipylidium caninum |Dipylidium caninum (Linnaeus, 1758) |
|(No actual record) |Dipylidium caninum |Dipylidium caninum (Linnaeus, 1758) |
|Canis |Dipylidium caninum |Dipylidium caninum (Linnaeus, 1758) |
|Canis aureus |Dipylidium caninum |Dipylidium caninum (Linnaeus, 1758) |
|Canis familiaris |Dipylidium caninum |Dipylidium caninum (Linnaeus, 1758) |
|Canis lupus |Dipylidium caninum |Dipylidium caninum (Linnaeus, 1758) |
|Canis megalotis |Dipylidium caninum |Dipylidium caninum (Linnaeus, 1758) |
|Ctenocephalides canis |Dipylidium caninum |Dipylidium caninum (Linnaeus, 1758) |
|Ctenocephalides felis |Dipylidium caninum |Dipylidium caninum (Linnaeus, 1758) |
|Ctenocephalides felis orientalis |Dipylidium caninum |Dipylidium caninum (Linnaeus, 1758) |
|Ctenocephalus canis |Dipylidium caninum |Dipylidium caninum (Linnaeus, 1758) |
|Ctenocephalus felis |Dipylidium caninum |Dipylidium caninum (Linnaeus, 1758) |
|Felis catus |Dipylidium caninum |Dipylidium caninum (Linnaeus, 1758) |
|Felis catus domesticus |Dipylidium caninum |Dipylidium caninum (Linnaeus, 1758) |
|Felis domesticus |Dipylidium caninum |Dipylidium caninum (Linnaeus, 1758) |
|Felis margarita |Dipylidium caninum |Dipylidium caninum (Linnaeus, 1758) |
|Felis silvestris |Dipylidium caninum |Dipylidium caninum (Linnaeus, 1758) |
|Felis silvestris dom. |Dipylidium caninum |Dipylidium caninum (Linnaeus, 1758) |
|Felis viverrina |Dipylidium caninum |Dipylidium caninum (Linnaeus, 1758) |
|Herpestes ichneumon |Dipylidium caninum |Dipylidium caninum (Linnaeus, 1758) |
|Homo sapiens |Dipylidium caninum |Dipylidium caninum (Linnaeus, 1758) |
|Hyaena striata |Dipylidium caninum |Dipylidium caninum (Linnaeus, 1758) |
|Musca domestica |Dipylidium caninum |Dipylidium caninum (Linnaeus, 1758) |
|Nyctereutes procyonoides |Dipylidium caninum |Dipylidium caninum (Linnaeus, 1758) |
|Paradoxurus grayi |Dipylidium caninum |Dipylidium caninum (Linnaeus, 1758) |
|Pseudalopex culpaeus |Dipylidium caninum |Dipylidium caninum (Linnaeus, 1758) |
|Pulex irritans |Dipylidium caninum |Dipylidium caninum (Linnaeus, 1758) |
|Vulpes bengalensis |Dipylidium caninum |Dipylidium caninum (Linnaeus, 1758) |
|Vulpes vulpes |Dipylidium caninum |Dipylidium caninum (Linnaeus, 1758) |
|Felis domesticus |Dipylidium carracidoi |Dipylidium carracidoi Lopez-Neyra, 1929 |
|(Mammals) |Dipylidium catus |Dipylidium catus Gulati, 1929 |
|Felis catus |Dipylidium catus |Dipylidium catus Gulati, 1929 |
|Felis caffra |Dipylidium fuhrmanni |Dipylidium fuhrmanni Baer, 1924 |
|Genetta genetta |Dipylidium monophorum |Dipylidium monophorum Luhe, 1898 |
|Felis domesticus |Dipylidium nandedensis |Dipylidium nandedensis Shinde & Pawar, 2001 |
|Felis domesticus |Dipylidium oerleyi |Dipylidium oerleyi Ratz, 1900 |
|(Mammals) |Dipylidium oitaense |Dipylidium oitaense Kugi, 1989 |
|Canis familiaris |Dipylidium oitaense |Dipylidium oitaense Kugi, 1989 |
|Vulpes bengalensis |Dipylidium otocyonis |Dipylidium otocyonis Joyeux, Baer & Martin, 1936 |
|(Carnivora) |Dipylidium sexcoronatum |Dipylidium sexcoronatum Ratz, 1900 |
|(Mammals) |Dipylidium sexcoronatum |Dipylidium sexcoronatum Ratz, 1900 |
|Canis familiaris |Dipylidium sexcoronatum |Dipylidium sexcoronatum Ratz, 1900 |
|Felis catus |Dipylidium sexcoronatum |Dipylidium sexcoronatum Ratz, 1900 |
|Felis domesticus |Dipylidium sexcoronatum |Dipylidium sexcoronatum Ratz, 1900 |
|Trichodectes canis |Dipylidium sexcoronatum |Dipylidium sexcoronatum Ratz, 1900 |
|Canis familiaris |Dipylidium sp. |Dipylidium sp. |
|Felis catus |Dipylidium sp. |Dipylidium sp. |
|Hemidactylus turcicus |Dipylidium sp. |Dipylidium sp. |
|Tarentola angustimentalis |Dipylidium sp. |Dipylidium sp. |
|Tarentola boettgeri |Dipylidium sp. |Dipylidium sp. |
|Tarentola boettgeri boettgeri |Dipylidium sp. |Dipylidium sp. |
|Tarentola delalandii |Dipylidium sp. |Dipylidium sp. |
|Vulpes vulpes |Dipylidium sp. |Dipylidium sp. |
|Canis familiaris |Dipylidium spp. |Dipylidium spp. |
|Felis catus domesticus |Dipylidium spp. |Dipylidium spp. |
|Cynictis penicillata |Dipylidium zschokkei |Dipylidium zschokkei Hungerbruher, 1910

## Sheet: Hymenolepis
	Host	Parasite	ParasiteFull
1	Himantopus melanurus	Hymenolepis sensu	Hymenolepis (sensu lato) sp.
2	Hirundo rustica	Hymenolepis ababali	Hymenolepis ababali Singh, 1952
3	Saxicoloides fulicata	Hymenolepis ababali	Hymenolepis ababali Singh, 1952
4	Anas discors	Hymenolepis abortiva	Hymenolepis abortiva (Linstow, 1904)
5	Anas platyrhynchos	Hymenolepis abortiva	Hymenolepis abortiva (Linstow, 1904)
6	Anas rubripes	Hymenolepis abortiva	Hymenolepis abortiva (Linstow, 1904)
7	Aythya fuligula	Hymenolepis abortiva	Hymenolepis abortiva (Linstow, 1904)
8	Haematopus ostralegus	Hymenolepis abortiva	Hymenolepis abortiva (Linstow, 1904)
9	Mergus serrator	Hymenolepis abortiva	Hymenolepis abortiva (Linstow, 1904)
10	Oidemia fusca	Hymenolepis abortiva	Hymenolepis abortiva (Linstow, 1904)
11	Recurvirostra americana	Hymenolepis abortiva	Hymenolepis abortiva (Linstow, 1904)
12	Spatula clypeata	Hymenolepis abortiva	Hymenolepis abortiva (Linstow, 1904)
13	Eurystomus orientalis	Hymenolepis abundus	Hymenolepis abundus Li, 1994
14	Eurystomus orientalis abundus	Hymenolepis abundus	Hymenolepis abundus Lin, Li & Hing, 1998
15	Blarina brevicauda	Hymenolepis acanthocephalus	Hymenolepis acanthocephalus Vaucher & Durette-Desset, 1978
16	Anas boschas fera	Hymenolepis acicula	Hymenolepis acicula sinuata Rosseter, 1909
17	Upupa africana	Hymenolepis acirrosa	Hymenolepis acirrosa (Fuhrmann, 1943)
18	Acridotheres albocinctus	Hymenolepis acirrosa	Hymenolepis acirrosa (Parona, 1890)
19	Acridotheres albocinctus	Hymenolepis acridotheridis	Hymenolepis acridotheridis (Parona, 1890)
20	Eptesicus	Hymenolepis acuta	Hymenolepis acuta (Rudolphi, 1819)
21	Eptesicus serotinus	Hymenolepis acuta	Hymenolepis acuta (Rudolphi, 1819)
22	Miniopterus	Hymenolepis acuta	Hymenolepis acuta (Rudolphi, 1819)
23	Myotis	Hymenolepis acuta	Hymenolepis acuta (Rudolphi, 1819)
24	Nyctalus	Hymenolepis acuta	Hymenolepis acuta (Rudolphi, 1819)
25	Pipistrellus	Hymenolepis acuta	Hymenolepis acuta (Rudolphi, 1819)
26	Plecotus	Hymenolepis acuta	Hymenolepis acuta (Rudolphi, 1819)
27	Taphozous perforatus	Hymenolepis acuta	Hymenolepis acuta (Rudolphi, 1819)
28	Vesperugo	Hymenolepis acuta	Hymenolepis acuta (Rudolphi, 1819)
29	(Insectivora)	Hymenolepis aduncihami	Hymenolepis aduncihami Hunkeler, 1972
30	Crocidura bottegi eburnea	Hymenolepis aduncihami	Hymenolepis aduncihami Hunkeler, 1972
31	Crocidura poensis	Hymenolepis aduncihami	Hymenolepis aduncihami Hunkeler, 1972
32	Epomophorus wahlbergi haldemanni	Hymenolepis aelleni	Hymenolepis aelleni Mahon, 1954
33	Anas	Hymenolepis aequibilis	Hymenolepis aequibilis (Rudolphi, 1810)
34	Anser fabalis	Hymenolepis aequibilis	Hymenolepis aequibilis (Rudolphi, 1810)
35	Aythya	Hymenolepis aequibilis	Hymenolepis aequibilis (Rudolphi, 1810)
36	Clangula	Hymenolepis aequibilis	Hymenolepis aequibilis (Rudolphi, 1810)
37	Cygnus cygnus	Hymenolepis aequibilis	Hymenolepis aequibilis (Rudolphi, 1810)
38	Cygnus ferus	Hymenolepis aequibilis	Hymenolepis aequibilis (Rudolphi, 1810)
39	Cygnus olor	Hymenolepis aequibilis	Hymenolepis aequibilis (Rudolphi, 1810)
40	Dafila acuta	Hymenolepis aequibilis	Hymenolepis aequibilis (Rudolphi, 1810)
41	Fuligula marila	Hymenolepis aequibilis	Hymenolepis aequibilis (Rudolphi, 1810)
42	Glacionetta	Hymenolepis aequibilis	Hymenolepis aequibilis (Rudolphi, 1810)
43	Meleagris gallopavo	Hymenolepis aequibilis	Hymenolepis aequibilis (Rudolphi, 1810)
44	Antechinus flavipes	Hymenolepis aklei	Hymenolepis aklei Beveridge & Barker, 1975
45	Antechinus stuartii	Hymenolepis aklei	Hymenolepis aklei Beveridge & Barker, 1975
46	Antechinus swainsonii	Hymenolepis aklei	Hymenolepis aklei Beveridge & Barker, 1975
47	Pseudantechinus bilarni	Hymenolepis aklei	Hymenolepis aklei Beveridge & Barker, 1975
48	Haematopus bachmani	Hymenolepis alaskensis	Hymenolepis alaskensis Deblock & Rose, 1967
49	Larus dominicanus	Hymenolepis alaskensis	Hymenolepis alaskensis Deblock & Rose, 1967
50	Anas platyrhynchos domesticus	Hymenolepis albertensis	Hymenolepis albertensis Denny, 1969
51	Aythya affinis	Hymenolepis albertensis	Hymenolepis albertensis Denny, 1969
52	Aythya americana	Hymenolepis albertensis	Hymenolepis albertensis Denny, 1969
53	Catoptrophorus semipalmatus	Hymenolepis albertensis	Hymenolepis albertensis Denny, 1969
54	Fulica americana	Hymenolepis albertensis	Hymenolepis albertensis Denny, 1969
55	Gammarus lacustris	Hymenolepis albertensis	Hymenolepis albertensis Denny, 1969
56	Melanitta deglandi	Hymenolepis albertensis	Hymenolepis albertensis Denny, 1969
57	Melanitta fusca	Hymenolepis albertensis	Hymenolepis albertensis Denny, 1969
58	Recurvirostra americana	Hymenolepis albertensis	Hymenolepis albertensis Denny, 1969
59	Larus argentatus	Hymenolepis aleuti	Hymenolepis aleuti Oschmarin, 1950
60	Neomys fodiens	Hymenolepis alpestris	Hymenolepis alpestris Baer, 1931
61	(Otidiformes)	Hymenolepis ambiguum	Hymenolepis ambiguum Clerc, 1906
62	Lyrurus tetrix	Hymenolepis ambiguum	Hymenolepis ambiguum Clerc, 1906
63	Otis tetrax	Hymenolepis ambiguum	Hymenolepis ambiguum Clerc, 1906
64	Actitis	Hymenolepis amphitricha	Hymenolepis amphitricha (Rudolphi, 1819)
65	Arenaria interpres	Hymenolepis amphitricha	Hymenolepis amphitricha (Rudolphi, 1819)
66	Arquatella	Hymenolepis amphitricha	Hymenolepis amphitricha (Rudolphi, 1819)
67	Aythya	Hymenolepis amphitricha	Hymenolepis amphitricha (Rudolphi, 1819)
68	Calidris	Hymenolepis amphitricha	Hymenolepis amphitricha (Rudolphi, 1819)
69	Capella	Hymenolepis amphitricha	Hymenolepis amphitricha (Rudolphi, 1819)
70	Catoptrophorus semipalmatus	Hymenolepis amphitricha	Hymenolepis amphitricha (Rudolphi, 1819)
71	Crocethia	Hymenolepis amphitricha	Hymenolepis amphitricha (Rudolphi, 1819)
72	Ereunetes	Hymenolepis amphitricha	Hymenolepis amphitricha (Rudolphi, 1819)
73	Erolia	Hymenolepis amphitricha	Hymenolepis amphitricha (Rudolphi, 1819)
74	Erolia alpina	Hymenolepis amphitricha	Hymenolepis amphitricha (Rudolphi, 1819)
75	Erolia ptilocnemis	Hymenolepis amphitricha	Hymenolepis amphitricha (Rudolphi, 1819)
76	Gallinago	Hymenolepis amphitricha	Hymenolepis amphitricha (Rudolphi, 1819)
77	Limonites	Hymenolepis amphitricha	Hymenolepis amphitricha (Rudolphi, 1819)
78	Pelidina	Hymenolepis amphitricha	Hymenolepis amphitricha (Rudolphi, 1819)
79	Rhynaciphilus	Hymenolepis amphitricha	Hymenolepis amphitricha (Rudolphi, 1819)
80	Scolopax	Hymenolepis amphitricha	Hymenolepis amphitricha (Rudolphi, 1819)
81	Tringa	Hymenolepis amphitricha	Hymenolepis amphitricha (Rudolphi, 1819)
82	Clethrionomys	Hymenolepis ampla	Hymenolepis ampla Erchardova, 1955
83	Microtus	Hymenolepis ampla	Hymenolepis ampla Erchardova, 1955
84	Pitymys	Hymenolepis ampla	Hymenolepis ampla Erchardova, 1955
85	(Ostracods)	Hymenolepis anatina	Hymenolepis anatina (Krabbe, 1869)
86	Anas	Hymenolepis anatina	Hymenolepis anatina (Krabbe, 1869)
87	Anas acuta	Hymenolepis anatina	Hymenolepis anatina (Krabbe, 1869)
88	Anas discors	Hymenolepis anatina	Hymenolepis anatina (Krabbe, 1869)
89	Anas platyrhynchos domesticus	Hymenolepis anatina	Hymenolepis anatina (Krabbe, 1869)
90	Anser	Hymenolepis anatina	Hymenolepis anatina (Krabbe, 1869)
91	Chaulelasmus	Hymenolepis anatina	Hymenolepis anatina (Krabbe, 1869)
92	Cygnus	Hymenolepis anatina	Hymenolepis anatina (Krabbe, 1869)
93	Dafila	Hymenolepis anatina	Hymenolepis anatina (Krabbe, 1869)
94	Fulica	Hymenolepis anatina	Hymenolepis anatina (Krabbe, 1869)
95	Fuligula	Hymenolepis anatina	Hymenolepis anatina (Krabbe, 1869)
96	Nyroca	Hymenolepis anatina	Hymenolepis anatina (Krabbe, 1869)
97	Oidemia	Hymenolepis anatina	Hymenolepis anatina (Krabbe, 1869)
98	Perdix	Hymenolepis anatina	Hymenolepis anatina (Krabbe, 1869)
99	Spatula	Hymenolepis anatina	Hymenolepis anatina (Krabbe, 1869)
100	Aix sponsa	Hymenolepis anceps	Hymenolepis anceps Linton, 1927
101	Mergus serrator	Hymenolepis anceps	Hymenolepis anceps Linton, 1927
102	Neomys anomalus	Hymenolepis ancetabulata	Hymenolepis ancetabulata Soltys, 1954
103	Neomys fodiens	Hymenolepis ancetabulata	Hymenolepis ancetabulata Soltys, 1954
104	Nettion crecca	Hymenolepis andrejewoi	Hymenolepis andrejewoi (Skrjabin & Mathevossian, 1945)
105	Anas platyrhynchos	Hymenolepis andularostris	Hymenolepis andularostris Sugimoto, 1834
106	Anas	Hymenolepis angularostris	Hymenolepis angularostris Sugimoto, 1934
107	Kerivoula	Hymenolepis angusta	Hymenolepis angusta Prudhoe & Manger, 1969
108	Rhinolophus	Hymenolepis angusta	Hymenolepis angusta Prudhoe & Manger, 1969
109	Tylonycteris	Hymenolepis angusta	Hymenolepis angusta Prudhoe & Manger, 1969
110	Limosa belgicae	Hymenolepis annandalei	Hymenolepis annandalei Southwell, 1922
111	Anser anser	Hymenolepis anseris	Hymenolepis anseris Skrjabin & Mathevossian, 1942
112	Antechinus swainsonii	Hymenolepis antechini	Hymenolepis antechini Vaucher, Beveridge & Spratt, 1984
113	(No actual record)	Hymenolepis anthocephalus	Hymenolepis anthocephalus Van Gundy, 1935
114	Blarina brevicauda	Hymenolepis anthocephalus	Hymenolepis anthocephalus Van Gundy, 1935
115	Sorex pribilofensis	Hymenolepis anthocephalus	Hymenolepis anthocephalus Van Gundy, 1935
116	Anas boschas	Hymenolepis apicaris	Hymenolepis apicaris Sharma, 1943
117	Haematopus ostralegus	Hymenolepis aploparaksioides	Hymenolepis aploparaksioides Deblock, 1964
118	Arctonetta fischeri	Hymenolepis arcticus	Hymenolepis arcticus Schiller, 1955
119	Aythya fuligula	Hymenolepis arcticus	Hymenolepis arcticus Schiller, 1955
120	Clangula hyemalis	Hymenolepis arcticus	Hymenolepis arcticus Schiller, 1955
121	Melanitta deglandi	Hymenolepis arcticus	Hymenolepis arcticus Schiller, 1955
122	Somateria	Hymenolepis arcticus	Hymenolepis arcticus Schiller, 1955
123	Larus dominicanus	Hymenolepis arctowskii	Hymenolepis arctowskii Jarecka & Ostas, 1984
124	Larus hyperboreus	Hymenolepis arctowskii	Hymenolepis arctowskii Jarecka & Ostas, 1984
125	Xema sabini	Hymenolepis arctowskii	Hymenolepis arctowskii Jarecka & Ostas, 1984
126	Anas crecca	Hymenolepis arcuata	Hymenolepis arcuata Kowalewski, 1904
127	Aythya	Hymenolepis arcuata	Hymenolepis arcuata Kowalewski, 1904
128	Bucephala clangula	Hymenolepis arcuata	Hymenolepis arcuata Kowalewski, 1904
129	Melanitta deglandi	Hymenolepis arcuata	Hymenolepis arcuata Kowalewski, 1904
130	Netta rufina	Hymenolepis arcuata	Hymenolepis arcuata Kowalewski, 1904
131	Ardea virescens	Hymenolepis ardeae	Hymenolepis ardeae Fuhrmann, 1906
132	Butorides striatus	Hymenolepis ardeae	Hymenolepis ardeae Fuhrmann, 1906
133	Arenaria interpres	Hymenolepis arenariae	Hymenolepis arenariae Cabot, 1969
134	Larus argentatus	Hymenolepis arguei	Hymenolepis arguei Pomeroy & Burt, 1964
135	Larus atricilla	Hymenolepis arguei	Hymenolepis arguei Pomeroy & Burt, 1964
136	Columba fasciata fasciata	Hymenolepis armata	Hymenolepis armata Fuhrmann, 1906
137	Columba gymnophthalma	Hymenolepis armata	Hymenolepis armata Fuhrmann, 1906
138	Streptopelia orientalis	Hymenolepis armata	Hymenolepis armata Fuhrmann, 1906
139	(Insectivora)	Hymenolepis arvicolae	Hymenolepis arvicolae (Blanchard, 1891)
140	Arvicola compestris	Hymenolepis arvicolae	Hymenolepis arvicolae (Blanchard, 1891)
141	Microtus agrestis	Hymenolepis arvicolae	Hymenolepis arvicolae (Blanchard, 1891)
142	Arvicola compestris	Hymenolepis arvicolina	Hymenolepis arvicolina Cholodkowsky, 1912
143	Microtus agrestis	Hymenolepis arvicolina	Hymenolepis arvicolina Cholodkowsky, 1912
144	Blarina brevicauda	Hymenolepis asketus	Hymenolepis asketus Brooks & Mayes, 1977
145	Anas	Hymenolepis aspirantica	Hymenolepis aspirantica Zaskind, 1959
146	Chalcococcyx plagosus	Hymenolepis asymmetrica	Hymenolepis asymmetrica Fuhrmann, 1918
147	(Arvicolidae)	Hymenolepis asymmetrica	Hymenolepis asymmetrica Janicki, 1904
148	Achipteria coleoptera	Hymenolepis asymmetrica	Hymenolepis asymmetrica Janicki, 1904
149	Apodemus flavicollis	Hymenolepis asymmetrica	Hymenolepis asymmetrica Janicki, 1904
150	Arvicola arvalis	Hymenolepis asymmetrica	Hymenolepis asymmetrica Janicki, 1904
151	Arvicola sapidus	Hymenolepis asymmetrica	Hymenolepis asymmetrica Janicki, 1904
152	Clethrionomys glareolus	Hymenolepis asymmetrica	Hymenolepis asymmetrica Janicki, 1904
153	Evotomys glareolus	Hymenolepis asymmetrica	Hymenolepis asymmetrica Janicki, 1904
154	Microtus	Hymenolepis asymmetrica	Hymenolepis asymmetrica Janicki, 1904
155	Microtus agrestis	Hymenolepis asymmetrica	Hymenolepis asymmetrica Janicki, 1904
156	Microtus arvalis	Hymenolepis asymmetrica	Hymenolepis asymmetrica Janicki, 1904
157	Microtus nivalis	Hymenolepis asymmetrica	Hymenolepis asymmetrica Janicki, 1904
158	Pitymys subterraneus	Hymenolepis asymmetrica	Hymenolepis asymmetrica Janicki, 1904
159	Rattus assimilis	Hymenolepis australiensis	Hymenolepis australiensis Sandars, 1954
160	Rattus fuscipes	Hymenolepis australiensis	Hymenolepis australiensis Sandars, 1954
161	Crocidura caerulea	Hymenolepis bacillaris	Hymenolepis bacillaris (Goeze, 1782)
162	Nyctalus maximus aviator	Hymenolepis bacillaris	Hymenolepis bacillaris (Goeze, 1782)
163	Crocidura caerulea	Hymenolepis bahli	Hymenolepis bahli Singh, 1958
164	Crocidura	Hymenolepis bakanoui	Hymenolepis bakanoui Hunkeler, 1972
165	Crocidura flavescens spurrelii	Hymenolepis bakanoui	Hymenolepis bakanoui Hunkeler, 1972
166	Crocidura grandiceps	Hymenolepis bakanoui	Hymenolepis bakanoui Hunkeler, 1972
167	Crocidura nigeriae	Hymenolepis bakanoui	Hymenolepis bakanoui Hunkeler, 1972
168	Crocidura poensis	Hymenolepis bakanoui	Hymenolepis bakanoui Hunkeler, 1972
169	Eptesicus nilssoni	Hymenolepis balsaci	Hymenolepis balsaci Joyeux & Baer, 1934
170	Eptesicus serotinus	Hymenolepis balsaci	Hymenolepis balsaci Joyeux & Baer, 1934
171	Miniopterus schreibersi	Hymenolepis balsaci	Hymenolepis balsaci Joyeux & Baer, 1934
172	Myotis bechsteini	Hymenolepis balsaci	Hymenolepis balsaci Joyeux & Baer, 1934
173	Myotis myotis	Hymenolepis balsaci	Hymenolepis balsaci Joyeux & Baer, 1934
174	Myotis mystacinus	Hymenolepis balsaci	Hymenolepis balsaci Joyeux & Baer, 1934
175	Plecotus auritus	Hymenolepis balsaci	Hymenolepis balsaci Joyeux & Baer, 1934
176	Plecotus austriacus	Hymenolepis balsaci	Hymenolepis balsaci Joyeux & Baer, 1934
177	Rhinolophus ferrumequinum	Hymenolepis balsaci	Hymenolepis balsaci Joyeux & Baer, 1934
178	Talpa europaea	Hymenolepis barroisii	Hymenolepis barroisii (Moniez, 1880)
179	Anser albifrons	Hymenolepis barrowensis	Hymenolepis barrowensis Schiller, 1952
180	Anser fabalis	Hymenolepis barrowensis	Hymenolepis barrowensis Schiller, 1952
181	Branta bernicla	Hymenolepis barrowensis	Hymenolepis barrowensis Schiller, 1952
182	Chen caerulescens atlanticus	Hymenolepis barrowensis	Hymenolepis barrowensis Schiller, 1952
183	Larus canus	Hymenolepis baschkiriensis	Hymenolepis baschkiriensis Clerc, 1903
184	Gallus gallus domesticus	Hymenolepis bauchei	Hymenolepis bauchei Joyeux, 1924
185	(Insectivora)	Hymenolepis bellieri	Hymenolepis bellieri Hunkeler, 1972
186	Crocidura	Hymenolepis bellieri	Hymenolepis bellieri Hunkeler, 1972
187	Crocidura nigeriae	Hymenolepis bellieri	Hymenolepis bellieri Hunkeler, 1972
188	Crocethia alba	Hymenolepis belopolskaiae	Hymenolepis belopolskaiae Deblock & Rose, 1962
189	Napaeozapus insignis insignis	Hymenolepis bennetti	Hymenolepis bennetti
190	Peromyscus leucopus	Hymenolepis bennetti	Hymenolepis bennetti
191	Peromyscus maniculatus	Hymenolepis bennetti	Hymenolepis bennetti
192	Peromyscus maniculatus gracilis	Hymenolepis bennetti	Hymenolepis bennetti
193	Lemmus sibiricus	Hymenolepis beringiensis	Hymenolepis beringiensis Kontramavitschus & Smirnova, 1991
194	Hypogastrura fullbergi	Hymenolepis beringiensis	Hymenolepis beringiensis Smirnoya & Shalajeva, 1987
195	Onychiurus flavorfulus	Hymenolepis beringiensis	Hymenolepis beringiensis Smirnoya & Shalajeva, 1987
196	Onychiurus ontopunctatus	Hymenolepis beringiensis	Hymenolepis beringiensis Smirnoya & Shalajeva, 1987
197	Bettongia gaimardi	Hymenolepis bettongiae	Hymenolepis bettongiae Vaucher, Beveridge & Spratt, 1984
198	Chenalopex aegyptiacus	Hymenolepis biaculeata	Hymenolepis biaculeata Fuhrmann, 1909
199	Gammarus pulex	Hymenolepis bifurca	Hymenolepis bifurca (Hamann, 1891)
200	Neomys	Hymenolepis bifurca	Hymenolepis bifurca (Hamann, 1891)
201	Anser anser	Hymenolepis bilateralis	Hymenolepis bilateralis von Linstow, 1905
202	Branta bernicla	Hymenolepis bilateralis	Hymenolepis bilateralis von Linstow, 1905
203	Cygnus cygnus	Hymenolepis bilateralis	Hymenolepis bilateralis von Linstow, 1905
204	Nyroca ferina	Hymenolepis bilateralis	Hymenolepis bilateralis von Linstow, 1905
205	Buchanga atra	Hymenolepis bilharzi	Hymenolepis bilharzi Krabbe, 1869
206	Corvus insolens	Hymenolepis bilharzi	Hymenolepis bilharzi Krabbe, 1869
207	Corvus splendens	Hymenolepis bilharzi	Hymenolepis bilharzi Krabbe, 1869
208	Luscinia megarhynchos	Hymenolepis bilharzi	Hymenolepis bilharzi Krabbe, 1869
209	Tchagra senegala habessinica	Hymenolepis bilharzi	Hymenolepis bilharzi Krabbe, 1869
210	Crocidura russula	Hymenolepis biliaris	Hymenolepis biliaris (Villot, 1877)
211	Glomeris marginata	Hymenolepis biliaris	Hymenolepis biliaris (Villot, 1877)
212	Sorex araneus	Hymenolepis biliaris	Hymenolepis biliaris (Villot, 1877)
213	Spatula clypeata	Hymenolepis birmanica	Hymenolepis birmanica Meggitt, 1927
214	Anas	Hymenolepis bisaccata	Hymenolepis bisaccata Fuhrmann, 1906
215	Cairina moschata	Hymenolepis bisaccata	Hymenolepis bisaccata Fuhrmann, 1906
216	Chaulelasmus streparus	Hymenolepis bisaccata	Hymenolepis bisaccata Fuhrmann, 1906
217	Dafila acuta	Hymenolepis bisaccata	Hymenolepis bisaccata Fuhrmann, 1906
218	Mareca penelope	Hymenolepis bisaccata	Hymenolepis bisaccata Fuhrmann, 1906
219	Melanonyx fabalis	Hymenolepis bisaccata	Hymenolepis bisaccata Fuhrmann, 1906
220	Nettion brasiliense	Hymenolepis bisaccata	Hymenolepis bisaccata Fuhrmann, 1906
221	Nettion crecca	Hymenolepis bisaccata	Hymenolepis bisaccata Fuhrmann, 1906
222	Nyroca	Hymenolepis bisaccata	Hymenolepis bisaccata Fuhrmann, 1906
223	Nyroca ferina	Hymenolepis bisacculata	Hymenolepis bisacculata (Krotov, 1949)
224	Chenopsis atrata	Hymenolepis bisacculia	Hymenolepis bisacculia (Szpotanska, 1931)
225	Cygnus cygnus	Hymenolepis bisacculia	Hymenolepis bisacculia (Szpotanska, 1931)
226	Cygnus olor	Hymenolepis bisacculia	Hymenolepis bisacculia (Szpotanska, 1931)
227	Blarina brevicauda	Hymenolepis blarinae	Hymenolepis blarinae Rausch & Kuns, 1950
228	Blarina brevicauda brevicauda	Hymenolepis blarinae	Hymenolepis blarinae Rausch & Kuns, 1950
229	Anas crecca	Hymenolepis brachycephala	Hymenolepis brachycephala (Creplin, 1829)
230	Haematopus	Hymenolepis brachycephala	Hymenolepis brachycephala (Creplin, 1829)
231	Haematopus ostralegus osculans	Hymenolepis brachycephala	Hymenolepis brachycephala (Creplin, 1829)
232	Larus ridibundus	Hymenolepis brachycephala	Hymenolepis brachycephala (Creplin, 1829)
233	Machetes pugnax	Hymenolepis brachycephala	Hymenolepis brachycephala (Creplin, 1829)
234	Pavonella	Hymenolepis brachycephala	Hymenolepis brachycephala (Creplin, 1829)
235	Philomachus pugnax	Hymenolepis brachycephala	Hymenolepis brachycephala (Creplin, 1829)
236	Steganopus tricolor	Hymenolepis brachycephala	Hymenolepis brachycephala (Creplin, 1829)
237	Tringa	Hymenolepis brachycephala	Hymenolepis brachycephala (Creplin, 1829)
238	Capella gallinago	Hymenolepis brachyphallos	Hymenolepis brachyphallos (Krabbe, 1869)
239	Charadrius gallingo	Hymenolepis brachyphallos	Hymenolepis brachyphallos (Krabbe, 1869)
240	Charadrius hiaticula	Hymenolepis brachyphallos	Hymenolepis brachyphallos (Krabbe, 1869)
241	Crocethia	Hymenolepis brachyphallos	Hymenolepis brachyphallos (Krabbe, 1869)
242	Himantopus himantopus	Hymenolepis brachyphallos	Hymenolepis brachyphallos (Krabbe, 1869)
243	Lymnocryptes gallinula	Hymenolepis brachyphallos	Hymenolepis brachyphallos (Krabbe, 1869)
244	Numenius arquata	Hymenolepis brachyphallos	Hymenolepis brachyphallos (Krabbe, 1869)
245	Philomachus pugnax	Hymenolepis brachyphallos	Hymenolepis brachyphallos (Krabbe, 1869)
246	Sturnus vulgaris	Hymenolepis brachyphallos	Hymenolepis brachyphallos (Krabbe, 1869)
247	Tringa	Hymenolepis brachyphallos	Hymenolepis brachyphallos (Krabbe, 1869)
248	Antechinus stuartii	Hymenolepis bradleyi	Hymenolepis bradleyi Beveridge & Barker, 1975
249	Caprimulgus caroliensis	Hymenolepis brasiliensis	Hymenolepis brasiliensis Fuhrmann, 1906
250	Nyctiprogne leucopygia	Hymenolepis brasiliensis	Hymenolepis brasiliensis Fuhrmann, 1906
251	Celeucodes ognota	Hymenolepis brevicirrosa	Hymenolepis brevicirrosa Fuhrmann, 1918
252	Copsychus saularis	Hymenolepis brevis	Hymenolepis brevis Fuhrmann, 1906
253	Locustella fluviatilis	Hymenolepis brevis	Hymenolepis brevis Fuhrmann, 1906
254	(Insectivora)	Hymenolepis brusatae	Hymenolepis brusatae Vaucher, 1971
255	(Mammals)	Hymenolepis brusatae	Hymenolepis brusatae Vaucher, 1971
256	Crocidura leucodon	Hymenolepis brusatae	Hymenolepis brusatae Vaucher, 1971
257	Crocidura suaveolens	Hymenolepis brusatae	Hymenolepis brusatae Vaucher, 1971
258	Phlebotomus maseitii	Hymenolepis brusatae	Hymenolepis brusatae Vaucher, 1971
259	Phlebotomus perniciosus	Hymenolepis brusatae	Hymenolepis brusatae Vaucher, 1971
260	Crocidura russula cyrnensis	Hymenolepis bursatae	Hymenolepis bursatae Vaucher, 1971
261	Crocidura suaveolens	Hymenolepis bursatae	Hymenolepis bursatae Vaucher, 1971
262	Larus glaucescens	Hymenolepis californicus	Hymenolepis californicus Young, 1950
263	(No host given)	Hymenolepis calumnacantha	Hymenolepis calumnacantha Schmidt, 1963
264	Capella gallinago	Hymenolepis calumnacantha	Hymenolepis calumnacantha Schmidt, 1963
265	Gallinago gallinago delicata	Hymenolepis calumnacantha	Hymenolepis calumnacantha Schmidt, 1963
266	Steganopus tricolor	Hymenolepis calumnacantha	Hymenolepis calumnacantha Schmidt, 1963
267	Suncus murinus montanus	Hymenolepis calva	Hymenolepis calva Cruz & Nuguliyadda, 1978
268	Anas platyrhynchos	Hymenolepis cambrensis	Hymenolepis cambrensis Davies, 1939
269	Haematopus ostralegus	Hymenolepis cambrensis	Hymenolepis cambrensis Davies, 1939
270	Anas poecilorhyncha	Hymenolepis cameroni	Hymenolepis cameroni Singh, 1959
271	(galliform)	Hymenolepis cantaniana	Hymenolepis cantaniana (Polonio, 1860)
272	Colinus	Hymenolepis cantaniana	Hymenolepis cantaniana (Polonio, 1860)
273	Coturnix	Hymenolepis cantaniana	Hymenolepis cantaniana (Polonio, 1860)
274	Gallus gallus	Hymenolepis cantaniana	Hymenolepis cantaniana (Polonio, 1860)
275	Gallus gallus domesticus	Hymenolepis cantaniana	Hymenolepis cantaniana (Polonio, 1860)
276	Meleagris gallopavo	Hymenolepis cantaniana	Hymenolepis cantaniana (Polonio, 1860)
277	Numida	Hymenolepis cantaniana	Hymenolepis cantaniana (Polonio, 1860)
278	Onthophagus quadricentatus	Hymenolepis cantaniana	Hymenolepis cantaniana (Polonio, 1860)
279	Pavo	Hymenolepis cantaniana	Hymenolepis cantaniana (Polonio, 1860)
280	Perdix	Hymenolepis cantaniana	Hymenolepis cantaniana (Polonio, 1860)
281	Phasianus	Hymenolepis cantaniana	Hymenolepis cantaniana (Polonio, 1860)
282	Tetrao	Hymenolepis cantaniana	Hymenolepis cantaniana (Polonio, 1860)
283	Tetrastes	Hymenolepis cantaniana	Hymenolepis cantaniana (Polonio, 1860)
284	Turnix suscitator	Hymenolepis cantaniana	Hymenolepis cantaniana (Polonio, 1860)
285	Capella delicata	Hymenolepis capellae	Hymenolepis capellae Baer, 1940
286	Capella gallinago	Hymenolepis capellae	Hymenolepis capellae Baer, 1940
287	Limnodromus griseus	Hymenolepis capellae	Hymenolepis capellae Baer, 1940
288	Limnodromus scolopaceus	Hymenolepis capellae	Hymenolepis capellae Baer, 1940
289	Steganopus tricolor	Hymenolepis capellae	Hymenolepis capellae Baer, 1940
290	Chrysochloris aurea	Hymenolepis capensis	Hymenolepis capensis Janicki, 1904
291	Chrysochloris capensis	Hymenolepis capensis	Hymenolepis capensis Janicki, 1904
292	Crocethia alba	Hymenolepis capetownensis	Hymenolepis capetownensis Deblock & Rose, 1962
293	Anas rubripes	Hymenolepis capillaris	Hymenolepis capillaris (Krabbe, 1869)
294	Aythya collaris	Hymenolepis capillaris	Hymenolepis capillaris (Krabbe, 1869)
295	Colymbus spp.	Hymenolepis capillaris	Hymenolepis capillaris (Krabbe, 1869)
296	Capella	Hymenolepis capillaroides	Hymenolepis capillaroides Fuhrmann, 1906
297	Colymbus cristatus	Hymenolepis capillaroides	Hymenolepis capillaroides Fuhrmann, 1906
298	Colymbus spp.	Hymenolepis capillaroides	Hymenolepis capillaroides Fuhrmann, 1906
299	Corvus macrorhynchus	Hymenolepis capillaroides	Hymenolepis capillaroides Fuhrmann, 1906
300	Podiceps dominicus	Hymenolepis capillaroides	Hymenolepis capillaroides Fuhrmann, 1906
301	Colymbus auritus	Hymenolepis capitellata	Hymenolepis capitellata (Abildgaard, 1790)
302	Gavia	Hymenolepis capitellata	Hymenolepis capitellata (Abildgaard, 1790)
303	Caprimulgus caroliensis	Hymenolepis caprimulgarum	Hymenolepis caprimulgarum Fuhrmann, 1906
304	Caprimulgus lineatus	Hymenolepis caprimulgarum	Hymenolepis caprimulgarum Fuhrmann, 1906
305	Nyctiprogne leucopygia	Hymenolepis caprimulgarum	Hymenolepis caprimulgarum Fuhrmann, 1906
306	Nyctiprogne rupestris	Hymenolepis caprimulgarum	Hymenolepis caprimulgarum Fuhrmann, 1906
307	Padoger nacunda	Hymenolepis caprimulgarum	Hymenolepis caprimulgarum Fuhrmann, 1906
308	Bonasa umbellus	Hymenolepis carioca	Hymenolepis carioca (Magelhaes, 1898)
309	Colinus virginianus	Hymenolepis carioca	Hymenolepis carioca (Magelhaes, 1898)
310	Coturnix coturnix	Hymenolepis carioca	Hymenolepis carioca (Magelhaes, 1898)
311	Euplocamus leucomelanus	Hymenolepis carioca	Hymenolepis carioca (Magelhaes, 1898)
312	Gallus	Hymenolepis carioca	Hymenolepis carioca (Magelhaes, 1898)
313	Gallus domesticus	Hymenolepis carioca	Hymenolepis carioca (Magelhaes, 1898)
314	Gallus gallus	Hymenolepis carioca	Hymenolepis carioca (Magelhaes, 1898)
315	Gallus gallus domesticus	Hymenolepis carioca	Hymenolepis carioca (Magelhaes, 1898)
316	Meleagris gallopavo	Hymenolepis carioca	Hymenolepis carioca (Magelhaes, 1898)
317	Perdix perdix	Hymenolepis carioca	Hymenolepis carioca (Magelhaes, 1898)
318	Phoenicopterus	Hymenolepis caroli	Hymenolepis caroli (Parona, 1887)
319	Turdoides caudatus	Hymenolepis caudata	Hymenolepis caudata Singal, 1963
320	Turdus pilaris	Hymenolepis cavoarmatus	Hymenolepis cavoarmatus Sudarikov, 1950
321	Callithrix nigrifrons	Hymenolepis cebidarum	Hymenolepis cebidarum Baer, 1927
322	Callithrix nigrifrons	Hymenolepis cebidum	Hymenolepis cebidum Baer, 1927
323	Cercartetus caudatus	Hymenolepis cercarteti	Hymenolepis cercarteti Vaucher, Beveridge & Spratt, 1984
324	Cercopithecus mycticans	Hymenolepis cercopitheci	Hymenolepis cercopitheci Baer, 1927
325	Cercopithecus nictitans	Hymenolepis cercopitheci	Hymenolepis cercopitheci Baer, 1927
326	Recurvirostra americana	Hymenolepis cervotestis	Hymenolepis cervotestis Ahern & Schmidt, 1976
327	Chanilobus tuberculatus	Hymenolepis chalinobi	Hymenolepis chalinobi Andrews & Daniel, 1974
328	Charadrius alexandrinus	Hymenolepis charadrii	Hymenolepis charadrii Yamaguti, 1953
329	Larus argentatus	Hymenolepis charadrii	Hymenolepis charadrii Yamaguti, 1953
330	Larus fuscus	Hymenolepis charadrii	Hymenolepis charadrii Yamaguti, 1953
331	Pluvialis apricaria fulvus	Hymenolepis charadrii	Hymenolepis charadrii Yamaguti, 1953
332	Cygnus atratus	Hymenolepis chenopsis	Hymenolepis chenopsis Palmer, 1981
333	Melanerpes formicivorus	Hymenolepis chiapaensis	Hymenolepis chiapaensis Coil, 1957
334	Chibia hottenttota brevirostris	Hymenolepis chibia	Hymenolepis chibia Li, 1994
335	Chibia hottenttota brevirostris	Hymenolepis chibiae	Hymenolepis chibiae Lin, Li & Hong, 1998
336	Chionis alba	Hymenolepis chiopsis	Hymenolepis chiopsis Fuhrmann, 1921
337	Molossus tropidorhynchus	Hymenolepis chiropterophila	Hymenolepis chiropterophila Vigueras, 1941
338	Gallus gallus domesticus	Hymenolepis cholodkowskyi	Hymenolepis cholodkowskyi Hilmy, 1936
339	Larurus tetrax	Hymenolepis cholodkowskyi	Hymenolepis cholodkowskyi Hilmy, 1936
340	Numida meleagris	Hymenolepis cholodkowskyi	Hymenolepis cholodkowskyi Hilmy, 1936
341	Otis	Hymenolepis cholodkowskyi	Hymenolepis cholodkowskyi Hilmy, 1936
342	Barbastella	Hymenolepis christensoni	Hymenolepis christensoni Macy, 1931
343	Eptesicus	Hymenolepis christensoni	Hymenolepis christensoni Macy, 1931
344	Eptesicus fuscus	Hymenolepis christensoni	Hymenolepis christensoni Macy, 1931
345	Miniopterus	Hymenolepis christensoni	Hymenolepis christensoni Macy, 1931
346	Myotis	Hymenolepis christensoni	Hymenolepis christensoni Macy, 1931
347	Myotis lucifugus	Hymenolepis christensoni	Hymenolepis christensoni Macy, 1931
348	Nyctalus	Hymenolepis christensoni	Hymenolepis christensoni Macy, 1931
349	Vespertilio	Hymenolepis christensoni	Hymenolepis christensoni Macy, 1931
350	Chrysochloris aurea	Hymenolepis chrysochloridis	Hymenolepis chrysochloridis Janicki, 1906
351	Chrysochloris capensis	Hymenolepis chrysochloridis	Hymenolepis chrysochloridis Janicki, 1906
352	Fulmarus	Hymenolepis cirrosa	Hymenolepis cirrosa Krabbe, 1869
353	Larus argentatus	Hymenolepis cirrosa	Hymenolepis cirrosa Krabbe, 1869
354	Larus canus	Hymenolepis cirrosa	Hymenolepis cirrosa Krabbe, 1869
355	Larus fuscus	Hymenolepis cirrosa	Hymenolepis cirrosa Krabbe, 1869
356	Larus ridibundus	Hymenolepis cirrosa	Hymenolepis cirrosa Krabbe, 1869
357	Sterna	Hymenolepis cirrosa	Hymenolepis cirrosa Krabbe, 1869
358	Phoenicopterus ruber	Hymenolepis cirrostylifer	Hymenolepis cirrostylifer Vigueras, 1941
359	(No actual record)	Hymenolepis citelli	Hymenolepis citelli McLeod, 1933
360	Ammospermophilus leucurus	Hymenolepis citelli	Hymenolepis citelli McLeod, 1933
361	Citellus	Hymenolepis citelli	Hymenolepis citelli McLeod, 1933
362	Cynomys leucurus	Hymenolepis citelli	Hymenolepis citelli McLeod, 1933
363	Dipodomys	Hymenolepis citelli	Hymenolepis citelli McLeod, 1933
364	Mesocricetus auratus	Hymenolepis citelli	Hymenolepis citelli McLeod, 1933
365	Peromyscus leucopus	Hymenolepis citelli	Hymenolepis citelli McLeod, 1933
366	Peromyscus maniculatus	Hymenolepis citelli	Hymenolepis citelli McLeod, 1933
367	Rattus rattus	Hymenolepis citelli	Hymenolepis citelli McLeod, 1933
368	Spermophilus elegans	Hymenolepis citelli	Hymenolepis citelli McLeod, 1933
369	Spermophilus franklinii	Hymenolepis citelli	Hymenolepis citelli McLeod, 1933
370	Spermophilus lateralis lateralis	Hymenolepis citelli	Hymenolepis citelli McLeod, 1933
371	Spermophilus richardsonii	Hymenolepis citelli	Hymenolepis citelli McLeod, 1933
372	Spermophilus spilosoma	Hymenolepis citelli	Hymenolepis citelli McLeod, 1933
373	Spermophilus townsendii	Hymenolepis citelli	Hymenolepis citelli McLeod, 1933
374	Spermophilus tridecemlineatus	Hymenolepis citelli	Hymenolepis citelli McLeod, 1933
375	Spermophilus variegatus	Hymenolepis citelli	Hymenolepis citelli McLeod, 1933
376	Tribolium confusum	Hymenolepis citelli	Hymenolepis citelli McLeod, 1933
377	Gallinago gallinago delicata	Hymenolepis clandestina	Hymenolepis clandestina (Krabbe, 1869)
378	Haematopus ostralegus	Hymenolepis clandestina	Hymenolepis clandestina (Krabbe, 1869)
379	Haematopus ostralegus osculans	Hymenolepis clandestina	Hymenolepis clandestina (Krabbe, 1869)
380	Pluvialis squatarola	Hymenolepis clandestina	Hymenolepis clandestina (Krabbe, 1869)
381	Arquatella maritima	Hymenolepis clausa	Hymenolepis clausa
382	Columba livia	Hymenolepis clausa	Hymenolepis clausa
383	Dendrocygna javanica	Hymenolepis clausa	Hymenolepis clausa
384	Larus argentatus vegae	Hymenolepis clavicirrosus	Hymenolepis clavicirrosus Yamaguti, 1940
385	Larus canus	Hymenolepis clavicirrosus	Hymenolepis clavicirrosus Yamaguti, 1940
386	Larus schistisagus	Hymenolepis clavicirrosus	Hymenolepis clavicirrosus Yamaguti, 1940
387	Muscicapa atricapilla	Hymenolepis clerci	Hymenolepis clerci Fuhrmann, 1924
388	Parus caeruleus	Hymenolepis clerci	Hymenolepis clerci Fuhrmann, 1924
389	Parus major	Hymenolepis clerci	Hymenolepis clerci Fuhrmann, 1924
390	Passer domesticus	Hymenolepis clerci	Hymenolepis clerci Fuhrmann, 1924
391	Passer montanus	Hymenolepis clerci	Hymenolepis clerci Fuhrmann, 1924
392	Sitta europaea	Hymenolepis clerci	Hymenolepis clerci Fuhrmann, 1924
393	Turdus iliacus	Hymenolepis clerci	Hymenolepis clerci Fuhrmann, 1924
394	Turdus merula	Hymenolepis clerci	Hymenolepis clerci Fuhrmann, 1924
395	Rhynchea capensis	Hymenolepis clerci	Hymenolepis clerci Shen Tseng, 1933
396	Charadrius collaris	Hymenolepis collariella	Hymenolepis collariella Coil, 1956
397	Anas boschas	Hymenolepis collaris	Hymenolepis collaris
398	Anas crecca	Hymenolepis collaris	Hymenolepis collaris
399	Anas platyrhynchos	Hymenolepis collaris	Hymenolepis collaris
400	Anas platyrhynchos domesticus	Hymenolepis collaris	Hymenolepis collaris
401	Anas poecilorhyncha	Hymenolepis collaris	Hymenolepis collaris
402	Aythya marila	Hymenolepis collaris	Hymenolepis collaris
403	Bucephala clangula	Hymenolepis collaris	Hymenolepis collaris
404	Corvus	Hymenolepis collaris	Hymenolepis collaris
405	Cygnus cygnus	Hymenolepis collaris	Hymenolepis collaris
406	Gallus gallus domesticus	Hymenolepis collaris	Hymenolepis collaris
407	Melanitta	Hymenolepis collaris	Hymenolepis collaris
408	Mergus albellus	Hymenolepis collaris	Hymenolepis collaris
409	Apopelia larvata	Hymenolepis columbae	Hymenolepis columbae
410	Columba livia	Hymenolepis columbae	Hymenolepis columbae
411	Columba palumbus	Hymenolepis columbae	Hymenolepis columbae
412	Streptopelia turtur	Hymenolepis columbae	Hymenolepis columbae
413	Capella gallinago delicata	Hymenolepis columnacantha	Hymenolepis columnacantha Schmidt, 1963
414	Anas	Hymenolepis compressa	Hymenolepis compressa (Linton, 1892)
415	Anas platyrhynchos	Hymenolepis compressa	Hymenolepis compressa (Linton, 1892)
416	Anser	Hymenolepis compressa	Hymenolepis compressa (Linton, 1892)
417	Aythya	Hymenolepis compressa	Hymenolepis compressa (Linton, 1892)
418	Aythya ferina	Hymenolepis compressa	Hymenolepis compressa (Linton, 1892)
419	Chaulelasmus	Hymenolepis compressa	Hymenolepis compressa (Linton, 1892)
420	Colymbus	Hymenolepis compressa	Hymenolepis compressa (Linton, 1892)
421	Dafila	Hymenolepis compressa	Hymenolepis compressa (Linton, 1892)
422	Fuligula	Hymenolepis compressa	Hymenolepis compressa (Linton, 1892)
423	Glacionetta	Hymenolepis compressa	Hymenolepis compressa (Linton, 1892)
424	Mareca	Hymenolepis compressa	Hymenolepis compressa (Linton, 1892)
425	Nyroca	Hymenolepis compressa	Hymenolepis compressa (Linton, 1892)
426	Oidemia	Hymenolepis compressa	Hymenolepis compressa (Linton, 1892)
427	Recurvirostra americana	Hymenolepis compressa	Hymenolepis compressa (Linton, 1892)
428	Anser anser domesticus	Hymenolepis conscripta	Hymenolepis conscripta Railliet & Henry, 1909
429	Mus musculus	Hymenolepis contracta	Hymenolepis contracta Janicki, 1904
430	Rattus alexandrinus	Hymenolepis contracta	Hymenolepis contracta Janicki, 1904
431	Rattus norvegicus	Hymenolepis contracta	Hymenolepis contracta Janicki, 1904
432	Rattus rattus	Hymenolepis contracta	Hymenolepis contracta Janicki, 1904
433	(Coraciiformes)	Hymenolepis coraciae	Hymenolepis coraciae (Rudolphi, 1819)
434	Coracias garrulus	Hymenolepis coraciae	Hymenolepis coraciae (Rudolphi, 1819)
435	Columba livia	Hymenolepis cordobensis	Hymenolepis cordobensis Jordano, 1952
436	Anhinga melanogaster	Hymenolepis cormoranti	Hymenolepis cormoranti Ortlepp, 1938
437	Phalacrocorax africanus	Hymenolepis cormoranti	Hymenolepis cormoranti Ortlepp, 1938
438	Phalacrocorax carbo	Hymenolepis cormoranti	Hymenolepis cormoranti Ortlepp, 1938
439	(Ostracods)	Hymenolepis coronulan	Hymenolepis coronulan (Dujardin, 1945)
440	Anas boschas	Hymenolepis coronulan	Hymenolepis coronulan (Dujardin, 1945)
441	Anas platyrhynchos	Hymenolepis coronulan	Hymenolepis coronulan (Dujardin, 1945)
442	Anas platyrhynchos domesticus	Hymenolepis coronulan	Hymenolepis coronulan (Dujardin, 1945)
443	Anas platyrhynchos fulvigula	Hymenolepis coronulan	Hymenolepis coronulan (Dujardin, 1945)
444	Anas poecilorhyncha	Hymenolepis coronulan	Hymenolepis coronulan (Dujardin, 1945)
445	Aythya marila	Hymenolepis coronulan	Hymenolepis coronulan (Dujardin, 1945)
446	Bucephala islandica	Hymenolepis coronulan	Hymenolepis coronulan (Dujardin, 1945)
447	Butorides striatus	Hymenolepis coronulan	Hymenolepis coronulan (Dujardin, 1945)
448	Clangula hyemalis	Hymenolepis coronulan	Hymenolepis coronulan (Dujardin, 1945)
449	Melanitta nigra	Hymenolepis coronulan	Hymenolepis coronulan (Dujardin, 1945)
450	Pica pica	Hymenolepis coronulan	Hymenolepis coronulan (Dujardin, 1945)
451	Corvus brachyrhynchos	Hymenolepis corvi	Hymenolepis corvi Mayhew, 1925
452	Corvus cryptoleucus	Hymenolepis corvi	Hymenolepis corvi Mayhew, 1925
453	Mus musculus	Hymenolepis crassa	Hymenolepis crassa Janicki, 1904
454	Rattus norvegicus	Hymenolepis crassa	Hymenolepis crassa Janicki, 1904
455	Aegialitis hiaticula	Hymenolepis crassirostris	Hymenolepis crassirostris (Krabbe, 1869)
456	Calidris	Hymenolepis crassirostris	Hymenolepis crassirostris (Krabbe, 1869)
457	Capella	Hymenolepis crassirostris	Hymenolepis crassirostris (Krabbe, 1869)
458	Charadrius	Hymenolepis crassirostris	Hymenolepis crassirostris (Krabbe, 1869)
459	Galachrysia nuchalis nuchalis	Hymenolepis crassirostris	Hymenolepis crassirostris (Krabbe, 1869)
460	Haematopus ostralegus	Hymenolepis crassirostris	Hymenolepis crassirostris (Krabbe, 1869)
461	Lobipes lobatus	Hymenolepis crassirostris	Hymenolepis crassirostris (Krabbe, 1869)
462	Machetes pugnax	Hymenolepis crassirostris	Hymenolepis crassirostris (Krabbe, 1869)
463	Pelidina alpina	Hymenolepis crassirostris	Hymenolepis crassirostris (Krabbe, 1869)
464	Phalaropus lobatus	Hymenolepis crassirostris	Hymenolepis crassirostris (Krabbe, 1869)
465	Philomachus	Hymenolepis crassirostris	Hymenolepis crassirostris (Krabbe, 1869)
466	Pisobia damacens	Hymenolepis crassirostris	Hymenolepis crassirostris (Krabbe, 1869)
467	Scolopax gallinago	Hymenolepis crassirostris	Hymenolepis crassirostris (Krabbe, 1869)
468	Scolopax rusticola	Hymenolepis crassirostris	Hymenolepis crassirostris (Krabbe, 1869)
469	Squatarola squatarola	Hymenolepis crassirostris	Hymenolepis crassirostris (Krabbe, 1869)
470	Tringa	Hymenolepis crassirostris	Hymenolepis crassirostris (Krabbe, 1869)
471	Tringa hypoleucos	Hymenolepis crassirostris	Hymenolepis crassirostris (Krabbe, 1869)
472	Nettion crecca	Hymenolepis crecca	Hymenolepis crecca Singh, 1952
473	Corvus	Hymenolepis crenata	Hymenolepis crenata (Goeze, 1782)
474	Corvus corone	Hymenolepis crenata	Hymenolepis crenata (Goeze, 1782)
475	Garrulus glandarius	Hymenolepis crenata	Hymenolepis crenata (Goeze, 1782)
476	Turdus amaurochalinus	Hymenolepis crenata	Hymenolepis crenata (Goeze, 1782)
477	Turdus leucomelas	Hymenolepis crenata	Hymenolepis crenata (Goeze, 1782)
478	Turdus merula	Hymenolepis crenata	Hymenolepis crenata (Goeze, 1782)
479	Turdus rufiventris	Hymenolepis crenata	Hymenolepis crenata (Goeze, 1782)
480	Anser	Hymenolepis creplini	Hymenolepis creplini (Krabbe, 1869)
481	Bucephala	Hymenolepis creplini	Hymenolepis creplini (Krabbe, 1869)
482	Cygnus	Hymenolepis creplini	Hymenolepis creplini (Krabbe, 1869)
483	Cygnus musicus	Hymenolepis creplini	Hymenolepis creplini (Krabbe, 1869)
484	Cricetus	Hymenolepis criceti	Hymenolepis criceti Janicki, 1906
485	Cricetus vulgaris	Hymenolepis criceti	Hymenolepis criceti Janicki, 1906
486	Crocethia alba	Hymenolepis crocethiae	Hymenolepis crocethiae Webster, 1947
487	Crocidura olivieri	Hymenolepis crociduri	Hymenolepis crociduri Mikhail & Fahmy, 1976
488	Glareola pratincola	Hymenolepis cryptocantha	Hymenolepis cryptocantha (Krabbe, 1869)
489	(wild duck)	Hymenolepis cuneata	Hymenolepis cuneata Mayhew, 1925
490	Erismatura jamaicensis	Hymenolepis cyrtoides	Hymenolepis cyrtoides Mayhew, 1925
491	Oxyura jamaicensis rubida	Hymenolepis cyrtoides	Hymenolepis cyrtoides Mayhew, 1925
492	Anas	Hymenolepis dafilae	Hymenolepis dafilae Polk, 1942
493	Dafila acuta tzitzihoa	Hymenolepis dafilae	Hymenolepis dafilae Polk, 1942
494	Coracias garrulus	Hymenolepis dahurica	Hymenolepis dahurica von Linstow, 1903
495	Corvus dahuricus	Hymenolepis dahurica	Hymenolepis dahurica von Linstow, 1903
496	Corvus lovalandi	Hymenolepis dahurica	Hymenolepis dahurica von Linstow, 1903
497	Corvus macrorhynchus	Hymenolepis dahurica	Hymenolepis dahurica von Linstow, 1903
498	Erythrina erythrina	Hymenolepis dahurica	Hymenolepis dahurica von Linstow, 1903
499	Dasypterus ega argentinus	Hymenolepis dasypteri	Hymenolepis dasypteri Vaucher, 1985
500	(Charadriiformes)	Hymenolepis deblocki	Hymenolepis deblocki Schmidt & Neiland, 1968
501	Limnodromus griseus	Hymenolepis deblocki	Hymenolepis deblocki Schmidt & Neiland, 1968
502	Chilonycteris rubiginosa	Hymenolepis decipiens	Hymenolepis decipiens Diesing, 1850
503	Eumops bonariensis beckeri	Hymenolepis decipiens	Hymenolepis decipiens Diesing, 1850
504	Eumops glaucinus	Hymenolepis decipiens	Hymenolepis decipiens Diesing, 1850
505	Molossus brachymeles	Hymenolepis decipiens	Hymenolepis decipiens Diesing, 1850
506	Molossus perotis	Hymenolepis decipiens	Hymenolepis decipiens Diesing, 1850
507	Molossus temmincki	Hymenolepis decipiens	Hymenolepis decipiens Diesing, 1850
508	Lithobius sp.	Hymenolepis diaphana	Hymenolepis diaphana (Cholodkowsky, 1906)
509	Ponorpa communis	Hymenolepis diaphana	Hymenolepis diaphana (Cholodkowsky, 1906)
510	Sorex	Hymenolepis diaphana	Hymenolepis diaphana (Cholodkowsky, 1906)
511	Sorex araneus	Hymenolepis diaphana	Hymenolepis diaphana (Cholodkowsky, 1906)
512	Sorex caecutiens	Hymenolepis diaphana	Hymenolepis diaphana (Cholodkowsky, 1906)
513	Sorex minutus	Hymenolepis diaphana	Hymenolepis diaphana (Cholodkowsky, 1906)
514	(Hedgehog)	Hymenolepis diminuta	Hymenolepis diminuta (Rudolphi, 1819)
515	(No actual record)	Hymenolepis diminuta	Hymenolepis diminuta (Rudolphi, 1819)
516	(Rat)	Hymenolepis diminuta	Hymenolepis diminuta (Rudolphi, 1819)
517	(Rodent)	Hymenolepis diminuta	Hymenolepis diminuta (Rudolphi, 1819)
518	(Squirrel)	Hymenolepis diminuta	Hymenolepis diminuta (Rudolphi, 1819)
519	Akis	Hymenolepis diminuta	Hymenolepis diminuta (Rudolphi, 1819)
520	Allactaga elater	Hymenolepis diminuta	Hymenolepis diminuta (Rudolphi, 1819)
521	Anisolabis arnulipes	Hymenolepis diminuta	Hymenolepis diminuta (Rudolphi, 1819)
522	Apodemus	Hymenolepis diminuta	Hymenolepis diminuta (Rudolphi, 1819)
523	Apodemus agrarius	Hymenolepis diminuta	Hymenolepis diminuta (Rudolphi, 1819)
524	Apodemus argenteus	Hymenolepis diminuta	Hymenolepis diminuta (Rudolphi, 1819)
525	Apodemus flavicollis	Hymenolepis diminuta	Hymenolepis diminuta (Rudolphi, 1819)
526	Apodemus microps	Hymenolepis diminuta	Hymenolepis diminuta (Rudolphi, 1819)
527	Apodemus peninsulae	Hymenolepis diminuta	Hymenolepis diminuta (Rudolphi, 1819)
528	Apodemus speciosus	Hymenolepis diminuta	Hymenolepis diminuta (Rudolphi, 1819)
529	Apodemus sylvaticus	Hymenolepis diminuta	Hymenolepis diminuta (Rudolphi, 1819)
530	Arvicanthis niloticus	Hymenolepis diminuta	Hymenolepis diminuta (Rudolphi, 1819)
531	Arvicola terrestris	Hymenolepis diminuta	Hymenolepis diminuta (Rudolphi, 1819)
532	Bandicota bengalensis	Hymenolepis diminuta	Hymenolepis diminuta (Rudolphi, 1819)
533	Bandicota indica	Hymenolepis diminuta	Hymenolepis diminuta (Rudolphi, 1819)
534	Callosciurus flavimanus	Hymenolepis diminuta	Hymenolepis diminuta (Rudolphi, 1819)
535	Ceratophyllus fasciatus	Hymenolepis diminuta	Hymenolepis diminuta (Rudolphi, 1819)
536	Citellus citellus	Hymenolepis diminuta	Hymenolepis diminuta (Rudolphi, 1819)
537	Citellus undulatus	Hymenolepis diminuta	Hymenolepis diminuta (Rudolphi, 1819)
538	Clethrionomys glareolus	Hymenolepis diminuta	Hymenolepis diminuta (Rudolphi, 1819)
539	Clethrionomys rufocanus	Hymenolepis diminuta	Hymenolepis diminuta (Rudolphi, 1819)
540	Clethrionomys rutilus	Hymenolepis diminuta	Hymenolepis diminuta (Rudolphi, 1819)
541	Cricetomys gambianus	Hymenolepis diminuta	Hymenolepis diminuta (Rudolphi, 1819)
542	Cricetulus barabensis	Hymenolepis diminuta	Hymenolepis diminuta (Rudolphi, 1819)
543	Cricetulus migratorius	Hymenolepis diminuta	Hymenolepis diminuta (Rudolphi, 1819)
544	Ctenocephalus canis	Hymenolepis diminuta	Hymenolepis diminuta (Rudolphi, 1819)
545	Dryomys nitedula	Hymenolepis diminuta	Hymenolepis diminuta (Rudolphi, 1819)
546	Eliomys quercinus	Hymenolepis diminuta	Hymenolepis diminuta (Rudolphi, 1819)
547	Eutamias sibiricus	Hymenolepis diminuta	Hymenolepis diminuta (Rudolphi, 1819)
548	Felis catus domesticus	Hymenolepis diminuta	Hymenolepis diminuta (Rudolphi, 1819)
549	Fontaria virginiensis	Hymenolepis diminuta	Hymenolepis diminuta (Rudolphi, 1819)
550	Gallus domesticus	Hymenolepis diminuta	Hymenolepis diminuta (Rudolphi, 1819)
551	Gerbillus gerbillus	Hymenolepis diminuta	Hymenolepis diminuta (Rudolphi, 1819)
552	Gerbillus gleadowi	Hymenolepis diminuta	Hymenolepis diminuta (Rudolphi, 1819)
553	Glis glis	Hymenolepis diminuta	Hymenolepis diminuta (Rudolphi, 1819)
554	Homo sapiens	Hymenolepis diminuta	Hymenolepis diminuta (Rudolphi, 1819)
555	Hydromys chrysogaster	Hymenolepis diminuta	Hymenolepis diminuta (Rudolphi, 1819)
556	Lemniscomys striatus	Hymenolepis diminuta	Hymenolepis diminuta (Rudolphi, 1819)
557	Lophuromys sikapusi	Hymenolepis diminuta	Hymenolepis diminuta (Rudolphi, 1819)
558	Mastomys natalensis	Hymenolepis diminuta	Hymenolepis diminuta (Rudolphi, 1819)
559	Menetes berdmorei	Hymenolepis diminuta	Hymenolepis diminuta (Rudolphi, 1819)
560	Meriones hurrianae	Hymenolepis diminuta	Hymenolepis diminuta (Rudolphi, 1819)
561	Meriones persicus	Hymenolepis diminuta	Hymenolepis diminuta (Rudolphi, 1819)
562	Meriones tamariscinus	Hymenolepis diminuta	Hymenolepis diminuta (Rudolphi, 1819)
563	Meriones unguiculatus	Hymenolepis diminuta	Hymenolepis diminuta (Rudolphi, 1819)
564	Mesocricetus auratus	Hymenolepis diminuta	Hymenolepis diminuta (Rudolphi, 1819)
565	Micromys minutus	Hymenolepis diminuta	Hymenolepis diminuta (Rudolphi, 1819)
566	Microtus agrestis	Hymenolepis diminuta	Hymenolepis diminuta (Rudolphi, 1819)
567	Microtus arvalis	Hymenolepis diminuta	Hymenolepis diminuta (Rudolphi, 1819)
568	Microtus fortis	Hymenolepis diminuta	Hymenolepis diminuta (Rudolphi, 1819)
569	Microtus majori	Hymenolepis diminuta	Hymenolepis diminuta (Rudolphi, 1819)
570	Microtus maximowiczii	Hymenolepis diminuta	Hymenolepis diminuta (Rudolphi, 1819)
571	Microtus minutus	Hymenolepis diminuta	Hymenolepis diminuta (Rudolphi, 1819)
572	Microtus oeconomus	Hymenolepis diminuta	Hymenolepis diminuta (Rudolphi, 1819)
573	Microtus oeconomus mehelyi	Hymenolepis diminuta	Hymenolepis diminuta (Rudolphi, 1819)
574	Microtus socialis	Hymenolepis diminuta	Hymenolepis diminuta (Rudolphi, 1819)
575	Microtus subterraneus	Hymenolepis diminuta	Hymenolepis diminuta (Rudolphi, 1819)
576	Mogera kobeae	Hymenolepis diminuta	Hymenolepis diminuta (Rudolphi, 1819)
577	Mogera wogura	Hymenolepis diminuta	Hymenolepis diminuta (Rudolphi, 1819)
578	Mus	Hymenolepis diminuta	Hymenolepis diminuta (Rudolphi, 1819)
579	Mus caroli	Hymenolepis diminuta	Hymenolepis diminuta (Rudolphi, 1819)
580	Mus domesticus	Hymenolepis diminuta	Hymenolepis diminuta (Rudolphi, 1819)
581	Mus minutoides	Hymenolepis diminuta	Hymenolepis diminuta (Rudolphi, 1819)
582	Mus musculus	Hymenolepis diminuta	Hymenolepis diminuta (Rudolphi, 1819)
583	Mus spretus	Hymenolepis diminuta	Hymenolepis diminuta (Rudolphi, 1819)
584	Musca domestica	Hymenolepis diminuta	Hymenolepis diminuta (Rudolphi, 1819)
585	Muscardinus avellanarius	Hymenolepis diminuta	Hymenolepis diminuta (Rudolphi, 1819)
586	Neatus picipes	Hymenolepis diminuta	Hymenolepis diminuta (Rudolphi, 1819)
587	Neomys fodiens	Hymenolepis diminuta	Hymenolepis diminuta (Rudolphi, 1819)
588	Ondatra zibethica	Hymenolepis diminuta	Hymenolepis diminuta (Rudolphi, 1819)
589	Oryzomys palustris	Hymenolepis diminuta	Hymenolepis diminuta (Rudolphi, 1819)
590	Pallasiomys meridianus	Hymenolepis diminuta	Hymenolepis diminuta (Rudolphi, 1819)
591	Pavo cristatus	Hymenolepis diminuta	Hymenolepis diminuta (Rudolphi, 1819)
592	Periplaneta americana	Hymenolepis diminuta	Hymenolepis diminuta (Rudolphi, 1819)
593	Peromyscus difficilis	Hymenolepis diminuta	Hymenolepis diminuta (Rudolphi, 1819)
594	Phodopus	Hymenolepis diminuta	Hymenolepis diminuta (Rudolphi, 1819)
595	Pitymys subterraneus	Hymenolepis diminuta	Hymenolepis diminuta (Rudolphi, 1819)
596	Pogonomelomys ruemmleri	Hymenolepis diminuta	Hymenolepis diminuta (Rudolphi, 1819)
597	Praomys tullbergi	Hymenolepis diminuta	Hymenolepis diminuta (Rudolphi, 1819)
598	Rattus	Hymenolepis diminuta	Hymenolepis diminuta (Rudolphi, 1819)
599	Rattus argentiventer	Hymenolepis diminuta	Hymenolepis diminuta (Rudolphi, 1819)
600	Rattus domesticus albus	Hymenolepis diminuta	Hymenolepis diminuta (Rudolphi, 1819)
601	Rattus exulans	Hymenolepis diminuta	Hymenolepis diminuta (Rudolphi, 1819)
602	Rattus fuscipes	Hymenolepis diminuta	Hymenolepis diminuta (Rudolphi, 1819)
603	Rattus koratensis	Hymenolepis diminuta	Hymenolepis diminuta (Rudolphi, 1819)
604	Rattus meltada	Hymenolepis diminuta	Hymenolepis diminuta (Rudolphi, 1819)
605	Rattus molliculus	Hymenolepis diminuta	Hymenolepis diminuta (Rudolphi, 1819)
606	Rattus norvegicus	Hymenolepis diminuta	Hymenolepis diminuta (Rudolphi, 1819)
607	Rattus rattus	Hymenolepis diminuta	Hymenolepis diminuta (Rudolphi, 1819)
608	Rattus rattus alexandrinus	Hymenolepis diminuta	Hymenolepis diminuta (Rudolphi, 1819)
609	Rattus rattus flavipectus	Hymenolepis diminuta	Hymenolepis diminuta (Rudolphi, 1819)
610	Rattus rattus frugivorus	Hymenolepis diminuta	Hymenolepis diminuta (Rudolphi, 1819)
611	Rattus rattus mindanensis	Hymenolepis diminuta	Hymenolepis diminuta (Rudolphi, 1819)
612	Rattus rattus rufescens	Hymenolepis diminuta	Hymenolepis diminuta (Rudolphi, 1819)
613	Rattus ruber	Hymenolepis diminuta	Hymenolepis diminuta (Rudolphi, 1819)
614	Rattus sordidus	Hymenolepis diminuta	Hymenolepis diminuta (Rudolphi, 1819)
615	Rattus surifer	Hymenolepis diminuta	Hymenolepis diminuta (Rudolphi, 1819)
616	Rattus turkestanicus	Hymenolepis diminuta	Hymenolepis diminuta (Rudolphi, 1819)
617	Scaurus	Hymenolepis diminuta	Hymenolepis diminuta (Rudolphi, 1819)
618	Sicista subtilus	Hymenolepis diminuta	Hymenolepis diminuta (Rudolphi, 1819)
619	Sigmodon hispidus	Hymenolepis diminuta	Hymenolepis diminuta (Rudolphi, 1819)
620	Spermophilus richardsonii	Hymenolepis diminuta	Hymenolepis diminuta (Rudolphi, 1819)
621	Suncus caeruleus	Hymenolepis diminuta	Hymenolepis diminuta (Rudolphi, 1819)
622	Tatera indica indica	Hymenolepis diminuta	Hymenolepis diminuta (Rudolphi, 1819)
623	Tenebrio	Hymenolepis diminuta	Hymenolepis diminuta (Rudolphi, 1819)
624	Tenebrio molitor	Hymenolepis diminuta	Hymenolepis diminuta (Rudolphi, 1819)
625	Thrynomys swinderianus	Hymenolepis diminuta	Hymenolepis diminuta (Rudolphi, 1819)
626	Tinea granilla	Hymenolepis diminuta	Hymenolepis diminuta (Rudolphi, 1819)
627	Tribolium castaneum	Hymenolepis diminuta	Hymenolepis diminuta (Rudolphi, 1819)
628	Tribolium confusum	Hymenolepis diminuta	Hymenolepis diminuta (Rudolphi, 1819)
629	Tribolium destructor	Hymenolepis diminuta	Hymenolepis diminuta (Rudolphi, 1819)
630	Arvicola compestris	Hymenolepis diminutoides	Hymenolepis diminutoides Cholodkowsky, 1912
631	Clethrionomys	Hymenolepis diminutoides	Hymenolepis diminutoides Cholodkowsky, 1912
632	Microtus	Hymenolepis diminutoides	Hymenolepis diminutoides Cholodkowsky, 1912
633	Mus	Hymenolepis diminutoides	Hymenolepis diminutoides Cholodkowsky, 1912
634	Mus decumanus	Hymenolepis diminutoides	Hymenolepis diminutoides Cholodkowsky, 1912
635	Clangula hyemalis	Hymenolepis diorchis	Hymenolepis diorchis (Fuhrmann, 1913)
636	Somateria mollissima	Hymenolepis diorchis	Hymenolepis diorchis (Fuhrmann, 1913)
637	(Insectivora)	Hymenolepis dodecacantha	Hymenolepis dodecacantha (Baer, 1925)
638	Crocidura accidentalis	Hymenolepis dodecacantha	Hymenolepis dodecacantha (Baer, 1925)
639	Crocidura flavescens spurrelii	Hymenolepis dodecacantha	Hymenolepis dodecacantha (Baer, 1925)
640	Crocidura odorata giffardi	Hymenolepis dodecacantha	Hymenolepis dodecacantha (Baer, 1925)
641	Crocidura poensis	Hymenolepis dodecacantha	Hymenolepis dodecacantha (Baer, 1925)
642	Crocidura russula	Hymenolepis dodecacantha	Hymenolepis dodecacantha (Baer, 1925)
643	Diaptomus allucandi	Hymenolepis dubia	Hymenolepis dubia Daday, 1901
644	Erolia minuta	Hymenolepis dubininae	Hymenolepis dubininae Deblock & Rose, 1962
645	Erolia ruficollis	Hymenolepis dubininae	Hymenolepis dubininae Deblock & Rose, 1962
646	Erolia temminckii	Hymenolepis dubininae	Hymenolepis dubininae Deblock & Rose, 1962
647	Larus ichthyaetus	Hymenolepis dubininae	Hymenolepis dubininae Deblock & Rose, 1962
648	Larus ridibundus	Hymenolepis dubininae	Hymenolepis dubininae Deblock & Rose, 1962
649	Limosa lapponica	Hymenolepis dubininae	Hymenolepis dubininae Deblock & Rose, 1962
650	Tringa maritilles	Hymenolepis dubininae	Hymenolepis dubininae Deblock & Rose, 1962
651	Tringa stagnatilis	Hymenolepis dubininae	Hymenolepis dubininae Deblock & Rose, 1962
652	Larus argentatus	Hymenolepis ductilis	Hymenolepis ductilis Linton, 1928
653	Larus canus	Hymenolepis ductilis	Hymenolepis ductilis Linton, 1928
654	Larus fuscus	Hymenolepis ductilis	Hymenolepis ductilis Linton, 1928
655	Larus glaucoides	Hymenolepis ductilis	Hymenolepis ductilis Linton, 1928
656	Larus marinus	Hymenolepis ductilis	Hymenolepis ductilis Linton, 1928
657	Larus ridibundus	Hymenolepis ductilis	Hymenolepis ductilis Linton, 1928
658	Larus schistisagus	Hymenolepis ductilis	Hymenolepis ductilis Linton, 1928
659	Larus delawarensis	Hymenolepis dusmeti	Hymenolepis dusmeti (Lopez-Neyra, 1942)
660	Dymecodon pilirostris	Hymenolepis dymecodontis	Hymenolepis dymecodontis Sawada & Harada, 1990
661	Scaptochirus moschatus	Hymenolepis dymecodontis	Hymenolepis dymecodontis Sawada & Harada, 1990
662	Urotrichus talpoides	Hymenolepis dymecodontis	Hymenolepis dymecodontis Sawada & Harada, 1990
663	Urotrichus talpoides hondonis	Hymenolepis dymecodontis	Hymenolepis dymecodontis Sawada & Harada, 1990
664	Anas	Hymenolepis echinocotyle	Hymenolepis echinocotyle Fuhrmann, 1907
665	Anas clypeata	Hymenolepis echinocotyle	Hymenolepis echinocotyle Fuhrmann, 1907
666	Spatula clypeata	Hymenolepis echinocotyle	Hymenolepis echinocotyle Fuhrmann, 1907
667	Aythya affinis	Hymenolepis echinorostrae	Hymenolepis echinorostrae Schiller, 1957
668	Crocethia alba	Hymenolepis edouardensis	Hymenolepis edouardensis (Baer, 1959)
669	Limosa lapponica	Hymenolepis edouardensis	Hymenolepis edouardensis (Baer, 1959)
670	Pelecanus conspicillatus	Hymenolepis ellisi	Hymenolepis ellisi Johnstone & Clark, 1948
671	Acridotheres tristis melanosternus	Hymenolepis ellisoni	Hymenolepis ellisoni Burt, 1944
672	Molobdophanes coerulescens	Hymenolepis elongata	Hymenolepis elongata Fuhrmann, 1906
673	Artibeus fuliginosus	Hymenolepis elongatus	Hymenolepis elongatus (Rego, 1962)
674	Artibeus planirostris	Hymenolepis elongatus	Hymenolepis elongatus (Rego, 1962)
675	(No actual record)	Hymenolepis erinacei	Hymenolepis erinacei (Gmelin, 1789)
676	Erinaceus concolor	Hymenolepis erinacei	Hymenolepis erinacei (Gmelin, 1789)
677	Erinaceus europaeus	Hymenolepis erinacei	Hymenolepis erinacei (Gmelin, 1789)
678	Erinaceus roumanicus	Hymenolepis erinacei	Hymenolepis erinacei (Gmelin, 1789)
679	Necrophorus humator	Hymenolepis erinacei	Hymenolepis erinacei (Gmelin, 1789)
680	Necrophorus investigator	Hymenolepis erinacei	Hymenolepis erinacei (Gmelin, 1789)
681	Necrophorus vespillo	Hymenolepis erinacei	Hymenolepis erinacei (Gmelin, 1789)
682	Oeceptoma thoracica	Hymenolepis erinacei	Hymenolepis erinacei (Gmelin, 1789)
683	Saprinus semistriatus	Hymenolepis erinacei	Hymenolepis erinacei (Gmelin, 1789)
684	Sylpha obscura	Hymenolepis erinacei	Hymenolepis erinacei (Gmelin, 1789)
685	Crocethia alba	Hymenolepis etaplensis	Hymenolepis etaplensis Deblock & Rose, 1962
686	Limosa lapponica	Hymenolepis etaplensis	Hymenolepis etaplensis Deblock & Rose, 1962
687	Cyclocypris laevis	Hymenolepis evaginata	Hymenolepis evaginata Barker & Andrews, 1915
688	Microtus pennsylvanicus	Hymenolepis evaginata	Hymenolepis evaginata Barker & Andrews, 1915
689	Ondatra zibethica	Hymenolepis evaginata	Hymenolepis evaginata Barker & Andrews, 1915
690	Ondatra zibethicus obscurus	Hymenolepis evaginata	Hymenolepis evaginata Barker & Andrews, 1915
691	Gallus gallus domesticus	Hymenolepis exigua	Hymenolepis exigua Yoshida, 1910
692	Gallus gallus	Hymenolepis exilis	Hymenolepis exilis (Dujardin, 1845)
693	Otis houbara	Hymenolepis falcata	Hymenolepis falcata Meggitt, 1927
694	(Shrew)	Hymenolepis falculata	Hymenolepis falculata Rausch & Kuns, 1950
695	Sorex cinereus cinereus	Hymenolepis falculata	Hymenolepis falculata Rausch & Kuns, 1950
696	Sorex ornatus	Hymenolepis falculata	Hymenolepis falculata Rausch & Kuns, 1950
697	Sorex palustris	Hymenolepis falculata	Hymenolepis falculata Rausch & Kuns, 1950
698	Sorex vagrans	Hymenolepis falculata	Hymenolepis falculata Rausch & Kuns, 1950
699	Aythya marila	Hymenolepis fallax	Hymenolepis fallax (Krabbe, 1869)
700	Clangula	Hymenolepis fallax	Hymenolepis fallax (Krabbe, 1869)
701	Fuligula	Hymenolepis fallax	Hymenolepis fallax (Krabbe, 1869)
702	Mareca	Hymenolepis fallax	Hymenolepis fallax (Krabbe, 1869)
703	Querquedula	Hymenolepis fallax	Hymenolepis fallax (Krabbe, 1869)
704	Somateria mollissima	Hymenolepis fallax	Hymenolepis fallax (Krabbe, 1869)
705	Phoenicopterus	Hymenolepis fanatica	Hymenolepis fanatica Meggitt, 1927
706	(No host given)	Hymenolepis farciminosa	Hymenolepis farciminosa Goeze, 1782
707	Acridotheres	Hymenolepis farciminosa	Hymenolepis farciminosa Goeze, 1782
708	Acrocephalus agricola	Hymenolepis farciminosa	Hymenolepis farciminosa Goeze, 1782
709	Agelaius phoeniceus	Hymenolepis farciminosa	Hymenolepis farciminosa Goeze, 1782
710	Coloeus monedula	Hymenolepis farciminosa	Hymenolepis farciminosa Goeze, 1782
711	Corvus	Hymenolepis farciminosa	Hymenolepis farciminosa Goeze, 1782
712	Cyanocitta cristata bromia	Hymenolepis farciminosa	Hymenolepis farciminosa Goeze, 1782
713	Cyanopica cyanus	Hymenolepis farciminosa	Hymenolepis farciminosa Goeze, 1782
714	Emberiza aureola	Hymenolepis farciminosa	Hymenolepis farciminosa Goeze, 1782
715	Emberiza cioides	Hymenolepis farciminosa	Hymenolepis farciminosa Goeze, 1782
716	Garrulus	Hymenolepis farciminosa	Hymenolepis farciminosa Goeze, 1782
717	Gracupica	Hymenolepis farciminosa	Hymenolepis farciminosa Goeze, 1782
718	Nuciphraga caryocatactes	Hymenolepis farciminosa	Hymenolepis farciminosa Goeze, 1782
719	Oriolus	Hymenolepis farciminosa	Hymenolepis farciminosa Goeze, 1782
720	Pica	Hymenolepis farciminosa	Hymenolepis farciminosa Goeze, 1782
721	Quiscalus quiscula versicolor	Hymenolepis farciminosa	Hymenolepis farciminosa Goeze, 1782
722	Sciurus noveboracensis	Hymenolepis farciminosa	Hymenolepis farciminosa Goeze, 1782
723	Sturnus vulgaris	Hymenolepis farciminosa	Hymenolepis farciminosa Goeze, 1782
724	Turdus	Hymenolepis farciminosa	Hymenolepis farciminosa Goeze, 1782
725	(Cyclopoids)	Hymenolepis fasciata	Hymenolepis fasciata (Rudolphi, 1810)
726	Anser anser domesticus	Hymenolepis fasciata	Hymenolepis fasciata (Rudolphi, 1810)
727	Anser domesticus	Hymenolepis fasciata	Hymenolepis fasciata (Rudolphi, 1810)
728	Diaptomus	Hymenolepis fasciata	Hymenolepis fasciata (Rudolphi, 1810)
729	Anas	Hymenolepis fasciculata	Hymenolepis fasciculata Ransom, 1909
730	Anser anser	Hymenolepis fasciculata	Hymenolepis fasciculata Ransom, 1909
731	Anser fabalis	Hymenolepis fasciculata	Hymenolepis fasciculata Ransom, 1909
732	Aythya	Hymenolepis fasciculata	Hymenolepis fasciculata Ransom, 1909
733	Bucephala clangula	Hymenolepis fasciculata	Hymenolepis fasciculata Ransom, 1909
734	Cygnopsis	Hymenolepis fasciculata	Hymenolepis fasciculata Ransom, 1909
735	Mareca	Hymenolepis fasciculata	Hymenolepis fasciculata Ransom, 1909
736	Melanitta	Hymenolepis fasciculata	Hymenolepis fasciculata Ransom, 1909
737	Mergus serrator	Hymenolepis fasciculata	Hymenolepis fasciculata Ransom, 1909
738	Netta rufina	Hymenolepis fasciculata	Hymenolepis fasciculata Ransom, 1909
739	Nettion	Hymenolepis fasciculata	Hymenolepis fasciculata Ransom, 1909
740	Nyroca	Hymenolepis fasciculata	Hymenolepis fasciculata Ransom, 1909
741	Anas boschas	Hymenolepis fausti	Hymenolepis fausti Tseng, 1932
742	Recurvirostra americana	Hymenolepis fausti	Hymenolepis fausti Tseng, 1932
743	Gallus gallus	Hymenolepis fedischenkoi	Hymenolepis fedischenkoi Solowiow, 1911
744	Megaloperdix nigellii	Hymenolepis fedischenkoi	Hymenolepis fedischenkoi Solowiow, 1911
745	Numida caucasicus	Hymenolepis fedischenkoi	Hymenolepis fedischenkoi Solowiow, 1911
746	Tetraogallus himalayensis	Hymenolepis fedischenkoi	Hymenolepis fedischenkoi Solowiow, 1911
747	Tetrastes bonasia volgensis	Hymenolepis fedischenkoi	Hymenolepis fedischenkoi Solowiow, 1911
748	Turdus amaurochalinus	Hymenolepis fernandensis	Hymenolepis fernandensis Nybelin, 1929
749	Turdus leucomelas	Hymenolepis fernandensis	Hymenolepis fernandensis Nybelin, 1929
750	Turdus rufiventris	Hymenolepis fernandensis	Hymenolepis fernandensis Nybelin, 1929
751	Pelecanus	Hymenolepis ficticia	Hymenolepis ficticia Meggitt, 1927
752	Spatula clypeata	Hymenolepis fidelis	Hymenolepis fidelis Meggitt, 1928
753	Ibis melanocephala	Hymenolepis filirostris	Hymenolepis filirostris Wedl, 1855
754	Platalea leucorodia	Hymenolepis filirostris	Hymenolepis filirostris Wedl, 1855
755	Plegadis falcinellus	Hymenolepis filirostris	Hymenolepis filirostris Wedl, 1855
756	Haematopus ostralegus	Hymenolepis filum	Hymenolepis filum (Goeze, 1782)
757	Himantopus himantopus	Hymenolepis filum	Hymenolepis filum (Goeze, 1782)
758	Anas discors	Hymenolepis filumferens	Hymenolepis filumferens Brock, 1942
759	Ketuka ceylonensis	Hymenolepis finta	Hymenolepis finta Meggitt, 1933
760	(Birds)	Hymenolepis flagellata	Hymenolepis flagellata Fuhrmann, 1906
761	Otis houbara	Hymenolepis flaminata	Hymenolepis flaminata Meggitt, 1930
762	Phoenicopterus antiquorum	Hymenolepis flamingo	Hymenolepis flamingo Skrjabin, 1914
763	Mus	Hymenolepis flavopunctata	Hymenolepis flavopunctata Weinland, 1858
764	Rattus	Hymenolepis flavopunctata	Hymenolepis flavopunctata Weinland, 1858
765	Histrionicus histrionicus	Hymenolepis floreata	Hymenolepis floreata Meggitt, 1930
766	Spatula clypeata	Hymenolepis floreata	Hymenolepis floreata Meggitt, 1930
767	Neomys fodiens	Hymenolepis fodientis	Hymenolepis fodientis Vaucher, 1971
768	Rostratula benghalensis	Hymenolepis fola	Hymenolepis fola Meggitt, 1933
769	Cygnus olor	Hymenolepis fona	Hymenolepis fona Meggitt, 1933
770	Anas acuta	Hymenolepis formosa	Hymenolepis formosa Dubinina, 1954
771	Anas platyrhynchos	Hymenolepis formosa	Hymenolepis formosa Dubinina, 1954
772	Bucephala clangula	Hymenolepis formosa	Hymenolepis formosa Dubinina, 1954
773	Nyroca ferina	Hymenolepis formosa	Hymenolepis formosa Dubinina, 1954
774	Nyroca fuligula	Hymenolepis formosa	Hymenolepis formosa Dubinina, 1954
775	Somateria mollissima	Hymenolepis formosoides	Hymenolepis formosoides (Tolkacheva, 1966)
776	Anas poecilorhyncha	Hymenolepis foveata	Hymenolepis foveata Meggitt, 1933
777	Anas	Hymenolepis fragilis	Hymenolepis fragilis (Krabbe, 1869)
778	Anas crecca	Hymenolepis fragilis	Hymenolepis fragilis (Krabbe, 1869)
779	Aythya ferina	Hymenolepis fragilis	Hymenolepis fragilis (Krabbe, 1869)
780	Bucephala clangula	Hymenolepis fragilis	Hymenolepis fragilis (Krabbe, 1869)
781	Chaulelasmus streparus	Hymenolepis fragilis	Hymenolepis fragilis (Krabbe, 1869)
782	Cygnus olor	Hymenolepis fragilis	Hymenolepis fragilis (Krabbe, 1869)
783	Leucocephala	Hymenolepis fragilis	Hymenolepis fragilis (Krabbe, 1869)
784	Oxyura	Hymenolepis fragilis	Hymenolepis fragilis (Krabbe, 1869)
785	Francolinus pintadeanus phayrei	Hymenolepis francolini	Hymenolepis francolini Joyeux & Baer, 1935
786	(Mammal)	Hymenolepis fraterna	Hymenolepis fraterna Stiles, 1906
787	(Rodent)	Hymenolepis fraterna	Hymenolepis fraterna Stiles, 1906
788	Aepyprymnus rufescens	Hymenolepis fraterna	Hymenolepis fraterna Stiles, 1906
789	Apodemus	Hymenolepis fraterna	Hymenolepis fraterna Stiles, 1906
790	Apodemus agrarius	Hymenolepis fraterna	Hymenolepis fraterna Stiles, 1906
791	Apodemus flavicollis	Hymenolepis fraterna	Hymenolepis fraterna Stiles, 1906
792	Apodemus microps	Hymenolepis fraterna	Hymenolepis fraterna Stiles, 1906
793	Apodemus sylvaticus	Hymenolepis fraterna	Hymenolepis fraterna Stiles, 1906
794	Arvicanthis	Hymenolepis fraterna	Hymenolepis fraterna Stiles, 1906
795	Bettongia penicillata	Hymenolepis fraterna	Hymenolepis fraterna Stiles, 1906
796	Cavia	Hymenolepis fraterna	Hymenolepis fraterna Stiles, 1906
797	Ceratophyllus fasciatus	Hymenolepis fraterna	Hymenolepis fraterna Stiles, 1906
798	Cricetus	Hymenolepis fraterna	Hymenolepis fraterna Stiles, 1906
799	Ctenocephalus canis	Hymenolepis fraterna	Hymenolepis fraterna Stiles, 1906
800	Eliomys	Hymenolepis fraterna	Hymenolepis fraterna Stiles, 1906
801	Homo sapiens	Hymenolepis fraterna	Hymenolepis fraterna Stiles, 1906
802	Isoodon macrourus	Hymenolepis fraterna	Hymenolepis fraterna Stiles, 1906
803	Micromys	Hymenolepis fraterna	Hymenolepis fraterna Stiles, 1906
804	Micromys minutus	Hymenolepis fraterna	Hymenolepis fraterna Stiles, 1906
805	Microtus	Hymenolepis fraterna	Hymenolepis fraterna Stiles, 1906
806	Microtus minutus	Hymenolepis fraterna	Hymenolepis fraterna Stiles, 1906
807	Mus	Hymenolepis fraterna	Hymenolepis fraterna Stiles, 1906
808	Mus minutoides	Hymenolepis fraterna	Hymenolepis fraterna Stiles, 1906
809	Mus musculus	Hymenolepis fraterna	Hymenolepis fraterna Stiles, 1906
810	Myoxus	Hymenolepis fraterna	Hymenolepis fraterna Stiles, 1906
811	Petaurus australis	Hymenolepis fraterna	Hymenolepis fraterna Stiles, 1906
812	Planigale maculata	Hymenolepis fraterna	Hymenolepis fraterna Stiles, 1906
813	Pulex irritans	Hymenolepis fraterna	Hymenolepis fraterna Stiles, 1906
814	Rattus	Hymenolepis fraterna	Hymenolepis fraterna Stiles, 1906
815	Rattus norvegicus	Hymenolepis fraterna	Hymenolepis fraterna Stiles, 1906
816	Rattus rattus	Hymenolepis fraterna	Hymenolepis fraterna Stiles, 1906
817	Tenebrio molitor	Hymenolepis fraterna	Hymenolepis fraterna Stiles, 1906
818	Tenebrio obscurus	Hymenolepis fraterna	Hymenolepis fraterna Stiles, 1906
819	Xenopsylla cheopis	Hymenolepis fraterna	Hymenolepis fraterna Stiles, 1906
820	Zabrus morio	Hymenolepis fraterna	Hymenolepis fraterna Stiles, 1906
821	Chibia hottenttota brevirostris	Hymenolepis fringillarum	Hymenolepis fringillarum (Rudolphi, 1809)
822	Pica pica	Hymenolepis fringillarum	Hymenolepis fringillarum (Rudolphi, 1809)
823	Anas clypeata	Hymenolepis fructifera	Hymenolepis fructifera Meggitt, 1927
824	Spatula clypeata	Hymenolepis fructifera	Hymenolepis fructifera Meggitt, 1927
825	Anas clypeata	Hymenolepis fruticosa	Hymenolepis fruticosa Meggitt, 1927
826	Spatula clypeata	Hymenolepis fruticosa	Hymenolepis fruticosa Meggitt, 1927
827	Larus californicus	Hymenolepis fryei	Hymenolepis fryei Mayhew, 1925
828	Larus glaucescens	Hymenolepis fryei	Hymenolepis fryei Mayhew, 1925
829	Crocidura	Hymenolepis fuelleborni	Hymenolepis fuelleborni Hilmy, 1936
830	(No host given)	Hymenolepis fulcata	Hymenolepis fulcata Meggitt, 1927
831	Fulica americana	Hymenolepis fulicicola	Hymenolepis fulicicola Skrjabin & Mathevossian, 1942
832	Numenius phaeopus	Hymenolepis fuliginosa	Hymenolepis fuliginosa (Krabbe, 1882)
833	(Insectivora)	Hymenolepis fulleborni	Hymenolepis fulleborni Hilmy, 1936
834	Otis houbara	Hymenolepis fungosa	Hymenolepis fungosa Meggitt, 1928
835	Crocidura coerula	Hymenolepis furcata	Hymenolepis furcata (Stieda, 1862)
836	Crocidura murina	Hymenolepis furcata	Hymenolepis furcata (Stieda, 1862)
837	Neomys fodiens	Hymenolepis furcata	Hymenolepis furcata (Stieda, 1862)
838	Sorex	Hymenolepis furcata	Hymenolepis furcata (Stieda, 1862)
839	Sorex araneus	Hymenolepis furcata	Hymenolepis furcata (Stieda, 1862)
840	Sorex minutus	Hymenolepis furcata	Hymenolepis furcata (Stieda, 1862)
841	Otis houbara	Hymenolepis furcifera	Hymenolepis furcifera (Krabbe, 1869)
842	Podiceps auritus	Hymenolepis furcifera	Hymenolepis furcifera (Krabbe, 1869)
843	Podiceps capsicus californicus	Hymenolepis furcifera	Hymenolepis furcifera (Krabbe, 1869)
844	Podiceps cristatus	Hymenolepis furcifera	Hymenolepis furcifera (Krabbe, 1869)
845	Anas	Hymenolepis furcigera	Hymenolepis furcigera (Krabbe, 1869)
846	Anser anser	Hymenolepis furcigera	Hymenolepis furcigera (Krabbe, 1869)
847	Clangula hyemalis	Hymenolepis furcigera	Hymenolepis furcigera (Krabbe, 1869)
848	Colymbus ruficollis	Hymenolepis furcigera	Hymenolepis furcigera (Krabbe, 1869)
849	Fulica atra	Hymenolepis furcigera	Hymenolepis furcigera (Krabbe, 1869)
850	Melanitta deglandi	Hymenolepis furcigera	Hymenolepis furcigera (Krabbe, 1869)
851	Mergus	Hymenolepis furcigera	Hymenolepis furcigera (Krabbe, 1869)
852	Nyroca fuligula	Hymenolepis furcigera	Hymenolepis furcigera (Krabbe, 1869)
853	Podiceps caspicus californicus	Hymenolepis furcigera	Hymenolepis furcigera (Krabbe, 1869)
854	Anhinga melanogaster	Hymenolepis furcouterina	Hymenolepis furcouterina Davis, 1945
855	Chlidonias leucoptera	Hymenolepis fusus	Hymenolepis fusus (Krabbe, 1869)
856	Hydroprogne caspia	Hymenolepis fusus	Hymenolepis fusus (Krabbe, 1869)
857	Larus brunnicephalus	Hymenolepis fusus	Hymenolepis fusus (Krabbe, 1869)
858	Larus glaucus	Hymenolepis fusus	Hymenolepis fusus (Krabbe, 1869)
859	Larus ridibundus	Hymenolepis fusus	Hymenolepis fusus (Krabbe, 1869)
860	Rhodostetia rosea	Hymenolepis fusus	Hymenolepis fusus (Krabbe, 1869)
861	Rissa tridactyla	Hymenolepis fusus	Hymenolepis fusus (Krabbe, 1869)
862	Sterna hirundo	Hymenolepis fusus	Hymenolepis fusus (Krabbe, 1869)
863	Platalea leucorodia	Hymenolepis futilis	Hymenolepis futilis Meggitt, 1927
864	Gallus domesticus	Hymenolepis gallinae	Hymenolepis gallinae Fuhrmann in Parona, 1900
865	Turdoides somervillei	Hymenolepis gaugi	Hymenolepis gaugi Singh, 1952
866	Geomys bursarius	Hymenolepis geomydis	Hymenolepis geomydis Gardner & Schmidt, 1988
867	Eptesicus fuscus	Hymenolepis gertschi	Hymenolepis gertschi Macy, 1947
868	Myotis californicus caurinus	Hymenolepis gertschi	Hymenolepis gertschi Macy, 1947
869	Myotis thysanodes	Hymenolepis gertschi	Hymenolepis gertschi Macy, 1947
870	Plecotus townsendi	Hymenolepis gertschi	Hymenolepis gertschi Macy, 1947
871	Tadarida brasiliensis mexicana	Hymenolepis gertschi	Hymenolepis gertschi Macy, 1947
872	(Insectivora)	Hymenolepis gilloni	Hymenolepis gilloni Hunkeler, 1972
873	Crocidura	Hymenolepis gilloni	Hymenolepis gilloni Hunkeler, 1972
874	Crocidura grandiceps	Hymenolepis gilloni	Hymenolepis gilloni Hunkeler, 1972
875	Crocidura nigeriae	Hymenolepis gilloni	Hymenolepis gilloni Hunkeler, 1972
876	Crocidura poensis	Hymenolepis gilloni	Hymenolepis gilloni Hunkeler, 1972
877	Oxydesmus granulosus	Hymenolepis gilloni	Hymenolepis gilloni Hunkeler, 1972
878	Anas clypeata	Hymenolepis giranensis	Hymenolepis giranensis Sugimoto, 1934
879	Anas platyrhynchos	Hymenolepis giranensis	Hymenolepis giranensis Sugimoto, 1934
880	Anas querquedula	Hymenolepis giranensis	Hymenolepis giranensis Sugimoto, 1934
881	Bucephala clangula	Hymenolepis giranensis	Hymenolepis giranensis Sugimoto, 1934
882	Himantopus himantopus	Hymenolepis glandularis	Hymenolepis glandularis Fuhrmann, 1909
883	Recurvirostra avocetta	Hymenolepis glandularis	Hymenolepis glandularis Fuhrmann, 1909
884	Charadrius hiaticula	Hymenolepis glareolae	Hymenolepis glareolae (Singh, 1952)
885	Tringa glareola	Hymenolepis glareolae	Hymenolepis glareolae (Singh, 1952)
886	Perodicticus potto	Hymenolepis globirostris	Hymenolepis globirostris Baer, 1925
887	Neomys fodiens	Hymenolepis globosa	Hymenolepis globosa Baer, 1931
888	Neomys anomalus milleri	Hymenolepis globosoides	Hymenolepis globosoides (Soltys, 1954)
889	Neomys fodiens	Hymenolepis globosoides	Hymenolepis globosoides (Soltys, 1954)
890	Sorex araneus	Hymenolepis globosoides	Hymenolepis globosoides (Soltys, 1954)
891	Sorex minutus	Hymenolepis globosoides	Hymenolepis globosoides (Soltys, 1954)
892	Chenopsis atrata	Hymenolepis globulosa	Hymenolepis globulosa Szpotanska, 1931
893	(Cyclopoids)	Hymenolepis gracilis	Hymenolepis gracilis (Zeder, 1803)
894	(Ostracods)	Hymenolepis gracilis	Hymenolepis gracilis (Zeder, 1803)
895	Anas platyrhynchos	Hymenolepis gracilis	Hymenolepis gracilis (Zeder, 1803)
896	Anas platyrhynchos domesticus	Hymenolepis gracilis	Hymenolepis gracilis (Zeder, 1803)
897	Anas poecilorhyncha	Hymenolepis gracilis	Hymenolepis gracilis (Zeder, 1803)
898	Anser anser	Hymenolepis gracilis	Hymenolepis gracilis (Zeder, 1803)
899	Crocopus phoenicopterus	Hymenolepis gracilis	Hymenolepis gracilis (Zeder, 1803)
900	Diaptomus	Hymenolepis gracilis	Hymenolepis gracilis (Zeder, 1803)
901	Eptesicus serotinus	Hymenolepis gracilis	Hymenolepis gracilis (Zeder, 1803)
902	Gallus gallus domesticus	Hymenolepis gracilis	Hymenolepis gracilis (Zeder, 1803)
903	Nyroca fuligula	Hymenolepis gracilis	Hymenolepis gracilis (Zeder, 1803)
904	Otis houbara	Hymenolepis gracilis	Hymenolepis gracilis (Zeder, 1803)
905	Phoenicopterus roseus	Hymenolepis gracilis	Hymenolepis gracilis (Zeder, 1803)
906	Rhinolophus ferrumequinum	Hymenolepis gracilis	Hymenolepis gracilis (Zeder, 1803)
907	Vespertilio murinus	Hymenolepis gracilis	Hymenolepis gracilis (Zeder, 1803)
908	Eptesicus serotinus	Hymenolepis grisea	Hymenolepis grisea (van Beneden, 1873)
909	Myotis blythi	Hymenolepis grisea	Hymenolepis grisea (van Beneden, 1873)
910	Myotis myotis	Hymenolepis grisea	Hymenolepis grisea (van Beneden, 1873)
911	Rhinolophus ferrumequinum	Hymenolepis grisea	Hymenolepis grisea (van Beneden, 1873)
912	Vespertilio murinus	Hymenolepis grisea	Hymenolepis grisea (van Beneden, 1873)
913	Aythya marila	Hymenolepis groenlandica	Hymenolepis groenlandica (Krabbe, 1869)
914	Clangula hyemalis	Hymenolepis groenlandica	Hymenolepis groenlandica (Krabbe, 1869)
915	Anas boschas	Hymenolepis guadeloupensis	Hymenolepis guadeloupensis Graber & Euzeby, 1976
916	Dasypterus argentinus	Hymenolepis guarany	Hymenolepis guarany (Rego, 1962)
917	Eptesicus furmatis	Hymenolepis guarany	Hymenolepis guarany (Rego, 1962)
918	Eumops bonariensis beckeri	Hymenolepis guarany	Hymenolepis guarany (Rego, 1962)
919	Molossus ater	Hymenolepis guarany	Hymenolepis guarany (Rego, 1962)
920	Calidris minuta	Hymenolepis guschanskoi	Hymenolepis guschanskoi (Krotov, 1952)
921	Crocethia alba	Hymenolepis guschanskoi	Hymenolepis guschanskoi (Krotov, 1952)
922	Erolia alpina	Hymenolepis guschanskoi	Hymenolepis guschanskoi (Krotov, 1952)
923	Erolia ruficollis	Hymenolepis guschanskoi	Hymenolepis guschanskoi (Krotov, 1952)
924	Tetraogallus himalayensis	Hymenolepis gwiletica	Hymenolepis gwiletica Dinnik, 1938
925	Larus hyperboreus	Hymenolepis haldemani	Hymenolepis haldemani Schiller, 1951
926	Larus philadelphia	Hymenolepis haldemani	Hymenolepis haldemani Schiller, 1951
927	Xema sabini	Hymenolepis haldemani	Hymenolepis haldemani Schiller, 1951
928	Marila americana	Hymenolepis hamalcanthos	Hymenolepis hamalcanthos Linton, 1927
929	Gammarus	Hymenolepis hamanni	Hymenolepis hamanni (Mrazek, 1891)
930	Neomys fodiens	Hymenolepis hamanni	Hymenolepis hamanni (Mrazek, 1891)
931	Erolia alpina sakhalina	Hymenolepis hamasigi	Hymenolepis hamasigi Yamaguti, 1940
932	Chalococcyx pelagicus	Hymenolepis hassalii	Hymenolepis hassalii Fuhrmann, 1924
933	Hemignathus procerus	Hymenolepis hemignathi	Hymenolepis hemignathi Shipley, 1897
934	Apodemus flavicollis	Hymenolepis hibernia	Hymenolepis hibernia Montgomery et al., 1987
935	Apodemus sylvaticus	Hymenolepis hibernia	Hymenolepis hibernia Montgomery et al., 1987
936	Rattus rattus	Hymenolepis himalayii	Hymenolepis himalayii Malhotra & Capoor, 1984
937	Haematopus ostralegus	Hymenolepis himantopodis	Hymenolepis himantopodis (Krabbe, 1869)
938	Himantopus himantopus	Hymenolepis himantopodis	Hymenolepis himantopodis (Krabbe, 1869)
939	Himantopus melanogaster	Hymenolepis himantopodis	Hymenolepis himantopodis (Krabbe, 1869)
940	Himantopus melanopterus	Hymenolepis himantopodis	Hymenolepis himantopodis (Krabbe, 1869)
941	Himantopus mexicanus	Hymenolepis himantopodis	Hymenolepis himantopodis (Krabbe, 1869)
942	Recurvirostra avocetta	Hymenolepis himantopodis	Hymenolepis himantopodis (Krabbe, 1869)
943	Totanus calidris	Hymenolepis himantopodis	Hymenolepis himantopodis (Krabbe, 1869)
944	Hipposideros	Hymenolepis hipposideri	Hymenolepis hipposideri Prudhoe & Manger, 1969
945	Calidris	Hymenolepis hirsuta	Hymenolepis hirsuta (Krabbe, 1882)
946	Capella	Hymenolepis hirsuta	Hymenolepis hirsuta (Krabbe, 1882)
947	Scolopax rustica	Hymenolepis hirsuta	Hymenolepis hirsuta (Krabbe, 1882)
948	Tringa	Hymenolepis hirsuta	Hymenolepis hirsuta (Krabbe, 1882)
949	Aix sponsa	Hymenolepis hopkinsi	Hymenolepis hopkinsi Schiller, 1951
950	Anas acuta	Hymenolepis hopkinsi	Hymenolepis hopkinsi Schiller, 1951
951	Anas penelope	Hymenolepis hopkinsi	Hymenolepis hopkinsi Schiller, 1951
952	Anas platyrhynchos fulvigula	Hymenolepis hopkinsi	Hymenolepis hopkinsi Schiller, 1951
953	Anas rubripes	Hymenolepis hopkinsi	Hymenolepis hopkinsi Schiller, 1951
954	Aythya affinis	Hymenolepis hopkinsi	Hymenolepis hopkinsi Schiller, 1951
955	Aythya valisineria	Hymenolepis hopkinsi	Hymenolepis hopkinsi Schiller, 1951
956	Catoptrophorus semipalmatus	Hymenolepis hopkinsi	Hymenolepis hopkinsi Schiller, 1951
957	Dendrocygna bicolor	Hymenolepis hopkinsi	Hymenolepis hopkinsi Schiller, 1951
958	Recurvirostra americana	Hymenolepis hopkinsi	Hymenolepis hopkinsi Schiller, 1951
959	(Arvicolidae)	Hymenolepis horrida	Hymenolepis horrida (Linstow, 1901)
960	(Gerbil)	Hymenolepis horrida	Hymenolepis horrida (Linstow, 1901)
961	(Rodent)	Hymenolepis horrida	Hymenolepis horrida (Linstow, 1901)
962	Apodemus agrarius	Hymenolepis horrida	Hymenolepis horrida (Linstow, 1901)
963	Apodemus flavicollis	Hymenolepis horrida	Hymenolepis horrida (Linstow, 1901)
964	Apodemus peninsulae	Hymenolepis horrida	Hymenolepis horrida (Linstow, 1901)
965	Apodemus speciosus	Hymenolepis horrida	Hymenolepis horrida (Linstow, 1901)
966	Apodemus sylvaticus	Hymenolepis horrida	Hymenolepis horrida (Linstow, 1901)
967	Arvicola	Hymenolepis horrida	Hymenolepis horrida (Linstow, 1901)
968	Arvicola terrestris	Hymenolepis horrida	Hymenolepis horrida (Linstow, 1901)
969	Aschizomys lemminus	Hymenolepis horrida	Hymenolepis horrida (Linstow, 1901)
970	Chionomys nivalis	Hymenolepis horrida	Hymenolepis horrida (Linstow, 1901)
971	Citellus undulatus	Hymenolepis horrida	Hymenolepis horrida (Linstow, 1901)
972	Clethrionomys	Hymenolepis horrida	Hymenolepis horrida (Linstow, 1901)
973	Clethrionomys gapperi	Hymenolepis horrida	Hymenolepis horrida (Linstow, 1901)
974	Clethrionomys glareolus	Hymenolepis horrida	Hymenolepis horrida (Linstow, 1901)
975	Clethrionomys rufocanus	Hymenolepis horrida	Hymenolepis horrida (Linstow, 1901)
976	Clethrionomys rufocanus bedfordiae	Hymenolepis horrida	Hymenolepis horrida (Linstow, 1901)
977	Clethrionomys rutilus	Hymenolepis horrida	Hymenolepis horrida (Linstow, 1901)
978	Clethrionomys rutilus mikado	Hymenolepis horrida	Hymenolepis horrida (Linstow, 1901)
979	Cricetulus barabensis	Hymenolepis horrida	Hymenolepis horrida (Linstow, 1901)
980	Cricetus cricetus	Hymenolepis horrida	Hymenolepis horrida (Linstow, 1901)
981	Dicrostonyx torquatus	Hymenolepis horrida	Hymenolepis horrida (Linstow, 1901)
982	Dryomys nitedula	Hymenolepis horrida	Hymenolepis horrida (Linstow, 1901)
983	Eothenomys spp.	Hymenolepis horrida	Hymenolepis horrida (Linstow, 1901)
984	Eutamias sibiricus	Hymenolepis horrida	Hymenolepis horrida (Linstow, 1901)
985	Hypogastrura fullbergi	Hymenolepis horrida	Hymenolepis horrida (Linstow, 1901)
986	Lemmus	Hymenolepis horrida	Hymenolepis horrida (Linstow, 1901)
987	Lemmus amurensis	Hymenolepis horrida	Hymenolepis horrida (Linstow, 1901)
988	Lemmus bungei	Hymenolepis horrida	Hymenolepis horrida (Linstow, 1901)
989	Lemmus obensis	Hymenolepis horrida	Hymenolepis horrida (Linstow, 1901)
990	Lemmus sibiricus	Hymenolepis horrida	Hymenolepis horrida (Linstow, 1901)
991	Lemmus trimucronatus	Hymenolepis horrida	Hymenolepis horrida (Linstow, 1901)
992	Meriones tristrami	Hymenolepis horrida	Hymenolepis horrida (Linstow, 1901)
993	Micromys minutus	Hymenolepis horrida	Hymenolepis horrida (Linstow, 1901)
994	Microtus	Hymenolepis horrida	Hymenolepis horrida (Linstow, 1901)
995	Microtus agrestis	Hymenolepis horrida	Hymenolepis horrida (Linstow, 1901)
996	Microtus arvalis	Hymenolepis horrida	Hymenolepis horrida (Linstow, 1901)
997	Microtus chrotorrhinus	Hymenolepis horrida	Hymenolepis horrida (Linstow, 1901)
998	Microtus fortis	Hymenolepis horrida	Hymenolepis horrida (Linstow, 1901)
999	Microtus gregalis	Hymenolepis horrida	Hymenolepis horrida (Linstow, 1901)
1000	Microtus maximowiczii	Hymenolepis horrida	Hymenolepis horrida (Linstow, 1901)
1001	Microtus middendorfi	Hymenolepis horrida	Hymenolepis horrida (Linstow, 1901)
1002	Microtus nivalis	Hymenolepis horrida	Hymenolepis horrida (Linstow, 1901)
1003	Microtus oeconomus	Hymenolepis horrida	Hymenolepis horrida (Linstow, 1901)
1004	Microtus pennsylvanicus	Hymenolepis horrida	Hymenolepis horrida (Linstow, 1901)
1005	Microtus pyrenaicus	Hymenolepis horrida	Hymenolepis horrida (Linstow, 1901)
1006	Microtus socialis	Hymenolepis horrida	Hymenolepis horrida (Linstow, 1901)
1007	Microtus subterraneus	Hymenolepis horrida	Hymenolepis horrida (Linstow, 1901)
1008	Mus	Hymenolepis horrida	Hymenolepis horrida (Linstow, 1901)
1009	Mus decumanus	Hymenolepis horrida	Hymenolepis horrida (Linstow, 1901)
1010	Myocastor coypus	Hymenolepis horrida	Hymenolepis horrida (Linstow, 1901)
1011	Myopus schisticolor	Hymenolepis horrida	Hymenolepis horrida (Linstow, 1901)
1012	Myotis gregalis	Hymenolepis horrida	Hymenolepis horrida (Linstow, 1901)
1013	Ondatra zibethica	Hymenolepis horrida	Hymenolepis horrida (Linstow, 1901)
1014	Onychiurus flavorfulus	Hymenolepis horrida	Hymenolepis horrida (Linstow, 1901)
1015	Onychiurus ontopunctatus	Hymenolepis horrida	Hymenolepis horrida (Linstow, 1901)
1016	Pitymys duodecimcostatus	Hymenolepis horrida	Hymenolepis horrida (Linstow, 1901)
1017	Pitymys lusitanicus	Hymenolepis horrida	Hymenolepis horrida (Linstow, 1901)
1018	Pitymys mariae	Hymenolepis horrida	Hymenolepis horrida (Linstow, 1901)
1019	Pitymys pyrenaicus	Hymenolepis horrida	Hymenolepis horrida (Linstow, 1901)
1020	Pitymys savii	Hymenolepis horrida	Hymenolepis horrida (Linstow, 1901)
1021	Pitymys subterraneus	Hymenolepis horrida	Hymenolepis horrida (Linstow, 1901)
1022	Pitymys tatricus	Hymenolepis horrida	Hymenolepis horrida (Linstow, 1901)
1023	Rattus norvegicus	Hymenolepis horrida	Hymenolepis horrida (Linstow, 1901)
1024	Sciurus vulgaris	Hymenolepis horrida	Hymenolepis horrida (Linstow, 1901)
1025	Sicista betulina	Hymenolepis horrida	Hymenolepis horrida (Linstow, 1901)
1026	Tamiasciurus hudsonicus	Hymenolepis horrida	Hymenolepis horrida (Linstow, 1901)
1027	Thomomys halpidas wasatenensis	Hymenolepis horrida	Hymenolepis horrida (Linstow, 1901)
1028	Zapus princeps	Hymenolepis horrida	Hymenolepis horrida (Linstow, 1901)
1029	Charadrius hiaticula	Hymenolepis hughesi	Hymenolepis hughesi europasi Deblock & Rose, 1962
1030	Charadrius melodus	Hymenolepis hughesi	Hymenolepis hughesi Webster, 1947
1031	Charadrius semipalmatus	Hymenolepis hughesi	Hymenolepis hughesi Webster, 1947
1032	Recurvirostra americana	Hymenolepis hughesi	Hymenolepis hughesi Webster, 1947
1033	Tringa erythropus	Hymenolepis hypoleuci	Hymenolepis hypoleuci Singh, 1952
1034	Tringa hypoleucos	Hymenolepis hypoleuci	Hymenolepis hypoleuci Singh, 1952
1035	Tringa ochropus	Hymenolepis hypoleuci	Hymenolepis hypoleuci Singh, 1952
1036	Platibis flavipes	Hymenolepis ibidis	Hymenolepis ibidis Johnston, 1911
1037	(not given)	Hymenolepis incognita	Hymenolepis incognita Meggitt, 1927
1038	Macropus ruficollis	Hymenolepis incognita	Hymenolepis incognita Meggitt, 1927
1039	Gallus	Hymenolepis inermis	Hymenolepis inermis (Yoshida, 1910)
1040	Meleagris	Hymenolepis inermis	Hymenolepis inermis (Yoshida, 1910)
1041	Numida	Hymenolepis inermis	Hymenolepis inermis (Yoshida, 1910)
1042	Pavo	Hymenolepis inermis	Hymenolepis inermis (Yoshida, 1910)
1043	Perdix	Hymenolepis inermis	Hymenolepis inermis (Yoshida, 1910)
1044	Rattus norvegicus	Hymenolepis inexpectata	Hymenolepis inexpectata Cholodkowsky, 1912
1045	Sorex araneus	Hymenolepis infirma	Hymenolepis infirma (Zarnowski, 1955)
1046	Sorex caecutiens	Hymenolepis infirma	Hymenolepis infirma (Zarnowski, 1955)
1047	Sorex minutus	Hymenolepis infirma	Hymenolepis infirma (Zarnowski, 1955)
1048	Fulica atra	Hymenolepis inflata	Hymenolepis inflata Rudolphi, 1819
1049	Anas boschas	Hymenolepis infrequens	Hymenolepis infrequens Sharma, 1943
1050	Recurvirostra avocetta	Hymenolepis innominata	Hymenolepis innominata Meggitt, 1927
1051	Gammarus	Hymenolepis integra	Hymenolepis integra (Hamann, 1891)
1052	Gammarus pulex	Hymenolepis integra	Hymenolepis integra (Hamann, 1891)
1053	Neomys anomalus	Hymenolepis integra	Hymenolepis integra (Hamann, 1891)
1054	Neomys fodiens	Hymenolepis integra	Hymenolepis integra (Hamann, 1891)
1055	(Rat)	Hymenolepis intermedius	Hymenolepis intermedius Bacigalupo, 1927
1056	Cuculus canorus	Hymenolepis intermedius	Hymenolepis intermedius Clerc, 1906
1057	Cuculus intermedius	Hymenolepis intermedius	Hymenolepis intermedius Clerc, 1906
1058	Cuculus poliocephalus	Hymenolepis intermedius	Hymenolepis intermedius Clerc, 1906
1059	Scolopax gallinula	Hymenolepis interrupta	Hymenolepis interrupta Rudolphi, 1809
1060	Scolopax rusticola	Hymenolepis interrupta	Hymenolepis interrupta Rudolphi, 1809
1061	Sorex bendirii palmeri	Hymenolepis intricatus	Hymenolepis intricatus Locker & Rausch, 1952
1062	Sorex vagrans	Hymenolepis intricatus	Hymenolepis intricatus Locker & Rausch, 1952
1063	Anas platyrhynchos	Hymenolepis introversa	Hymenolepis introversa (Mayhew, 1925)
1064	Anas poecilorhyncha	Hymenolepis introversa	Hymenolepis introversa (Mayhew, 1925)
1065	Querquedula crecca	Hymenolepis introversa	Hymenolepis introversa (Mayhew, 1925)
1066	Rhinolophus ferrumequinum	Hymenolepis iriei	Hymenolepis iriei Sawada, 1972
1067	Rhinolophus ferrumequinum nippon	Hymenolepis iriei	Hymenolepis iriei Sawada, 1972
1068	Antechinus stuartii	Hymenolepis isoodontis	Hymenolepis isoodontis Vaucher, Beveridge & Spratt, 1984
1069	Isoodon obesulus	Hymenolepis isoodontis	Hymenolepis isoodontis Vaucher, Beveridge & Spratt, 1984
1070	Crocidura murina	Hymenolepis jacobsoni	Hymenolepis jacobsoni Linstow, 1907
1071	Sorex murinus	Hymenolepis jacobsoni	Hymenolepis jacobsoni Linstow, 1907
1072	Suncus murinus	Hymenolepis jacobsoni	Hymenolepis jacobsoni Linstow, 1907
1073	Sorex araneus	Hymenolepis jacutensis	Hymenolepis jacutensis (Spassky & Morosov, 1959)
1074	Sorex minutus	Hymenolepis jacutensis	Hymenolepis jacutensis (Spassky & Morosov, 1959)
1075	Pelecanus conspicillatus	Hymenolepis jaenschi	Hymenolepis jaenschi Johnston & Clark, 1948
1076	Anas boschas	Hymenolepis jagerskioldi	Hymenolepis jagerskioldi Fuhrmann, 1913
1077	Anas crecca	Hymenolepis jagerskioldi	Hymenolepis jagerskioldi Fuhrmann, 1913
1078	Anas platyrhynchos	Hymenolepis jagerskioldi	Hymenolepis jagerskioldi Fuhrmann, 1913
1079	Clangula hyemalis	Hymenolepis jagerskioldi	Hymenolepis jagerskioldi Fuhrmann, 1913
1080	Histrionicus histrionicus	Hymenolepis jagerskioldi	Hymenolepis jagerskioldi Fuhrmann, 1913
1081	Melanitta fusca	Hymenolepis jagerskioldi	Hymenolepis jagerskioldi Fuhrmann, 1913
1082	Melanitta nigra	Hymenolepis jagerskioldi	Hymenolepis jagerskioldi Fuhrmann, 1913
1083	Somateria mollissima	Hymenolepis jagerskioldi	Hymenolepis jagerskioldi Fuhrmann, 1913
1084	Anas boschas	Hymenolepis jamunicus	Hymenolepis jamunicus Sharma, 1943
1085	Anas platyrhynchos	Hymenolepis jamunicus	Hymenolepis jamunicus Sharma, 1943
1086	Dendrocygna javanica	Hymenolepis javanensis	Hymenolepis javanensis Davis, 1945
1087	Microtus pennsylvanicus drummondi	Hymenolepis johnsoni	Hymenolepis johnsoni Schiller, 1952
1088	Columba livia	Hymenolepis joyeuxi	Hymenolepis joyeuxi Fuhrmann, 1932
1089	Streptopelia	Hymenolepis joyeuxi	Hymenolepis joyeuxi Fuhrmann, 1932
1090	Hipposideros armiger	Hymenolepis kagurakoumori	Hymenolepis kagurakoumori Sawada, Harada & wu, 1998
1091	Ceccabis chukor	Hymenolepis kaiseris	Hymenolepis kaiseris Sharma, 1943
1092	Tatera indica indica	Hymenolepis karachiensis	Hymenolepis karachiensis Noor-Un-Nisa, Ghazi & Bilqees, 2002
1093	Phalacrocorax niger	Hymenolepis kempi	Hymenolepis kempi (Southwell, 1921)
1094	Phalacrocorax pygmaeus	Hymenolepis kempi	Hymenolepis kempi (Southwell, 1921)
1095	Anas formosa	Hymenolepis kenaiensis	Hymenolepis kenaiensis Schiller, 1952
1096	Aythya fuligula	Hymenolepis kenaiensis	Hymenolepis kenaiensis Schiller, 1952
1097	Aythya marila nearctica	Hymenolepis kenaiensis	Hymenolepis kenaiensis Schiller, 1952
1098	Melanitta nigra	Hymenolepis kenaiensis	Hymenolepis kenaiensis Schiller, 1952
1099	Sorex	Hymenolepis kenki	Hymenolepis kenki Locker & Rausch, 1952
1100	Hipposideros caffer tephrus	Hymenolepis kerivoulae	Hymenolepis kerivoulae Hubscher, 1937
1101	Nycteris capensis	Hymenolepis kerivoulae	Hymenolepis kerivoulae Hubscher, 1937
1102	Nycteris gambiensis	Hymenolepis kerivoulae	Hymenolepis kerivoulae Hubscher, 1937
1103	Rhinolophus	Hymenolepis kerivoulae	Hymenolepis kerivoulae Hubscher, 1937
1104	Crocidura	Hymenolepis khalili	Hymenolepis khalili Hilmy, 1936
1105	Fuligula	Hymenolepis kowalewski	Hymenolepis kowalewski Baczynska, 1914
1106	Fuligula cristata	Hymenolepis kowalewski	Hymenolepis kowalewski Baczynska, 1914
1107	Nyroca	Hymenolepis kowalewski	Hymenolepis kowalewski Baczynska, 1914
1108	Aix galericulata	Hymenolepis krabbeella	Hymenolepis krabbeella Hughes, 1940
1109	Anas	Hymenolepis krabbeella	Hymenolepis krabbeella Hughes, 1940
1110	Aythya ferina	Hymenolepis krabbeella	Hymenolepis krabbeella Hughes, 1940
1111	Chaulelasmus streparus	Hymenolepis krabbeella	Hymenolepis krabbeella Hughes, 1940
1112	Arvicola torquota	Hymenolepis krishna	Hymenolepis krishna Sharma, 1943
1113	Galachrysia nuchalis nuchalis	Hymenolepis kwangensis	Hymenolepis kwangensis Southwell & Lake, 1939
1114	Sterna aurantia	Hymenolepis lali	Hymenolepis lali Singh, 1959
1115	(Insectivora)	Hymenolepis lamtoensis	Hymenolepis lamtoensis Hunkeler, 1972
1116	Crocidura flavescens spurrelii	Hymenolepis lamtoensis	Hymenolepis lamtoensis Hunkeler, 1972
1117	Crocidura jouvenatae	Hymenolepis lamtoensis	Hymenolepis lamtoensis Hunkeler, 1972
1118	Crocidura (Flavencense) manni	Hymenolepis lamtoensis	Hymenolepis lamtoensis Hunkeler, 1972
1119	(Anseriform)	Hymenolepis lanceolata	Hymenolepis lanceolata (Bloch, 1782)
1120	(Ciconiiformes)	Hymenolepis lanceolata	Hymenolepis lanceolata (Bloch, 1782)
1121	(Colymbiformes)	Hymenolepis lanceolata	Hymenolepis lanceolata (Bloch, 1782)
1122	(Cyclopoids)	Hymenolepis lanceolata	Hymenolepis lanceolata (Bloch, 1782)
1123	Anas platyrhynchos	Hymenolepis lanceolata	Hymenolepis lanceolata (Bloch, 1782)
1124	Anser anser domesticus	Hymenolepis lanceolata	Hymenolepis lanceolata (Bloch, 1782)
1125	Branta canadensis	Hymenolepis lanceolata	Hymenolepis lanceolata (Bloch, 1782)
1126	Chenopsis atrata	Hymenolepis lanceolata	Hymenolepis lanceolata (Bloch, 1782)
1127	Homo sapiens	Hymenolepis lanceolata	Hymenolepis lanceolata (Bloch, 1782)
1128	Eptesicus fuscus	Hymenolepis lasionycteridis	Hymenolepis lasionycteridis Rausch, 1975
1129	Lasionycteris noctivagans	Hymenolepis lasionycteridis	Hymenolepis lasionycteridis Rausch, 1975
1130	Myotis	Hymenolepis lasionycteridis	Hymenolepis lasionycteridis Rausch, 1975
1131	Myotis keenii	Hymenolepis lasionycteridis	Hymenolepis lasionycteridis Rausch, 1975
1132	Myotis lucifugus	Hymenolepis lasionycteridis	Hymenolepis lasionycteridis Rausch, 1975
1133	Myotis sodalis	Hymenolepis lasionycteridis	Hymenolepis lasionycteridis Rausch, 1975
1134	Larus argentatus	Hymenolepis lateralis	Hymenolepis lateralis Mayhew, 1925
1135	Crocethia alba	Hymenolepis laurieri	Hymenolepis laurieri Davies, 1939
1136	Haematopus ostralegus	Hymenolepis laurieri	Hymenolepis laurieri Davies, 1939
1137	Himantopus himantopus	Hymenolepis laurieri	Hymenolepis laurieri Davies, 1939
1138	Terekia cinerea	Hymenolepis laurieri	Hymenolepis laurieri Davies, 1939
1139	Tringa totanus	Hymenolepis laurieri	Hymenolepis laurieri Davies, 1939
1140	Phoenicopterus antiquorum	Hymenolepis liguloides	Hymenolepis liguloides (Gervais, 1847)
1141	Phoenicopterus roseus	Hymenolepis liguloides	Hymenolepis liguloides (Gervais, 1847)
1142	Phoenicopterus ruber	Hymenolepis liguloides	Hymenolepis liguloides (Gervais, 1847)
1143	Limnodromus griseus	Hymenolepis limnodromi	Hymenolepis limnodromi Prudhoe & Manger, 1967
1144	(galliform)	Hymenolepis linea	Hymenolepis linea (Goeze, 1782)
1145	Alauda	Hymenolepis linea	Hymenolepis linea (Goeze, 1782)
1146	Alectoris	Hymenolepis linea	Hymenolepis linea (Goeze, 1782)
1147	Anser	Hymenolepis linea	Hymenolepis linea (Goeze, 1782)
1148	Caccabis	Hymenolepis linea	Hymenolepis linea (Goeze, 1782)
1149	Gallus	Hymenolepis linea	Hymenolepis linea (Goeze, 1782)
1150	Lagopus	Hymenolepis linea	Hymenolepis linea (Goeze, 1782)
1151	Perdix	Hymenolepis linea	Hymenolepis linea (Goeze, 1782)
1152	Sorex fumeus	Hymenolepis lineola	Hymenolepis lineola Oswald, 1951
1153	Colymbus hollboelli	Hymenolepis lintonella	Hymenolepis lintonella Fuhrmann, 1932
1154	Histrionicus histrionicus	Hymenolepis lintoni	Hymenolepis lintoni Lopez-Neyra, 1932
1155	Mergus serrator	Hymenolepis lintoni	Hymenolepis lintoni Lopez-Neyra, 1932
1156	Cygnus atratus	Hymenolepis liphallos	Hymenolepis liphallos (Krabbe, 1869)
1157	Spatula clypeata	Hymenolepis liphallos	Hymenolepis liphallos (Krabbe, 1869)
1158	Calidris minuta	Hymenolepis litoralis	Hymenolepis litoralis Webster, 1947
1159	Calidris subminuta	Hymenolepis litoralis	Hymenolepis litoralis Webster, 1947
1160	Crocethia alba	Hymenolepis litoralis	Hymenolepis litoralis Webster, 1947
1161	(Stork)	Hymenolepis lloydi	Hymenolepis lloydi Southwell, 1926
1162	Poecilonetta bahamensis	Hymenolepis lobata	Hymenolepis lobata Fuhrmann, 1906
1163	Podilymbus podiceps	Hymenolepis lobulata	Hymenolepis lobulata Mayhew, 1925
1164	(Insectivora)	Hymenolepis lomeensis	Hymenolepis lomeensis Jourdane & Gunn, 1985
1165	Sorex bendirii	Hymenolepis longi	Hymenolepis longi Oswald, 1951
1166	Sorex fumeus	Hymenolepis longi	Hymenolepis longi Oswald, 1951
1167	Anas	Hymenolepis longicirrosa	Hymenolepis longicirrosa Fuhrmann, 1906
1168	Anser	Hymenolepis longicirrosa	Hymenolepis longicirrosa Fuhrmann, 1906
1169	Anser albifrons	Hymenolepis longicirrosa	Hymenolepis longicirrosa Fuhrmann, 1906
1170	Anser anser domesticus	Hymenolepis longicirrosa	Hymenolepis longicirrosa Fuhrmann, 1906
1171	Aythya ferina	Hymenolepis longicirrosa	Hymenolepis longicirrosa Fuhrmann, 1906
1172	Cygnopsis cygnoides	Hymenolepis longicirrosa	Hymenolepis longicirrosa Fuhrmann, 1906
1173	Cygnus olor	Hymenolepis longicirrosa	Hymenolepis longicirrosa Fuhrmann, 1906
1174	Rattus norvegicus	Hymenolepis longior	Hymenolepis longior Baylis, 1922
1175	Rattus rattus	Hymenolepis longior	Hymenolepis longior Baylis, 1922
1176	Erolia minuta	Hymenolepis longiovata	Hymenolepis longiovata Johri, 1962
1177	Erolia ruficollis	Hymenolepis longiovata	Hymenolepis longiovata Johri, 1962
1178	Calidris alpina schinzii	Hymenolepis longirostris	Hymenolepis longirostris (Rudolphi, 1819)
1179	Charadrius pecuarius	Hymenolepis longirostris	Hymenolepis longirostris (Rudolphi, 1819)
1180	Erolia minuta	Hymenolepis longirostris	Hymenolepis longirostris (Rudolphi, 1819)
1181	Glareola austriaca	Hymenolepis longirostris	Hymenolepis longirostris (Rudolphi, 1819)
1182	Glareola pratincola	Hymenolepis longirostris	Hymenolepis longirostris (Rudolphi, 1819)
1183	Hoplopterus spinosus	Hymenolepis longirostris	Hymenolepis longirostris (Rudolphi, 1819)
1184	Philomachus pugnax	Hymenolepis longirostris	Hymenolepis longirostris (Rudolphi, 1819)
1185	Tringa totanus	Hymenolepis longirostris	Hymenolepis longirostris (Rudolphi, 1819)
1186	Anser albifrons	Hymenolepis longistylosa	Hymenolepis longistylosa Tseng-Shen, 1932
1187	Branta leucopsis	Hymenolepis longivaginata	Hymenolepis longivaginata Fuhrmann, 1906
1188	Charadrius hiaticula	Hymenolepis longocylindrocirrus	Hymenolepis longocylindrocirrus Deblock & Rose, 1964
1189	(Insectivora)	Hymenolepis loossi	Hymenolepis loossi Hilmy, 1936
1190	Crocidura	Hymenolepis loossi	Hymenolepis loossi Hilmy, 1936
1191	(Insectivora)	Hymenolepis maclaudi	Hymenolepis maclaudi Joyeux, Gendre & Baer, 1928
1192	Crocidura crossei	Hymenolepis maclaudi	Hymenolepis maclaudi Joyeux, Gendre & Baer, 1928
1193	Crocidura flavescens manni	Hymenolepis maclaudi	Hymenolepis maclaudi Joyeux, Gendre & Baer, 1928
1194	Crocidura nigeriae	Hymenolepis maclaudi	Hymenolepis maclaudi Joyeux, Gendre & Baer, 1928
1195	Crocidura poensis pamela	Hymenolepis maclaudi	Hymenolepis maclaudi Joyeux, Gendre & Baer, 1928
1196	Crocidura spurrelli	Hymenolepis maclaudi	Hymenolepis maclaudi Joyeux, Gendre & Baer, 1928
1197	Crocidura stampffii	Hymenolepis maclaudi	Hymenolepis maclaudi Joyeux, Gendre & Baer, 1928
1198	Crocidura (Flavencense) manni	Hymenolepis maclaudi	Hymenolepis maclaudi Joyeux, Gendre & Baer, 1928
1199	Clangula histrionica	Hymenolepis macracanthissima	Hymenolepis macracanthissima Oshmarin, 1950
1200	Histrionicus histrionicus	Hymenolepis macracanthissima	Hymenolepis macracanthissima Oshmarin, 1950
1201	Anas clangula	Hymenolepis macracanthoides	Hymenolepis macracanthoides Lopez-Neyra, 1932
1202	Mergus serrator	Hymenolepis macracanthoides	Hymenolepis macracanthoides Lopez-Neyra, 1932
1203	Anas	Hymenolepis macracanthos	Hymenolepis macracanthos (Linstow, 1877)
1204	Anas clangula	Hymenolepis macracanthos	Hymenolepis macracanthos (Linstow, 1877)
1205	Aythya	Hymenolepis macracanthos	Hymenolepis macracanthos (Linstow, 1877)
1206	Bucephala clangula	Hymenolepis macracanthos	Hymenolepis macracanthos (Linstow, 1877)
1207	Columba livia	Hymenolepis macracanthos	Hymenolepis macracanthos (Linstow, 1877)
1208	Mergus merganser	Hymenolepis macracanthos	Hymenolepis macracanthos (Linstow, 1877)
1209	Mergus serrator	Hymenolepis macracanthos	Hymenolepis macracanthos (Linstow, 1877)
1210	Nyroca fuligula	Hymenolepis macracanthos	Hymenolepis macracanthos (Linstow, 1877)
1211	Somateria spectabilis	Hymenolepis macracanthos	Hymenolepis macracanthos (Linstow, 1877)
1212	Anas boschas	Hymenolepis macrocephala	Hymenolepis macrocephala Fuhrmann, 1913
1213	Anas platyrhynchos	Hymenolepis macrocephala	Hymenolepis macrocephala Fuhrmann, 1913
1214	Cyclopsittacus edwardsii	Hymenolepis macrorchida	Hymenolepis macrorchida (Kotlan, 1921)
1215	Anas platyrhynchos	Hymenolepis macrostrobiloides	Hymenolepis macrostrobiloides (Mayhew, 1925)
1216	Anas rubripes	Hymenolepis macrostrobiloides	Hymenolepis macrostrobiloides (Mayhew, 1925)
1217	Sorex bendirii palmeri	Hymenolepis macyi	Hymenolepis macyi Locker & Rausch, 1952
1218	Sorex trowbridges	Hymenolepis macyi	Hymenolepis macyi Locker & Rausch, 1952
1219	Sorex vagrans	Hymenolepis macyi	Hymenolepis macyi Locker & Rausch, 1952
1220	Acridotheres ginginianus	Hymenolepis magna	Hymenolepis magna Singh, 1952
1221	Acridotheres tristis	Hymenolepis magna	Hymenolepis magna Singh, 1952
1222	Mylagra caledonica	Hymenolepis magniovata	Hymenolepis magniovata (Fuhrmann, 1918)
1223	Cygnus atratus	Hymenolepis magnirostellata	Hymenolepis magnirostellata Baer, 1931
1224	Cygnus cygnus	Hymenolepis magnirostellata	Hymenolepis magnirostellata Baer, 1931
1225	Neomys anomalus	Hymenolepis magnirostellata	Hymenolepis magnirostellata Baer, 1931
1226	Neomys fodiens	Hymenolepis magnirostellata	Hymenolepis magnirostellata Baer, 1931
1227	Oidemia nigra	Hymenolepis magnirostellata	Hymenolepis magnirostellata Baer, 1931
1228	Sorex shinto shinto	Hymenolepis magnirostellata	Hymenolepis magnirostellata Sawada & Kaneno, 1992
1229	Sorex unguiculatus	Hymenolepis magnirostellata	Hymenolepis magnirostellata Sawada & Kaneno, 1992
1230	Charadrius hiaticula	Hymenolepis magnisaccis	Hymenolepis magnisaccis Meggitt, 1927
1231	Erolia maritima	Hymenolepis magnisaccis	Hymenolepis magnisaccis Meggitt, 1927
1232	Limonites minuta	Hymenolepis magnisaccis	Hymenolepis magnisaccis Meggitt, 1927
1233	Pelecanus onocrotalus	Hymenolepis magniuncinata	Hymenolepis magniuncinata Meggitt, 1927
1234	Aegithina tiphia	Hymenolepis mahonae	Hymenolepis mahonae Burt, 1969
1235	(wild duck)	Hymenolepis makundi	Hymenolepis makundi Singh, 1952
1236	Streptopelia chinensis	Hymenolepis makundi	Hymenolepis makundi Singh, 1952
1237	Dendrocygna javanica	Hymenolepis malaccensis	Hymenolepis malaccensis Lee, 1966
1238	Kerivoula	Hymenolepis malayensis	Hymenolepis malayensis Prudhoe & Manger, 1969
1239	Rhinolophus	Hymenolepis malayensis	Hymenolepis malayensis Prudhoe & Manger, 1969
1240	Tylonycteris	Hymenolepis malayensis	Hymenolepis malayensis Prudhoe & Manger, 1969
1241	Aythya fuligula	Hymenolepis mandabbi	Hymenolepis mandabbi Beverely-Burton, 1959
1242	Manis gigantea	Hymenolepis manidis	Hymenolepis manidis Baer & Fain, 1955
1243	Manis temmincki	Hymenolepis manidis	Hymenolepis manidis Baer & Fain, 1955
1244	Smutsia gigantea	Hymenolepis manidis	Hymenolepis manidis Baer & Fain, 1955
1245	Smutsia temmincki	Hymenolepis manidis	Hymenolepis manidis Baer & Fain, 1955
1246	Anas acuta tzitzihoa	Hymenolepis mastigopraedita	Hymenolepis mastigopraedita Polk, 1942
1247	Mesocricetus brandti	Hymenolepis mathevossianae	Hymenolepis mathevossianae Akhumian, 1946
1248	Scolopax rusticola	Hymenolepis mathevossiani	Hymenolepis mathevossiani (Kurashvili, 1950)
1249	Crocidura caerulea	Hymenolepis mayci	Hymenolepis mayci Locker & Rausch, 1952
1250	Aix sponsa	Hymenolepis mayhewi	Hymenolepis mayhewi Shen Tseng, 1932
1251	Clangula glaucion	Hymenolepis mayhewi	Hymenolepis mayhewi Shen Tseng, 1932
1252	Pelecanus	Hymenolepis medici	Hymenolepis medici (Stossich, 1890)
1253	Pelecanus onocrotalus	Hymenolepis medici	Hymenolepis medici (Stossich, 1890)
1254	Pelecanus philippensis	Hymenolepis medici	Hymenolepis medici (Stossich, 1890)
1255	Sigmodon hispidus	Hymenolepis megalocephala	Hymenolepis megalocephala Hopper, 1966
1256	Anas boschas	Hymenolepis megalohystera	Hymenolepis megalohystera Linstow, 1905
1257	(Rodent)	Hymenolepis megaloon	Hymenolepis megaloon (Linstow, 1901)
1258	Citellus	Hymenolepis megaloon	Hymenolepis megaloon (Linstow, 1901)
1259	Citellus citellus	Hymenolepis megaloon	Hymenolepis megaloon (Linstow, 1901)
1260	Citellus relictus	Hymenolepis megaloon	Hymenolepis megaloon (Linstow, 1901)
1261	Citellus suslica	Hymenolepis megaloon	Hymenolepis megaloon (Linstow, 1901)
1262	Citellus undulatus	Hymenolepis megaloon	Hymenolepis megaloon (Linstow, 1901)
1263	Clethrionomys rufocanus	Hymenolepis megaloon	Hymenolepis megaloon (Linstow, 1901)
1264	Eutamias sibiricus	Hymenolepis megaloon	Hymenolepis megaloon (Linstow, 1901)
1265	Microtus oeconomus	Hymenolepis megaloon	Hymenolepis megaloon (Linstow, 1901)
1266	Mus	Hymenolepis megaloon	Hymenolepis megaloon (Linstow, 1901)
1267	Rattus	Hymenolepis megaloon	Hymenolepis megaloon (Linstow, 1901)
1268	Rattus norvegicus	Hymenolepis megaloon	Hymenolepis megaloon (Linstow, 1901)
1269	Sciurus vulgaris	Hymenolepis megaloon	Hymenolepis megaloon (Linstow, 1901)
1270	Spermophilus citellus	Hymenolepis megaloon	Hymenolepis megaloon (Linstow, 1901)
1271	(Anseriform)	Hymenolepis megalops	Hymenolepis megalops (Nitzsch in Creplin, 1829)
1272	(Ralliformes)	Hymenolepis megalops	Hymenolepis megalops (Nitzsch in Creplin, 1829)
1273	Anas	Hymenolepis megalops	Hymenolepis megalops (Nitzsch in Creplin, 1829)
1274	Anas platyrhynchos domesticus	Hymenolepis megalops	Hymenolepis megalops (Nitzsch in Creplin, 1829)
1275	Anurans semipalmata	Hymenolepis megalops	Hymenolepis megalops (Nitzsch in Creplin, 1829)
1276	Cairina	Hymenolepis megalops	Hymenolepis megalops (Nitzsch in Creplin, 1829)
1277	Casarca	Hymenolepis megalops	Hymenolepis megalops (Nitzsch in Creplin, 1829)
1278	Coscoroba	Hymenolepis megalops	Hymenolepis megalops (Nitzsch in Creplin, 1829)
1279	Cygnus	Hymenolepis megalops	Hymenolepis megalops (Nitzsch in Creplin, 1829)
1280	Dafila	Hymenolepis megalops	Hymenolepis megalops (Nitzsch in Creplin, 1829)
1281	Fuligula	Hymenolepis megalops	Hymenolepis megalops (Nitzsch in Creplin, 1829)
1282	Gallus	Hymenolepis megalops	Hymenolepis megalops (Nitzsch in Creplin, 1829)
1283	Mareca	Hymenolepis megalops	Hymenolepis megalops (Nitzsch in Creplin, 1829)
1284	Metopiana peposaca	Hymenolepis megalops	Hymenolepis megalops (Nitzsch in Creplin, 1829)
1285	Netta	Hymenolepis megalops	Hymenolepis megalops (Nitzsch in Creplin, 1829)
1286	Nyroca	Hymenolepis megalops	Hymenolepis megalops (Nitzsch in Creplin, 1829)
1287	Oxyura	Hymenolepis megalops	Hymenolepis megalops (Nitzsch in Creplin, 1829)
1288	Oxyura leucocephala	Hymenolepis megalops	Hymenolepis megalops (Nitzsch in Creplin, 1829)
1289	Plegadis chihi	Hymenolepis megalops	Hymenolepis megalops (Nitzsch in Creplin, 1829)
1290	Querquedula	Hymenolepis megalops	Hymenolepis megalops (Nitzsch in Creplin, 1829)
1291	Spatula	Hymenolepis megalops	Hymenolepis megalops (Nitzsch in Creplin, 1829)
1292	Tadorna tadorna clangula	Hymenolepis megalops	Hymenolepis megalops (Nitzsch in Creplin, 1829)
1293	(Flamingo)	Hymenolepis megalorchis	Hymenolepis megalorchis (Lühe, 1898)
1294	Phoenicopterus antiquorum	Hymenolepis megalorchis	Hymenolepis megalorchis (Lühe, 1898)
1295	Phoenicopterus roseus	Hymenolepis megalorchis	Hymenolepis megalorchis (Lühe, 1898)
1296	Phoenicopterus ruber	Hymenolepis megalorchis	Hymenolepis megalorchis (Lühe, 1898)
1297	Erolia maritima	Hymenolepis megalorhyncha	Hymenolepis megalorhyncha (Krabbe, 1869)
1298	Anas boschas	Hymenolepis meggitti	Hymenolepis meggitti Sharma, 1943
1299	Anas	Hymenolepis meggitti	Hymenolepis meggitti Tseng-Shen, 1932
1300	Nyroca fuligula	Hymenolepis meggitti	Hymenolepis meggitti Tseng-Shen, 1932
1301	Otis houbara	Hymenolepis meggittiella	Hymenolepis meggittiella Lopez-Neyra, 1942
1302	Recurvirostra americana	Hymenolepis melanittae	Hymenolepis melanittae (Ryjikov, 1962)
1303	Meleagris gallopavo domesticus	Hymenolepis meleagridis	Hymenolepis meleagridis
1304	Gallus gallus	Hymenolepis meleagris	Hymenolepis meleagris (Clerc, 1902)
1305	Meleagris gallopavo	Hymenolepis meleagris	Hymenolepis meleagris (Clerc, 1902)
1306	Mergus merganser	Hymenolepis mergi	Hymenolepis mergi Yamaguti, 1940
1307	Mergus serrator	Hymenolepis mergi	Hymenolepis mergi Yamaguti, 1940
1308	Dendrocopus major	Hymenolepis meropina	Hymenolepis meropina (Krabbe)
1309	Diaptomus ascaticus	Hymenolepis mesacantha	Hymenolepis mesacantha Daday, 1900
1310	Alticola roylei semicanus	Hymenolepis meszarosi	Hymenolepis meszarosi Murai & Tenora, 1975
1311	Cygnus atratus	Hymenolepis micrancristrota	Hymenolepis micrancristrota (Wedl, 1855)
1312	Cygnus cygnus	Hymenolepis micrancristrota	Hymenolepis micrancristrota (Wedl, 1855)
1313	Oidemia nigra	Hymenolepis micrancristrota	Hymenolepis micrancristrota (Wedl, 1855)
1314	Abdimia abdimia	Hymenolepis microcephala	Hymenolepis microcephala (Rudolphi, 1819)
1315	Ciona ciona	Hymenolepis microcephala	Hymenolepis microcephala (Rudolphi, 1819)
1316	Ibis ibis	Hymenolepis microcephala	Hymenolepis microcephala (Rudolphi, 1819)
1317	Plegadis falcinellus	Hymenolepis microcephala	Hymenolepis microcephala (Rudolphi, 1819)
1318	Pyrrherodias purpurea	Hymenolepis microcephala	Hymenolepis microcephala (Rudolphi, 1819)
1319	Planesticus migratorius migratorius	Hymenolepis microcirrosa	Hymenolepis microcirrosa (Mayhew, 1925)
1320	(Grouse)	Hymenolepis microps	Hymenolepis microps (Diesing, 1850)
1321	Bonasa umbellus	Hymenolepis microps	Hymenolepis microps (Diesing, 1850)
1322	Centrocercus urophasianus	Hymenolepis microps	Hymenolepis microps (Diesing, 1850)
1323	Gonioiodes lagopi	Hymenolepis microps	Hymenolepis microps (Diesing, 1850)
1324	Lagopeucus affinis	Hymenolepis microps	Hymenolepis microps (Diesing, 1850)
1325	Lagopus lagopus	Hymenolepis microps	Hymenolepis microps (Diesing, 1850)
1326	Tetrao urogallus	Hymenolepis microps	Hymenolepis microps (Diesing, 1850)
1327	Tetrastes bonasia	Hymenolepis microps	Hymenolepis microps (Diesing, 1850)
1328	Aythya affinis	Hymenolepis microskrjabini	Hymenolepis microskrjabini (Spasskii & Jurpalova, 1964)
1329	Catoptrophorus semipalmatus	Hymenolepis microskrjabini	Hymenolepis microskrjabini (Spasskii & Jurpalova, 1964)
1330	Gammarus lacustris	Hymenolepis microskrjabini	Hymenolepis microskrjabini (Spasskii & Jurpalova, 1964)
1331	Podiceps grisegena	Hymenolepis microskrjabini	Hymenolepis microskrjabini (Spasskii & Jurpalova, 1964)
1332	Recurvirostra americana	Hymenolepis microskrjabini	Hymenolepis microskrjabini (Spasskii & Jurpalova, 1964)
1333	Somateria mollissima	Hymenolepis microskrjabini	Hymenolepis microskrjabini (Spasskii & Jurpalova, 1964)
1334	Eider moli	Hymenolepis microsoma	Hymenolepis microsoma Creplin, 1829
1335	Eider molissimus	Hymenolepis microsoma	Hymenolepis microsoma Creplin, 1829
1336	Eider spectabilis	Hymenolepis microsoma	Hymenolepis microsoma Creplin, 1829
1337	Fuligula marila	Hymenolepis microsoma	Hymenolepis microsoma Creplin, 1829
1338	Larus glaucus	Hymenolepis microsoma	Hymenolepis microsoma Creplin, 1829
1339	Melanitta fusca	Hymenolepis microsoma	Hymenolepis microsoma Creplin, 1829
1340	Somateria spectabilis	Hymenolepis microsoma	Hymenolepis microsoma Creplin, 1829
1341	(No actual record)	Hymenolepis microstoma	Hymenolepis microstoma Dujardin, 1845
1342	Apodemus sylvaticus grandiculus	Hymenolepis microstoma	Hymenolepis microstoma Dujardin, 1845
1343	Cricetulus griseus	Hymenolepis microstoma	Hymenolepis microstoma Dujardin, 1845
1344	Dendromus	Hymenolepis microstoma	Hymenolepis microstoma Dujardin, 1845
1345	Mastomys	Hymenolepis microstoma	Hymenolepis microstoma Dujardin, 1845
1346	Meriones shawi	Hymenolepis microstoma	Hymenolepis microstoma Dujardin, 1845
1347	Mesocricetus auratus	Hymenolepis microstoma	Hymenolepis microstoma Dujardin, 1845
1348	Microtus	Hymenolepis microstoma	Hymenolepis microstoma Dujardin, 1845
1349	Mus	Hymenolepis microstoma	Hymenolepis microstoma Dujardin, 1845
1350	Mus musculus	Hymenolepis microstoma	Hymenolepis microstoma Dujardin, 1845
1351	Mus spretus	Hymenolepis microstoma	Hymenolepis microstoma Dujardin, 1845
1352	Promomys	Hymenolepis microstoma	Hymenolepis microstoma Dujardin, 1845
1353	Rattus norvegicus	Hymenolepis microstoma	Hymenolepis microstoma Dujardin, 1845
1354	Rattus rattus	Hymenolepis microstoma	Hymenolepis microstoma Dujardin, 1845
1355	Tribolium confusum	Hymenolepis microstoma	Hymenolepis microstoma Dujardin, 1845
1356	Pteropus medius	Hymenolepis minimedius	Hymenolepis minimedius Johri, 1960
1357	Miniopterus blepotis	Hymenolepis miniopteri	Hymenolepis miniopteri Sanders, 1957
1358	Miniopterus schreibersi	Hymenolepis miniopteri	Hymenolepis miniopteri Sanders, 1957
1359	Lobipes lobatus	Hymenolepis minor	Hymenolepis minor Ransom, 1909
1360	Phalaropus fulicarius	Hymenolepis minor	Hymenolepis minor Ransom, 1909
1361	Phalaropus lobatus	Hymenolepis minor	Hymenolepis minor Ransom, 1909
1362	Alphitobius diaparinus	Hymenolepis minutissima	Hymenolepis minutissima (Meggitt, 1927)
1363	Crocidura murina	Hymenolepis minutissima	Hymenolepis minutissima (Meggitt, 1927)
1364	Aythya fuligula	Hymenolepis mirabilis	Hymenolepis mirabilis (Spassky & Jurpalova, 1964)
1365	Mogera kobeae	Hymenolepis mogerae	Hymenolepis mogerae Sawada & Koyasu, 1991
1366	Calidris alpina sakhalina	Hymenolepis moghensis	Hymenolepis moghensis Inamdar, 1934
1367	Calidris subminuta	Hymenolepis moghensis	Hymenolepis moghensis Inamdar, 1934
1368	Oedicnemus scolopax	Hymenolepis moghensis	Hymenolepis moghensis Inamdar, 1934
1369	Oedicnemus sedopax	Hymenolepis moghensis	Hymenolepis moghensis Inamdar, 1934
1370	Pteropus giganteus	Hymenolepis moniezi	Hymenolepis moniezi Parona, 1893
1371	Pteropus medius	Hymenolepis moniezi	Hymenolepis moniezi Parona, 1893
1372	Bucephala clangula	Hymenolepis monoposthe	Hymenolepis monoposthe Dubinina, 1954
1373	Netta rufina	Hymenolepis monoposthe	Hymenolepis monoposthe Dubinina, 1954
1374	(Insectivora)	Hymenolepis mopoyeni	Hymenolepis mopoyeni Hunkeler, 1972
1375	Crocidura	Hymenolepis mopoyeni	Hymenolepis mopoyeni Hunkeler, 1972
1376	Crocidura crossei	Hymenolepis mopoyeni	Hymenolepis mopoyeni Hunkeler, 1972
1377	Crocidura fuscomurina	Hymenolepis mopoyeni	Hymenolepis mopoyeni Hunkeler, 1972
1378	Crocidura nigeriae	Hymenolepis mopoyeni	Hymenolepis mopoyeni Hunkeler, 1972
1379	Crocidura theresae	Hymenolepis mopoyeni	Hymenolepis mopoyeni Hunkeler, 1972
1380	Crocidura (Flavencense) manni	Hymenolepis mopoyeni	Hymenolepis mopoyeni Hunkeler, 1972
1381	Larus cirrocephalus	Hymenolepis mudderbugtenensis	Hymenolepis mudderbugtenensis (Baer, 1956)
1382	Crocethia	Hymenolepis mudderbugtenensis	Hymenolepis mudderbugtenensis Deblock & Rosé, 1962
1383	Suncus murinus	Hymenolepis mujibi	Hymenolepis mujibi Bilqees & Malik, 1974
1384	Suncus murinus sindensis	Hymenolepis mujibi	Hymenolepis mujibi Bilqees & Malik, 1974
1385	(Charadriiformes)	Hymenolepis multiformis	Hymenolepis multiformis (Creplin, 1829)
1386	(Ciconiiformes)	Hymenolepis multiformis	Hymenolepis multiformis (Creplin, 1829)
1387	Larus cirrocephalus	Hymenolepis multiglandularis	Hymenolepis multiglandularis Baczynska, 1914
1388	Larus fuscus	Hymenolepis multiglandularis	Hymenolepis multiglandularis Baczynska, 1914
1389	Larus ridibundus	Hymenolepis multiglandularis	Hymenolepis multiglandularis Baczynska, 1914
1390	Milvus aegyptius	Hymenolepis multihamata	Hymenolepis multihamata Meggitt, 1927
1391	Milvus govinda	Hymenolepis multihamata	Hymenolepis multihamata Meggitt, 1927
1392	(Mammal)	Hymenolepis multihami	Hymenolepis multihami Hunkeler, 1972
1393	Crocidura	Hymenolepis multihami	Hymenolepis multihami Hunkeler, 1972
1394	(No host given)	Hymenolepis multistriata	Hymenolepis multistriata (Rudolphi, 1810)
1395	Colymbus	Hymenolepis multistriata	Hymenolepis multistriata (Rudolphi, 1810)
1396	Lophaethyia	Hymenolepis multistriata	Hymenolepis multistriata (Rudolphi, 1810)
1397	Mergus	Hymenolepis multistriata	Hymenolepis multistriata (Rudolphi, 1810)
1398	Podiceps	Hymenolepis multistriata	Hymenolepis multistriata (Rudolphi, 1810)
1399	Podiceps nigricollis	Hymenolepis multistriata	Hymenolepis multistriata (Rudolphi, 1810)
1400	Podiceps ruficollis	Hymenolepis multistriata	Hymenolepis multistriata (Rudolphi, 1810)
1401	Podiceps ruficollis expensis	Hymenolepis multistriata	Hymenolepis multistriata (Rudolphi, 1810)
1402	Apodemus	Hymenolepis murina	Hymenolepis murina Dujardin, 1845
1403	Arvicanthis	Hymenolepis murina	Hymenolepis murina Dujardin, 1845
1404	Cavia	Hymenolepis murina	Hymenolepis murina Dujardin, 1845
1405	Ceratophyllus fasciatus	Hymenolepis murina	Hymenolepis murina Dujardin, 1845
1406	Cricetus	Hymenolepis murina	Hymenolepis murina Dujardin, 1845
1407	Eliomys	Hymenolepis murina	Hymenolepis murina Dujardin, 1845
1408	Micromys	Hymenolepis murina	Hymenolepis murina Dujardin, 1845
1409	Microtus	Hymenolepis murina	Hymenolepis murina Dujardin, 1845
1410	Mus	Hymenolepis murina	Hymenolepis murina Dujardin, 1845
1411	Mus decumanus	Hymenolepis murina	Hymenolepis murina Dujardin, 1845
1412	Myoxus	Hymenolepis murina	Hymenolepis murina Dujardin, 1845
1413	Rattus	Hymenolepis murina	Hymenolepis murina Dujardin, 1845
1414	Rattus norvegicus	Hymenolepis murina	Hymenolepis murina Dujardin, 1845
1415	Rattus rattus	Hymenolepis murina	Hymenolepis murina Dujardin, 1845
1416	(No actual record)	Hymenolepis murinae	Hymenolepis murinae (Meggitt, 1927)
1417	Rattus norvegicus	Hymenolepis murinae	Hymenolepis murinae (Meggitt, 1927)
1418	Apodemus agrarius	Hymenolepis murissylvatici	Hymenolepis murissylvatici (Rudolphi, 1819)
1419	Apodemus flavicollis	Hymenolepis murissylvatici	Hymenolepis murissylvatici (Rudolphi, 1819)
1420	Apodemus microps	Hymenolepis murissylvatici	Hymenolepis murissylvatici (Rudolphi, 1819)
1421	Apodemus sylvaticus	Hymenolepis murissylvatici	Hymenolepis murissylvatici (Rudolphi, 1819)
1422	Muris variegatus	Hymenolepis murisvariegati	Hymenolepis murisvariegati Janicki, 1906
1423	Mus variegatus	Hymenolepis murisvariegati	Hymenolepis murisvariegati Janicki, 1906
1424	Rattus norvegicus	Hymenolepis murisvariegati	Hymenolepis murisvariegati Janicki, 1906
1425	Rattus rattus	Hymenolepis murisvariegati	Hymenolepis murisvariegati Janicki, 1906
1426	Meleagris gallopavo	Hymenolepis musculosa	Hymenolepis musculosa Clerc, 1902
1427	Meleagris gallopavo domesticus	Hymenolepis musculosa	Hymenolepis musculosa Clerc, 1902
1428	Arctomys	Hymenolepis mutata	Hymenolepis mutata Neveu-Lemaire, 1936
1429	Cricetulus	Hymenolepis mutata	Hymenolepis mutata Neveu-Lemaire, 1936
1430	Cricetus	Hymenolepis mutata	Hymenolepis mutata Neveu-Lemaire, 1936
1431	Mus	Hymenolepis mutata	Hymenolepis mutata Neveu-Lemaire, 1936
1432	Rattus	Hymenolepis mutata	Hymenolepis mutata Neveu-Lemaire, 1936
1433	(Mammals)	Hymenolepis myoxi	Hymenolepis myoxi (Rudolphi, 1819)
1434	Dryomys nitedula	Hymenolepis myoxi	Hymenolepis myoxi (Rudolphi, 1819)
1435	Eliomys quercinus	Hymenolepis myoxi	Hymenolepis myoxi (Rudolphi, 1819)
1436	Glis glis	Hymenolepis myoxi	Hymenolepis myoxi (Rudolphi, 1819)
1437	Glis glis capsicus	Hymenolepis myoxi	Hymenolepis myoxi (Rudolphi, 1819)
1438	Myoxopsylla laverani	Hymenolepis myoxi	Hymenolepis myoxi (Rudolphi, 1819)
1439	Myoxus chilensis	Hymenolepis myoxi	Hymenolepis myoxi (Rudolphi, 1819)
1440	Myoxus glis	Hymenolepis myoxi	Hymenolepis myoxi (Rudolphi, 1819)
1441	Myoxus nitidula	Hymenolepis myoxi	Hymenolepis myoxi (Rudolphi, 1819)
1442	Rattus rattus alexandrinus	Hymenolepis myoxi	Hymenolepis myoxi (Rudolphi, 1819)
1443	Sciurus	Hymenolepis myoxisciurina	Hymenolepis myoxisciurina Cholodokowsky, 1912
1444	Crocidura	Hymenolepis nagatyi	Hymenolepis nagatyi (Hilmy, 1936)
1445	Crocidura grandiceps	Hymenolepis nagatyi	Hymenolepis nagatyi (Hilmy, 1936)
1446	Crocidura nigeriae	Hymenolepis nagatyi	Hymenolepis nagatyi (Hilmy, 1936)
1447	Certhia familiaris	Hymenolepis naja	Hymenolepis naja (Dujardin, 1845)
1448	Chloris chloris	Hymenolepis naja	Hymenolepis naja (Dujardin, 1845)
1449	Chloris chloris aurantiiventris	Hymenolepis naja	Hymenolepis naja (Dujardin, 1845)
1450	Sitta europaea	Hymenolepis naja	Hymenolepis naja (Dujardin, 1845)
1451	(Mammal)	Hymenolepis nana	Hymenolepis nana (Siebold, 1852)
1452	(No actual record)	Hymenolepis nana	Hymenolepis nana (Siebold, 1852)
1453	(Rat)	Hymenolepis nana	Hymenolepis nana (Siebold, 1852)
1454	(Squirrel)	Hymenolepis nana	Hymenolepis nana (Siebold, 1852)
1455	Apodemus agrarius	Hymenolepis nana	Hymenolepis nana (Siebold, 1852)
1456	Canis familiaris	Hymenolepis nana	Hymenolepis nana (Siebold, 1852)
1457	Conocephalus chinensis	Hymenolepis nana	Hymenolepis nana (Siebold, 1852)
1458	Cricetomys gambianus	Hymenolepis nana	Hymenolepis nana (Siebold, 1852)
1459	Crocidura russula	Hymenolepis nana	Hymenolepis nana (Siebold, 1852)
1460	Cynomys ludovicianus	Hymenolepis nana	Hymenolepis nana (Siebold, 1852)
1461	Felis catus	Hymenolepis nana	Hymenolepis nana (Siebold, 1852)
1462	Felis catus domesticus	Hymenolepis nana	Hymenolepis nana (Siebold, 1852)
1463	Homo sapiens	Hymenolepis nana	Hymenolepis nana (Siebold, 1852)
1464	Meriones	Hymenolepis nana	Hymenolepis nana (Siebold, 1852)
1465	Meriones libycus erythrourus	Hymenolepis nana	Hymenolepis nana (Siebold, 1852)
1466	Mesocricetus auratus	Hymenolepis nana	Hymenolepis nana (Siebold, 1852)
1467	Micromys minutus	Hymenolepis nana	Hymenolepis nana (Siebold, 1852)
1468	Microtus fortis	Hymenolepis nana	Hymenolepis nana (Siebold, 1852)
1469	Mus	Hymenolepis nana	Hymenolepis nana (Siebold, 1852)
1470	Mus musculus	Hymenolepis nana	Hymenolepis nana (Siebold, 1852)
1471	Mus spretus	Hymenolepis nana	Hymenolepis nana (Siebold, 1852)
1472	Musca domestica	Hymenolepis nana	Hymenolepis nana (Siebold, 1852)
1473	Mustela	Hymenolepis nana	Hymenolepis nana (Siebold, 1852)
1474	Papio hamadryas arabicus	Hymenolepis nana	Hymenolepis nana (Siebold, 1852)
1475	Peromyscus gossypinus	Hymenolepis nana	Hymenolepis nana (Siebold, 1852)
1476	Peromyscus polionotus	Hymenolepis nana	Hymenolepis nana (Siebold, 1852)
1477	Podomys floridanus	Hymenolepis nana	Hymenolepis nana (Siebold, 1852)
1478	Rattus	Hymenolepis nana	Hymenolepis nana (Siebold, 1852)
1479	Rattus exulans	Hymenolepis nana	Hymenolepis nana (Siebold, 1852)
1480	Rattus norvegicus	Hymenolepis nana	Hymenolepis nana (Siebold, 1852)
1481	Rattus rattus	Hymenolepis nana	Hymenolepis nana (Siebold, 1852)
1482	Rattus rattus alexandrinus	Hymenolepis nana	Hymenolepis nana (Siebold, 1852)
1483	Rattus rattus frugivorus	Hymenolepis nana	Hymenolepis nana (Siebold, 1852)
1484	Rhabdomys pumilio	Hymenolepis nana	Hymenolepis nana (Siebold, 1852)
1485	Rhombomys opimus	Hymenolepis nana	Hymenolepis nana (Siebold, 1852)
1486	Suncus caeruleus	Hymenolepis nana	Hymenolepis nana (Siebold, 1852)
1487	Tatera	Hymenolepis nana	Hymenolepis nana (Siebold, 1852)
1488	Tatera indica indica	Hymenolepis nana	Hymenolepis nana (Siebold, 1852)
1489	Tribolium castaneum	Hymenolepis nana	Hymenolepis nana (Siebold, 1852)
1490	Tribolium confusum	Hymenolepis nana	Hymenolepis nana (Siebold, 1852)
1491	(No actual record)	Hymenolepis nana	Hymenolepis nana var. fraterna Baylis, 1922
1492	(Rodent)	Hymenolepis nana	Hymenolepis nana var. fraterna Baylis, 1922
1493	Mus musculus	Hymenolepis nana	Hymenolepis nana var. fraterna Baylis, 1922
1494	(Passeriformes)	Hymenolepis nasuta	Hymenolepis nasuta (Rudolphi, 1802)
1495	Parus major	Hymenolepis nasuta	Hymenolepis nasuta (Rudolphi, 1802)
1496	Larus argentatus	Hymenolepis neoarctica	Hymenolepis neoarctica Davies, 1938
1497	Larus marinus	Hymenolepis neoarctica	Hymenolepis neoarctica Davies, 1938
1498	Larus schistisagus	Hymenolepis neoarctica	Hymenolepis neoarctica Davies, 1938
1499	Neomys fodiens	Hymenolepis neomidis	Hymenolepis neomidis Baer, 1931
1500	Hydroprogne tschegrava	Hymenolepis neosouthwelli	Hymenolepis neosouthwelli Hughes, 1940
1501	Larus brunnicephalus	Hymenolepis neosouthwelli	Hymenolepis neosouthwelli Hughes, 1940
1502	Neurotrichus gibbsii	Hymenolepis neurotrichi	Hymenolepis neurotrichi Rausch, 1962
1503	Rhinolophus ferrumequinum	Hymenolepis nishidai	Hymenolepis nishidai Sawada, 1982
1504	Rhinolophus ferrumequinum nippon	Hymenolepis nishidai	Hymenolepis nishidai Sawada, 1982
1505	Calidris maritima	Hymenolepis nitida	Hymenolepis nitida (Krabbe, 1869)
1506	Capella gallinago	Hymenolepis nitida	Hymenolepis nitida (Krabbe, 1869)
1507	Erolia alpina	Hymenolepis nitida	Hymenolepis nitida (Krabbe, 1869)
1508	Erolia minuta	Hymenolepis nitida	Hymenolepis nitida (Krabbe, 1869)
1509	Gallinago gallinago delicata	Hymenolepis nitida	Hymenolepis nitida (Krabbe, 1869)
1510	Pluvialis apricaria	Hymenolepis nitida	Hymenolepis nitida (Krabbe, 1869)
1511	Tringa maritilles	Hymenolepis nitida	Hymenolepis nitida (Krabbe, 1869)
1512	Tringa nebularia	Hymenolepis nitida	Hymenolepis nitida (Krabbe, 1869)
1513	Charadrius hiaticula	Hymenolepis nitidulans	Hymenolepis nitidulans (Krabbe, 1882)
1514	Erolia minuta	Hymenolepis nitidulans	Hymenolepis nitidulans (Krabbe, 1882)
1515	Erolia ruficollis	Hymenolepis nitidulans	Hymenolepis nitidulans (Krabbe, 1882)
1516	Erolia temminckii	Hymenolepis nitidulans	Hymenolepis nitidulans (Krabbe, 1882)
1517	Larus ichthyaetus	Hymenolepis nitidulans	Hymenolepis nitidulans (Krabbe, 1882)
1518	Larus ridibundus	Hymenolepis nitidulans	Hymenolepis nitidulans (Krabbe, 1882)
1519	Limosa lapponica	Hymenolepis nitidulans	Hymenolepis nitidulans (Krabbe, 1882)
1520	Tringa alpina	Hymenolepis nitidulans	Hymenolepis nitidulans (Krabbe, 1882)
1521	Tringa glareola	Hymenolepis nitidulans	Hymenolepis nitidulans (Krabbe, 1882)
1522	Tringa stagnatilis	Hymenolepis nitidulans	Hymenolepis nitidulans (Krabbe, 1882)
1523	Anas platyrhynchos	Hymenolepis nyrocae	Hymenolepis nyrocae Yamaguti, 1935
1524	Anas querquedula	Hymenolepis nyrocae	Hymenolepis nyrocae Yamaguti, 1935
1525	Branta canadensis minima	Hymenolepis nyrocae	Hymenolepis nyrocae Yamaguti, 1935
1526	Nyroca marila mariloides	Hymenolepis nyrocae	Hymenolepis nyrocae Yamaguti, 1935
1527	Philacte canagica	Hymenolepis nyrocae	Hymenolepis nyrocae Yamaguti, 1935
1528	Tadorna tadorna	Hymenolepis nyrocae	Hymenolepis nyrocae Yamaguti, 1935
1529	Petrocles alchata	Hymenolepis obvelata	Hymenolepis obvelata (Krabbe, 1879)
1530	Petrocles orientalis	Hymenolepis obvelata	Hymenolepis obvelata (Krabbe, 1879)
1531	Syrrhoptes paradox	Hymenolepis obvelata	Hymenolepis obvelata (Krabbe, 1879)
1532	Acuta acuta	Hymenolepis octacantha	Hymenolepis octacantha (Krabbe, 1869)
1533	Anas	Hymenolepis octacantha	Hymenolepis octacantha (Krabbe, 1869)
1534	Aythya	Hymenolepis octacantha	Hymenolepis octacantha (Krabbe, 1869)
1535	Bucephala clangula	Hymenolepis octacantha	Hymenolepis octacantha (Krabbe, 1869)
1536	Dafila	Hymenolepis octacantha	Hymenolepis octacantha (Krabbe, 1869)
1537	Melanitta	Hymenolepis octacantha	Hymenolepis octacantha (Krabbe, 1869)
1538	Netta rufina	Hymenolepis octacantha	Hymenolepis octacantha (Krabbe, 1869)
1539	Nyroca	Hymenolepis octacantha	Hymenolepis octacantha (Krabbe, 1869)
1540	Plectropterus gambensis	Hymenolepis octacantha	Hymenolepis octacantha (Krabbe, 1869)
1541	Querquedula querquedula	Hymenolepis octacantha	Hymenolepis octacantha (Krabbe, 1869)
1542	Spatula	Hymenolepis octacantha	Hymenolepis octacantha (Krabbe, 1869)
1543	Larus argentatus	Hymenolepis octacanthoides	Hymenolepis octacanthoides Fuhrmann, 1906
1544	Larus ridibundus	Hymenolepis octacanthoides	Hymenolepis octacanthoides Fuhrmann, 1906
1545	Nyroca ferina	Hymenolepis octacanthoides	Hymenolepis octacanthoides Fuhrmann, 1906
1546	Myopotamis coypus	Hymenolepis octocoronata	Hymenolepis octocoronata (von Linstow)
1547	Ondatra zibethica	Hymenolepis octocoronata	Hymenolepis octocoronata (von Linstow)
1548	Miniopterus schreibersi	Hymenolepis odaensis	Hymenolepis odaensis Sawada, 1968
1549	Rhinolophus ferrumequinum	Hymenolepis odaensis	Hymenolepis odaensis Sawada, 1968
1550	Rhinolophus ferrumequinum nippon	Hymenolepis odaensis	Hymenolepis odaensis Sawada, 1968
1551	Citellus	Hymenolepis ognewi	Hymenolepis ognewi Skrjabin, 1924
1552	Meriones tamariscinus	Hymenolepis ognewi	Hymenolepis ognewi Skrjabin, 1924
1553	Rhombomys opimus	Hymenolepis ognewi	Hymenolepis ognewi Skrjabin, 1924
1554	Crocidura olivieri	Hymenolepis olivieri	Hymenolepis olivieri Mikhail & Fahmy, 1976
1555	Scapanus townsendi	Hymenolepis olsoni	Hymenolepis olsoni Neiland & Senger, 1952
1556	Neomys anomalus	Hymenolepis omissa	Hymenolepis omissa Baer & Joyeux, 1943
1557	Neomys fodiens	Hymenolepis omissa	Hymenolepis omissa Baer & Joyeux, 1943
1558	Ondatra zibethicus occipitalis	Hymenolepis ondatrae	Hymenolepis ondatrae Rider & Macy, 1947
1559	Ondatra zibethicus osoyoosensis	Hymenolepis ondatrae	Hymenolepis ondatrae Rider & Macy, 1947
1560	Ondatra zibethica	Hymenolepis oregonensis	Hymenolepis oregonensis Neiland & Senger, 1952
1561	Ondatra zibethicus occipitalis	Hymenolepis oregonensis	Hymenolepis oregonensis Neiland & Senger, 1952
1562	Ondatra zibethicus osoyoosensis	Hymenolepis oregonensis	Hymenolepis oregonensis Neiland & Senger, 1952
1563	Saxicola oenanthe	Hymenolepis orientalis	Hymenolepis orientalis (Krabbe, 1869)
1564	Coscoroba coscoroba	Hymenolepis orthacantha	Hymenolepis orthacantha Fuhrmann, 1906
1565	Pseudolor coscoroba	Hymenolepis orthacantha	Hymenolepis orthacantha Fuhrmann, 1906
1566	Otis houbara	Hymenolepis otidis	Hymenolepis otidis Skrjabin & Mathevossian, 1942
1567	Philomachus pugnax	Hymenolepis oweni	Hymenolepis oweni Moghe, 1933
1568	Anas	Hymenolepis pachycephala	Hymenolepis pachycephala (Linstow, 1872)
1569	Aythya fuligula	Hymenolepis pachycephala	Hymenolepis pachycephala (Linstow, 1872)
1570	Colymbus griseigena	Hymenolepis pachycephala	Hymenolepis pachycephala (Linstow, 1872)
1571	Histrionicus histrionicus	Hymenolepis pachycephala	Hymenolepis pachycephala (Linstow, 1872)
1572	Melanitta deglandi	Hymenolepis pachycephala	Hymenolepis pachycephala (Linstow, 1872)
1573	Larus canus	Hymenolepis pacificum	Hymenolepis pacificum (Spassky & Jurpalova)
1574	Larus glaucescens	Hymenolepis pacificum	Hymenolepis pacificum (Spassky & Jurpalova)
1575	Larus philadelphia	Hymenolepis pacificum	Hymenolepis pacificum (Spassky & Jurpalova)
1576	Xema sabini	Hymenolepis pacificum	Hymenolepis pacificum (Spassky & Jurpalova)
1577	Funambulus palmarum	Hymenolepis palmarum	Hymenolepis palmarum Johri, 1956
1578	Funambulus pennanti	Hymenolepis palmarum	Hymenolepis palmarum Johri, 1956
1579	Rattus rattus	Hymenolepis palmarum	Hymenolepis palmarum Johri, 1956
1580	Crocidura poensis pamela	Hymenolepis pamelae	Hymenolepis pamelae Vaucher, 1989
1581	Anas	Hymenolepis paracompressa	Hymenolepis paracompressa Czaplinski, 1956
1582	Anas platyrhynchos	Hymenolepis paracompressa	Hymenolepis paracompressa Czaplinski, 1956
1583	Anser anser	Hymenolepis paracompressa	Hymenolepis paracompressa Czaplinski, 1956
1584	Aythya	Hymenolepis paracompressa	Hymenolepis paracompressa Czaplinski, 1956
1585	Bucephala clangula	Hymenolepis paracompressa	Hymenolepis paracompressa Czaplinski, 1956
1586	Histrionicus histrionicus	Hymenolepis paracompressa	Hymenolepis paracompressa Czaplinski, 1956
1587	Netta ferina	Hymenolepis paracompressa	Hymenolepis paracompressa Czaplinski, 1956
1588	Netta rufa	Hymenolepis paracompressa	Hymenolepis paracompressa Czaplinski, 1956
1589	Netta rufina	Hymenolepis paracompressa	Hymenolepis paracompressa Czaplinski, 1956
1590	Querquedula querquedula	Hymenolepis paracompressa	Hymenolepis paracompressa Czaplinski, 1956
1591	Limosa limosa	Hymenolepis paradoxus	Hymenolepis paradoxus Saakova, 1958
1592	Anas	Hymenolepis paramicrosoma	Hymenolepis paramicrosoma Gasowska, 1931
1593	Anser anser	Hymenolepis paramicrosoma	Hymenolepis paramicrosoma Gasowska, 1931
1594	Fuligula fuligula	Hymenolepis paramicrosoma	Hymenolepis paramicrosoma Gasowska, 1931
1595	Galba palustris	Hymenolepis paramicrosoma	Hymenolepis paramicrosoma Gasowska, 1931
1596	Gallus gallus domesticus	Hymenolepis paramicrosoma	Hymenolepis paramicrosoma Gasowska, 1931
1597	Mareca penelope	Hymenolepis paramicrosoma	Hymenolepis paramicrosoma Gasowska, 1931
1598	Mergus serrator	Hymenolepis paramicrosoma	Hymenolepis paramicrosoma Gasowska, 1931
1599	Netta rufina	Hymenolepis paramicrosoma	Hymenolepis paramicrosoma Gasowska, 1931
1600	Nyroca	Hymenolepis paramicrosoma	Hymenolepis paramicrosoma Gasowska, 1931
1601	Gavia stellata	Hymenolepis paranitidulans	Hymenolepis paranitidulans (Golikowa, 1959)
1602	Tringa alpina	Hymenolepis paranitidulans	Hymenolepis paranitidulans (Golikowa, 1959)
1603	Aegithalus caudatus	Hymenolepis parina	Hymenolepis parina (Fuhrmann, 1907)
1604	Pariparus ater	Hymenolepis parina	Hymenolepis parina (Fuhrmann, 1907)
1605	Parus major	Hymenolepis parina	Hymenolepis parina (Fuhrmann, 1907)
1606	Passer montanus	Hymenolepis parina	Hymenolepis parina (Fuhrmann, 1907)
1607	Sorex	Hymenolepis parva	Hymenolepis parva Rausch & Kuns, 1950
1608	Rhinolophus ferrumequinum	Hymenolepis parva	Hymenolepis parva Sawada, 1967
1609	Rhinolophus ferrumequinum nippon	Hymenolepis parva	Hymenolepis parva Sawada, 1967
1610	Mergus serrator	Hymenolepis parviceps	Hymenolepis parviceps Linstow, 1872
1611	(Pelican)	Hymenolepis parvicirrosa	Hymenolepis parvicirrosa Meggitt, 1927
1612	Eurystomus afer	Hymenolepis parvirostellata	Hymenolepis parvirostellata (Linton, 1901)
1613	Anas acuta tzitzihoa	Hymenolepis parvisaccata	Hymenolepis parvisaccata Shepard, 1943
1614	Sorex bendirii	Hymenolepis parvissima	Hymenolepis parvissima Voge, 1953
1615	Pelecanus onocrotalus	Hymenolepis parviuncinata	Hymenolepis parviuncinata Meggitt, 1927
1616	(Host in Chinese)	Hymenolepis parvula	Hymenolepis parvula Kowalewsky, 1905
1617	Anas boschas domesticus	Hymenolepis parvula	Hymenolepis parvula Kowalewsky, 1905
1618	Anas platyrhynchos	Hymenolepis parvula	Hymenolepis parvula Kowalewsky, 1905
1619	Anas rubripes	Hymenolepis parvula	Hymenolepis parvula Kowalewsky, 1905
1620	Aythya ferina	Hymenolepis parvula	Hymenolepis parvula Kowalewsky, 1905
1621	Bucephala clangula	Hymenolepis parvula	Hymenolepis parvula Kowalewsky, 1905
1622	Mergus albellus	Hymenolepis parvula	Hymenolepis parvula Kowalewsky, 1905
1623	Rhinolophus ferrumequinum	Hymenolepis parvus	Hymenolepis parvus Sawada, 1967
1624	Fringilla	Hymenolepis passeris	Hymenolepis passeris (Gmelin, 1790)
1625	Parus	Hymenolepis passeris	Hymenolepis passeris (Gmelin, 1790)
1626	Passer domesticus	Hymenolepis passeris	Hymenolepis passeris (Gmelin, 1790)
1627	Crocethia alba	Hymenolepis patersoni	Hymenolepis patersoni Deblock & Rosé, 1962
1628	Anas	Hymenolepis pauciannulata	Hymenolepis pauciannulata Meggitt, 1927
1629	Spatula clypeata	Hymenolepis pauciannulata	Hymenolepis pauciannulata Meggitt, 1927
1630	Spatula clypeata	Hymenolepis pauciovata	Hymenolepis pauciovata Meggitt, 1927
1631	Sorex vagrans	Hymenolepis pauciproglottis	Hymenolepis pauciproglottis Neiland, 1953
1632	(Rodent)	Hymenolepis pearsei	Hymenolepis pearsei Joyeux & Baer, 1930
1633	Crocidura flavescens spurrelii	Hymenolepis pearsei	Hymenolepis pearsei Joyeux & Baer, 1930
1634	Hybomys trivirgatus trivirgatus	Hymenolepis pearsei	Hymenolepis pearsei Joyeux & Baer, 1930
1635	Hybomys univittatus	Hymenolepis pearsei	Hymenolepis pearsei Joyeux & Baer, 1930
1636	Malacomys edwardsi	Hymenolepis pearsei	Hymenolepis pearsei Joyeux & Baer, 1930
1637	Talpa	Hymenolepis peipingensis	Hymenolepis peipingensis Hsiu, 1935
1638	Gymnostinops vurnearium	Hymenolepis pellucida	Hymenolepis pellucida Fuhrmann, 1906
1639	Ostinops decumanus	Hymenolepis pellucida	Hymenolepis pellucida Fuhrmann, 1906
1640	Ostinops viridis	Hymenolepis pellucida	Hymenolepis pellucida Fuhrmann, 1906
1641	Rostratula benghalensis benghalensis	Hymenolepis pellucida	Hymenolepis pellucida Fuhrmann, 1906
1642	Funambulus pennanti	Hymenolepis pennanti	Hymenolepis pennanti Nama, 1974
1643	Antechinus swainsonii	Hymenolepis peramelidarum	Hymenolepis peramelidarum Nybelin, 1917
1644	Isoodon macrourus	Hymenolepis peramelidarum	Hymenolepis peramelidarum Nybelin, 1917
1645	Isoodon obesulus	Hymenolepis peramelidarum	Hymenolepis peramelidarum Nybelin, 1917
1646	Perameles gunnii	Hymenolepis peramelidarum	Hymenolepis peramelidarum Nybelin, 1917
1647	Perameles macrura	Hymenolepis peramelidarum	Hymenolepis peramelidarum Nybelin, 1917
1648	Perameles nasuta	Hymenolepis peramelidarum	Hymenolepis peramelidarum Nybelin, 1917
1649	Thylacis obesulus	Hymenolepis peramelidarum	Hymenolepis peramelidarum Nybelin, 1917
1650	Peromyscus boylii	Hymenolepis peromysci	Hymenolepis peromysci Tinkle, 1972
1651	Peromyscus maniculatus	Hymenolepis peromysci	Hymenolepis peromysci Tinkle, 1972
1652	Petrocincla cyanea	Hymenolepis petrocinclae	Hymenolepis petrocinclae (Krabbe, 1879)
1653	Petrocincla solitarinus	Hymenolepis petrocinclae	Hymenolepis petrocinclae (Krabbe, 1879)
1654	(Rodent)	Hymenolepis petteri	Hymenolepis petteri Quentin, 1964
1655	Lophuromys sikapusi	Hymenolepis petteri	Hymenolepis petteri Quentin, 1964
1656	Microcarbo melanoleucus	Hymenolepis phalacrocorax	Hymenolepis phalacrocorax (Woodland, 1929)
1657	Phalacrocorax africanus	Hymenolepis phalacrocorax	Hymenolepis phalacrocorax (Woodland, 1929)
1658	Phalacrocorax niger carbo	Hymenolepis phalacrocorax	Hymenolepis phalacrocorax (Woodland, 1929)
1659	Phalacrocorax pygmaeus	Hymenolepis phalacrocorax	Hymenolepis phalacrocorax (Woodland, 1929)
1660	Alectoris	Hymenolepis phasianina	Hymenolepis phasianina Fuhrmann, 1907
1661	Perdix	Hymenolepis phasianina	Hymenolepis phasianina Fuhrmann, 1907
1662	Phasianus colchicus	Hymenolepis phasianina	Hymenolepis phasianina Fuhrmann, 1907
1663	Cygnus bewickii	Hymenolepis philactes	Hymenolepis philactes Schiller, 1951
1664	Cygnus olor	Hymenolepis philactes	Hymenolepis philactes Schiller, 1951
1665	Philacte canagica	Hymenolepis philactes	Hymenolepis philactes Schiller, 1951
1666	Phyllostomus hastatus hastatus	Hymenolepis phyllostomi	Hymenolepis phyllostomi Vaucher, 1982
1667	Anas marila	Hymenolepis pigmentata	Hymenolepis pigmentata (Linstow, 1872)
1668	Anser segetum	Hymenolepis pingi	Hymenolepis pingi Tseng Shen, 1932
1669	Pipistrellus pipistrellus	Hymenolepis pipistrelli	Hymenolepis pipistrelli Lopez-Neyra, 1941
1670	Crocidura	Hymenolepis pistillum	Hymenolepis pistillum (Dujardin, 1845)
1671	Crocidura russula	Hymenolepis pistillum	Hymenolepis pistillum (Dujardin, 1845)
1672	Sorex araneus	Hymenolepis pistillum	Hymenolepis pistillum (Dujardin, 1845)
1673	Anas platyrhynchos	Hymenolepis pittalugai	Hymenolepis pittalugai Lopez-Neyra, 1932
1674	Bucephala clangula	Hymenolepis pittalugai	Hymenolepis pittalugai Lopez-Neyra, 1932
1675	Pitymys pinetorum	Hymenolepis pitymi	Hymenolepis pitymi Yarinsky, 1952
1676	Acridotheres tristis	Hymenolepis planestici	Hymenolepis planestici Mayhew, 1925
1677	Planesticus migratorius migratorius	Hymenolepis planestici	Hymenolepis planestici Mayhew, 1925
1678	Turdus migratorius	Hymenolepis planestici	Hymenolepis planestici Mayhew, 1925
1679	Fulica atra	Hymenolepis poculifera	Hymenolepis poculifera (Linstow, 1879)
1680	Colymbus auritus	Hymenolepis podicipina	Hymenolepis podicipina (Szymanski, 1905)
1681	Colymbus griseigena	Hymenolepis podicipina	Hymenolepis podicipina (Szymanski, 1905)
1682	Podiceps cristatus	Hymenolepis podicipina	Hymenolepis podicipina (Szymanski, 1905)
1683	Neomys fodiens	Hymenolepis polyacantha	Hymenolepis polyacantha Baer, 1931
1684	Parus major	Hymenolepis polygramma	Hymenolepis polygramma (Linstow, 1875)
1685	Glareola nordmannni	Hymenolepis poralis	Hymenolepis poralis Meggitt, 1927
1686	Glareola pratincola	Hymenolepis poralis	Hymenolepis poralis Meggitt, 1927
1687	Porzana porzana	Hymenolepis porzana	Hymenolepis porzana Fuhrmann, 1924
1688	Porzana pusilla	Hymenolepis porzana	Hymenolepis porzana Fuhrmann, 1924
1689	Potorous tridactylus	Hymenolepis potoroi	Hymenolepis potoroi Vaucher, Beveridge & Spratt, 1984
1690	Mergus merganser	Hymenolepis praeputialis	Hymenolepis praeputialis Oshmarin, 1950
1691	Sorex	Hymenolepis pribilofensis	Hymenolepis pribilofensis OLsen, 1969
1692	Sorex pribilofensis	Hymenolepis pribilofensis	Hymenolepis pribilofensis OLsen, 1969
1693	Arvicola amphibius	Hymenolepis procera	Hymenolepis procera Janicki, 1904
1694	Meriones shawi	Hymenolepis procera	Hymenolepis procera Janicki, 1904
1695	Myotis terrestris	Hymenolepis procera	Hymenolepis procera Janicki, 1904
1696	Crocidura	Hymenolepis prokopici	Hymenolepis prokopici (Genov, 1970)
1697	Crocidura russula	Hymenolepis prolifer	Hymenolepis prolifer (Villot, 1880)
1698	Sorex araneus	Hymenolepis prolifer	Hymenolepis prolifer (Villot, 1880)
1699	Sorex minutus	Hymenolepis prolifer	Hymenolepis prolifer (Villot, 1880)
1700	Promops accultus	Hymenolepis promopsis	Hymenolepis promopsis Vaucher, 1986
1701	Chloephaga picta leucoptera	Hymenolepis prudhoei	Hymenolepis prudhoei Markowski, 1971
1702	Anas	Hymenolepis przewalskii	Hymenolepis przewalskii Skrjabin, 1914
1703	Anser anser	Hymenolepis przewalskii	Hymenolepis przewalskii Skrjabin, 1914
1704	Aythya fuligula	Hymenolepis przewalskii	Hymenolepis przewalskii Skrjabin, 1914
1705	Somateria mollissima	Hymenolepis przewalskii	Hymenolepis przewalskii Skrjabin, 1914
1706	Apodemus argenteus	Hymenolepis pseudodiminuta	Hymenolepis pseudodiminuta Tenora, Asakawa & Kamiya, 1994
1707	Apodemus speciosus	Hymenolepis pseudodiminuta	Hymenolepis pseudodiminuta Tenora, Asakawa & Kamiya, 1994
1708	Apodemus spp.	Hymenolepis pseudodiminuta	Hymenolepis pseudodiminuta Tenora, Asakawa & Kamiya, 1994
1709	Rattus norvegicus	Hymenolepis pseudodiminuta	Hymenolepis pseudodiminuta Tenora, Asakawa & Kamiya, 1994
1710	Tribolium confusum	Hymenolepis pseudodiminuta	Hymenolepis pseudodiminuta Tenora, Asakawa & Kamiya, 1994
1711	Crocidura	Hymenolepis pseudofurcata	Hymenolepis pseudofurcata Vaucher, 1971
1712	Crocidura crossei	Hymenolepis pseudofurcata	Hymenolepis pseudofurcata Vaucher, 1971
1713	Crocidura nigeriae	Hymenolepis pseudofurcata	Hymenolepis pseudofurcata Vaucher, 1971
1714	Crocidura odorata	Hymenolepis pseudofurcata	Hymenolepis pseudofurcata Vaucher, 1971
1715	Sorex	Hymenolepis pseudofurcata	Hymenolepis pseudofurcata Vaucher, 1971
1716	Hydroprogne tschegrava	Hymenolepis pseudofusa	Hymenolepis pseudofusa Skrjabin & Mathevossian, 1942
1717	Larus brunnicephalus	Hymenolepis pseudofusa	Hymenolepis pseudofusa Skrjabin & Mathevossian, 1942
1718	Larus minutus	Hymenolepis pseudofusa	Hymenolepis pseudofusa Skrjabin & Mathevossian, 1942
1719	Fulica atra	Hymenolepis pseudoinflata	Hymenolepis pseudoinflata Skrjabin & Mathevossian, 1042
1720	Anas crecca	Hymenolepis pseudosetigera	Hymenolepis pseudosetigera Baer, 1962
1721	Sorex pacificus	Hymenolepis pulchra	Hymenolepis pulchra Voge, 1955
1722	Sorex trowbridges	Hymenolepis pulchra	Hymenolepis pulchra Voge, 1955
1723	Coturnix coturnix	Hymenolepis pullae	Hymenolepis pullae Cholodkovsky, 1912
1724	Gallus gallus	Hymenolepis pullae	Hymenolepis pullae Cholodkovsky, 1912
1725	Gallus gallus domesticus	Hymenolepis pullae	Hymenolepis pullae Cholodkovsky, 1912
1726	Lonchura punctulata	Hymenolepis punctulata	Hymenolepis punctulata Li, 1994
1727	Aythya affinis	Hymenolepis pusilla	Hymenolepis pusilla Podesta & Holmes, 1970
1728	Aythya valisineria	Hymenolepis pusilla	Hymenolepis pusilla Podesta & Holmes, 1970
1729	Hyalella azteca	Hymenolepis pusilla	Hymenolepis pusilla Podesta & Holmes, 1970
1730	Recurvirostra americana	Hymenolepis pusilla	Hymenolepis pusilla Podesta & Holmes, 1970
1731	Philomachus pugnax	Hymenolepis quasioweni	Hymenolepis quasioweni Dubinina, 1953
1732	Tringa glareola	Hymenolepis quasioweni	Hymenolepis quasioweni Dubinina, 1953
1733	Tringa stagnatilis	Hymenolepis quasioweni	Hymenolepis quasioweni Dubinina, 1953
1734	Querquedula crecca	Hymenolepis querquedulae	Hymenolepis querquedulae Grower, 1939
1735	Crocidura leucodon	Hymenolepis raillieti	Hymenolepis raillieti Joyeux & Baer, 1950
1736	Crocidura russula	Hymenolepis raillieti	Hymenolepis raillieti Joyeux & Baer, 1950
1737	Crocidura suaveolens	Hymenolepis raillieti	Hymenolepis raillieti Joyeux & Baer, 1950
1738	Anas boschas	Hymenolepis rangoonica	Hymenolepis rangoonica Sharma, 1943
1739	Chenopsis atrata	Hymenolepis rapida	Hymenolepis rapida Szpotanska, 1931
1740	Netta rufina	Hymenolepis rarus	Hymenolepis rarus Skrjabin, 1914
1741	Myotis nattereri bombinus	Hymenolepis rashomonensis	Hymenolepis rashomonensis Sawada, 1972
1742	Rhinolophus ferrumequinum	Hymenolepis rashomonensis	Hymenolepis rashomonensis Sawada, 1972
1743	Rhinolophus ferrumequinum nippon	Hymenolepis rashomonensis	Hymenolepis rashomonensis Sawada, 1972
1744	(Anseriform)	Hymenolepis ratzi	Hymenolepis ratzi Daday, 1900
1745	Anas rubripes	Hymenolepis rauschi	Hymenolepis rauschi Schiller, 1950
1746	Oxyura jamaicensis	Hymenolepis rauschi	Hymenolepis rauschi Schiller, 1950
1747	Aegialitis hiaticula	Hymenolepis rectacantha	Hymenolepis rectacantha Fuhrmann, 1906
1748	Charadrius hiaticula	Hymenolepis rectacantha	Hymenolepis rectacantha Fuhrmann, 1906
1749	Haematopus ostralegus	Hymenolepis rectacantha	Hymenolepis rectacantha Fuhrmann, 1906
1750	Seioerous albogularis	Hymenolepis rectacantha	Hymenolepis rectacantha Fuhrmann, 1906
1751	Himantopus himantopus	Hymenolepis recurvirostrae	Hymenolepis recurvirostrae (Krabbe, 1869)
1752	Recurvirostra americana	Hymenolepis recurvirostrae	Hymenolepis recurvirostrae (Krabbe, 1869)
1753	Recurvirostra avocetta	Hymenolepis recurvirostrae	Hymenolepis recurvirostrae (Krabbe, 1869)
1754	Cissa erythrorhyncha erythrorhyncha	Hymenolepis recurvirostroides	Hymenolepis recurvirostroides Meggitt, 1972
1755	Gallinago	Hymenolepis recurvirostroides	Hymenolepis recurvirostroides Meggitt, 1972
1756	Mus decumanus	Hymenolepis relicta	Hymenolepis relicta Zschokke, 1887
1757	Mus musculus	Hymenolepis relicta	Hymenolepis relicta Zschokke, 1887
1758	Rattus norvegicus	Hymenolepis relicta	Hymenolepis relicta Zschokke, 1887
1759	Anas crecca	Hymenolepis retracta	Hymenolepis retracta Linstow, 1905
1760	Aythya marila	Hymenolepis retracta	Hymenolepis retracta Linstow, 1905
1761	Clangula hyemalis	Hymenolepis retracta	Hymenolepis retracta Linstow, 1905
1762	Erionetta spectabilis	Hymenolepis retracta	Hymenolepis retracta Linstow, 1905
1763	Somateria fischeri	Hymenolepis retracta	Hymenolepis retracta Linstow, 1905
1764	Somateria mollissima	Hymenolepis retracta	Hymenolepis retracta Linstow, 1905
1765	Rhinopoma microphyllum	Hymenolepis rhinopomae	Hymenolepis rhinopomae Sawada & Mohammad, 1989
1766	Querquedula gibbonfrons	Hymenolepis robertsi	Hymenolepis robertsi Baylis, 1934
1767	(duck)	Hymenolepis rosseteri	Hymenolepis rosseteri (Blanchard, 1891)
1768	Anas	Hymenolepis rosseteri	Hymenolepis rosseteri (Blanchard, 1891)
1769	Anas clypeata	Hymenolepis rosseteri	Hymenolepis rosseteri (Blanchard, 1891)
1770	Anas platyrhynchos	Hymenolepis rosseteri	Hymenolepis rosseteri (Blanchard, 1891)
1771	Histrionicus histrionicus	Hymenolepis rosseteri	Hymenolepis rosseteri (Blanchard, 1891)
1772	Spatula clypeata	Hymenolepis rosseteri	Hymenolepis rosseteri (Blanchard, 1891)
1773	Spermaspiza haematina pustulata	Hymenolepis rosseteri	Hymenolepis rosseteri (Blanchard, 1891)
1774	Tadorna ferruginea	Hymenolepis rosseteri	Hymenolepis rosseteri (Blanchard, 1891)
1775	Colymbus	Hymenolepis rostellata	Hymenolepis rostellata (Abildgaard, 1790)
1776	Colymbus griseigena	Hymenolepis rostellata	Hymenolepis rostellata (Abildgaard, 1790)
1777	Gavia	Hymenolepis rostellata	Hymenolepis rostellata (Abildgaard, 1790)
1778	Podiceps hollboelli	Hymenolepis rostellata	Hymenolepis rostellata (Abildgaard, 1790)
1779	Eptesicus fuscus	Hymenolepis roudabushi	Hymenolepis roudabushi (Macy & Rausch, 1946)
1780	Lasionycteris noctivagans	Hymenolepis roudabushi	Hymenolepis roudabushi (Macy & Rausch, 1946)
1781	Myotis lucifugus	Hymenolepis roudabushi	Hymenolepis roudabushi (Macy & Rausch, 1946)
1782	Nycticeius humeralis	Hymenolepis roudabushi	Hymenolepis roudabushi (Macy & Rausch, 1946)
1783	Glareola pratincola	Hymenolepis rudolphica	Hymenolepis rudolphica Hughes, 1940
1784	Lymnocryptes minimus	Hymenolepis rudolphica	Hymenolepis rudolphica Hughes, 1940
1785	Columba	Hymenolepis rugosa	Hymenolepis rugosa Clerc, 1906
1786	Columba	Hymenolepis rugosa	Hymenolepis rugosa var. birmanica (Meggitt, 1924)
1787	Columba intermedia	Hymenolepis rugosa	Hymenolepis rugosa var. birmanica (Meggitt, 1924)
1788	Columba livia	Hymenolepis rugosa	Hymenolepis rugosa var. birmanica (Meggitt, 1924)
1789	Gallus gallus	Hymenolepis rustica	Hymenolepis rustica (Meggitt, 1926)
1790	Capella gallinago	Hymenolepis rybickae	Hymenolepis rybickae Deblock, 1964
1791	(No actual record)	Hymenolepis rysavyi	Hymenolepis rysavyi Spassky & Spasskaya, 1964
1792	Anas platyrhynchos	Hymenolepis sacciperium	Hymenolepis sacciperium Mayhew, 1925
1793	Arctonetta fischeri	Hymenolepis sacciperium	Hymenolepis sacciperium Mayhew, 1925
1794	Aythya fuligula	Hymenolepis sacciperium	Hymenolepis sacciperium Mayhew, 1925
1795	Marila marila	Hymenolepis sacciperium	Hymenolepis sacciperium Mayhew, 1925
1796	Anas boschas domesticus	Hymenolepis sagitta	Hymenolepis sagitta Rossetter, 1906
1797	Anas platyrhynchos	Hymenolepis sagitta	Hymenolepis sagitta Rossetter, 1906
1798	Pipistrellus nanus	Hymenolepis sandgroundi	Hymenolepis sandgroundi Baer, 1933
1799	(Insectivora)	Hymenolepis scalaris	Hymenolepis scalaris (Dujardin, 1845)
1800	Crocidura russula	Hymenolepis scalaris	Hymenolepis scalaris (Dujardin, 1845)
1801	Mus minutoides	Hymenolepis scalaris	Hymenolepis scalaris (Dujardin, 1845)
1802	Sorex araneus	Hymenolepis scalaris	Hymenolepis scalaris (Dujardin, 1845)
1803	Sorex minutus	Hymenolepis scalaris	Hymenolepis scalaris (Dujardin, 1845)
1804	Scalopus aquaticus intermedius	Hymenolepis scalopi	Hymenolepis scalopi Schutz, 1939
1805	Anthobothrium unicolor	Hymenolepis schaldybini	Hymenolepis schaldybini (Spassky, 1947)
1806	Sorex	Hymenolepis schaldybini	Hymenolepis schaldybini (Spassky, 1947)
1807	Sorex araneus	Hymenolepis schaldybini	Hymenolepis schaldybini (Spassky, 1947)
1808	Sorex caecutiens	Hymenolepis schaldybini	Hymenolepis schaldybini (Spassky, 1947)
1809	Sorex minutus	Hymenolepis schaldybini	Hymenolepis schaldybini (Spassky, 1947)
1810	Sciurus erythraeus	Hymenolepis sciurina	Hymenolepis sciurina Cholodkowsky, 1912
1811	Scotophilus kuhli	Hymenolepis scotophili	Hymenolepis scotophili Sawada & Harada, 1988
1812	Crocidura russula	Hymenolepis scutigera	Hymenolepis scutigera (Dujardin, 1845)
1813	Ctenophthalmus agyrtes	Hymenolepis scutigera	Hymenolepis scutigera (Dujardin, 1845)
1814	Ctenophthalmus assimilis	Hymenolepis scutigera	Hymenolepis scutigera (Dujardin, 1845)
1815	Ctenophthalmus biochtodentates	Hymenolepis scutigera	Hymenolepis scutigera (Dujardin, 1845)
1816	Ctenophthalmus congener grulichi	Hymenolepis scutigera	Hymenolepis scutigera (Dujardin, 1845)
1817	Neomys fodiens	Hymenolepis scutigera	Hymenolepis scutigera (Dujardin, 1845)
1818	Onychiurus sp.	Hymenolepis scutigera	Hymenolepis scutigera (Dujardin, 1845)
1819	Paleopsylla soricis	Hymenolepis scutigera	Hymenolepis scutigera (Dujardin, 1845)
1820	Sorex	Hymenolepis scutigera	Hymenolepis scutigera (Dujardin, 1845)
1821	Sorex araneus	Hymenolepis scutigera	Hymenolepis scutigera (Dujardin, 1845)
1822	Sorex caecutiens	Hymenolepis scutigera	Hymenolepis scutigera (Dujardin, 1845)
1823	Sorex minutus	Hymenolepis scutigera	Hymenolepis scutigera (Dujardin, 1845)
1824	Larus dominicanus	Hymenolepis semiductilis	Hymenolepis semiductilis Szidat, 1964
1825	Larus maculipennis	Hymenolepis semiductilis	Hymenolepis semiductilis Szidat, 1964
1826	Erythrina erythrina	Hymenolepis seminovi	Hymenolepis seminovi Spassky, 1946
1827	Sorex bendirii palmeri	Hymenolepis sengeri	Hymenolepis sengeri Neiland, 1953
1828	Upupa ceylonensis	Hymenolepis septaria	Hymenolepis septaria Linstow, 1906
1829	Turdoides griseus striatus	Hymenolepis septemsororum	Hymenolepis septemsororum Burt, 1944
1830	(No host given)	Hymenolepis serpentulus	Hymenolepis serpentulus Schrank, 1788
1831	Aethiopsar	Hymenolepis serpentulus	Hymenolepis serpentulus Schrank, 1788
1832	Aethiopsar cristatellus cristatellus	Hymenolepis serpentulus	Hymenolepis serpentulus Schrank, 1788
1833	Anthus	Hymenolepis serpentulus	Hymenolepis serpentulus Schrank, 1788
1834	Chloris	Hymenolepis serpentulus	Hymenolepis serpentulus Schrank, 1788
1835	Coleus	Hymenolepis serpentulus	Hymenolepis serpentulus Schrank, 1788
1836	Corvus	Hymenolepis serpentulus	Hymenolepis serpentulus Schrank, 1788
1837	Corvus cornix	Hymenolepis serpentulus	Hymenolepis serpentulus Schrank, 1788
1838	Corvus corone	Hymenolepis serpentulus	Hymenolepis serpentulus Schrank, 1788
1839	Corvus torquatus	Hymenolepis serpentulus	Hymenolepis serpentulus Schrank, 1788
1840	Galerida	Hymenolepis serpentulus	Hymenolepis serpentulus Schrank, 1788
1841	Hylocichla	Hymenolepis serpentulus	Hymenolepis serpentulus Schrank, 1788
1842	Lanius	Hymenolepis serpentulus	Hymenolepis serpentulus Schrank, 1788
1843	Merula	Hymenolepis serpentulus	Hymenolepis serpentulus Schrank, 1788
1844	Muscicapa	Hymenolepis serpentulus	Hymenolepis serpentulus Schrank, 1788
1845	Nucifraga	Hymenolepis serpentulus	Hymenolepis serpentulus Schrank, 1788
1846	Nucifraga caryocatactes	Hymenolepis serpentulus	Hymenolepis serpentulus Schrank, 1788
1847	Oriolus	Hymenolepis serpentulus	Hymenolepis serpentulus Schrank, 1788
1848	Pica	Hymenolepis serpentulus	Hymenolepis serpentulus Schrank, 1788
1849	Pica pica sericia	Hymenolepis serpentulus	Hymenolepis serpentulus Schrank, 1788
1850	Sturnus	Hymenolepis serpentulus	Hymenolepis serpentulus Schrank, 1788
1851	Sturnus vulgaris	Hymenolepis serpentulus	Hymenolepis serpentulus Schrank, 1788
1852	Trypanocorax	Hymenolepis serpentulus	Hymenolepis serpentulus Schrank, 1788
1853	Turdus	Hymenolepis serpentulus	Hymenolepis serpentulus Schrank, 1788
1854	Turdus merula	Hymenolepis serpentulus	Hymenolepis serpentulus Schrank, 1788
1855	Turdus musicus	Hymenolepis serpentulus	Hymenolepis serpentulus Schrank, 1788
1856	Upupa	Hymenolepis serpentulus	Hymenolepis serpentulus Schrank, 1788
1857	(No actual record)	Hymenolepis serpentulus	Hymenolepis serpentulus sturni
1858	(No actual record)	Hymenolepis serpentulus	Hymenolepis serpentulus turdi
1859	Columba livia	Hymenolepis serrata	Hymenolepis serrata birmanica Meggitt, 1924
1860	Streptopelia chinensis	Hymenolepis serrata	Hymenolepis serrata birmanica Meggitt, 1924
1861	Streptopelia orientalis	Hymenolepis serrata	Hymenolepis serrata birmanica Meggitt, 1924
1862	Columba	Hymenolepis serrata	Hymenolepis serrata Fuhrmann, 1906
1863	Oena	Hymenolepis serrata	Hymenolepis serrata Fuhrmann, 1906
1864	Stigmatopelia cambayensis	Hymenolepis serrata	Hymenolepis serrata Fuhrmann, 1906
1865	Streptopelia	Hymenolepis serrata	Hymenolepis serrata Fuhrmann, 1906
1866	Turtur turtox	Hymenolepis serrata	Hymenolepis serrata Fuhrmann, 1906
1867	Sorex fumeus	Hymenolepis serrula	Hymenolepis serrula Oswald, 1951
1868	(Cyclopoids)	Hymenolepis setigera	Hymenolepis setigera (Froelich, 1789)
1869	Anas	Hymenolepis setigera	Hymenolepis setigera (Froelich, 1789)
1870	Anas platyrhynchos domesticus	Hymenolepis setigera	Hymenolepis setigera (Froelich, 1789)
1871	Anser anser	Hymenolepis setigera	Hymenolepis setigera (Froelich, 1789)
1872	Anser anser domesticus	Hymenolepis setigera	Hymenolepis setigera (Froelich, 1789)
1873	Anser domesticus	Hymenolepis setigera	Hymenolepis setigera (Froelich, 1789)
1874	Anser erythropus	Hymenolepis setigera	Hymenolepis setigera (Froelich, 1789)
1875	Branta bernicla	Hymenolepis setigera	Hymenolepis setigera (Froelich, 1789)
1876	Branta leucopsis	Hymenolepis setigera	Hymenolepis setigera (Froelich, 1789)
1877	Clangula hyemalis	Hymenolepis setigera	Hymenolepis setigera (Froelich, 1789)
1878	Cygnus cygnus	Hymenolepis setigera	Hymenolepis setigera (Froelich, 1789)
1879	Cygnus olor	Hymenolepis setigera	Hymenolepis setigera (Froelich, 1789)
1880	Diaptomus	Hymenolepis setigera	Hymenolepis setigera (Froelich, 1789)
1881	Fulica atra	Hymenolepis setigera	Hymenolepis setigera (Froelich, 1789)
1882	Fuligula fuligula	Hymenolepis setigera	Hymenolepis setigera (Froelich, 1789)
1883	Melanonyx fabalis	Hymenolepis setigera	Hymenolepis setigera (Froelich, 1789)
1884	Netta rufina	Hymenolepis setigera	Hymenolepis setigera (Froelich, 1789)
1885	Nyroca ferina	Hymenolepis setigera	Hymenolepis setigera (Froelich, 1789)
1886	Somateria mollissima	Hymenolepis setigera	Hymenolepis setigera (Froelich, 1789)
1887	Zulabsia indica	Hymenolepis setigera	Hymenolepis setigera (Froelich, 1789)
1888	Rostratula capensis	Hymenolepis shentsengi	Hymenolepis shentsengi Hughes, 1940
1889	Erionetta spectabilis	Hymenolepis sibirica	Hymenolepis sibirica Linstow, 1905
1890	Polysticta stelleri	Hymenolepis sibirica	Hymenolepis sibirica Linstow, 1905
1891	Somateria mollissima	Hymenolepis sibirica	Hymenolepis sibirica Linstow, 1905
1892	Somateria spectabilis	Hymenolepis sibirica	Hymenolepis sibirica Linstow, 1905
1893	Anas	Hymenolepis simplex	Hymenolepis simplex Fuhrmann, 1906
1894	Nettion crecca	Hymenolepis simplex	Hymenolepis simplex Fuhrmann, 1906
1895	Tadorna cornuta	Hymenolepis simplex	Hymenolepis simplex Fuhrmann, 1906
1896	Tadorna tadorna	Hymenolepis simplex	Hymenolepis simplex Fuhrmann, 1906
1897	Cricetulus barabensis	Hymenolepis sinensis	Hymenolepis sinensis Oldham, 1929
1898	Cricetulus griseus	Hymenolepis sinensis	Hymenolepis sinensis Oldham, 1929
1899	Neomys fodiens	Hymenolepis singularis	Hymenolepis singularis Cholodkovsky, 1913
1900	Sorex	Hymenolepis singularis	Hymenolepis singularis Cholodkovsky, 1913
1901	Sorex araneus	Hymenolepis singularis	Hymenolepis singularis Cholodkovsky, 1913
1902	Sorex caecutiens	Hymenolepis singularis	Hymenolepis singularis Cholodkovsky, 1913
1903	Sorex minutus	Hymenolepis singularis	Hymenolepis singularis Cholodkovsky, 1913
1904	Corvus	Hymenolepis sinuosa	Hymenolepis sinuosa Railliet, 1899
1905	Anas	Hymenolepis skrjabini	Hymenolepis skrjabini Mathevossian in Skrjabin & Mathevossian, 1945
1906	Anas strepera	Hymenolepis skrjabini	Hymenolepis skrjabini Mathevossian in Skrjabin & Mathevossian, 1945
1907	Aythya	Hymenolepis skrjabini	Hymenolepis skrjabini Mathevossian in Skrjabin & Mathevossian, 1945
1908	Nyroca ferina	Hymenolepis skrjabini	Hymenolepis skrjabini Mathevossian in Skrjabin & Mathevossian, 1945
1909	Nyroca fuligula	Hymenolepis skrjabini	Hymenolepis skrjabini Mathevossian in Skrjabin & Mathevossian, 1945
1910	Tadorna ferruginea	Hymenolepis skrjabini	Hymenolepis skrjabini Mathevossian in Skrjabin & Mathevossian, 1945
1911	Apodemus sylvaticus	Hymenolepis skrjabiniana	Hymenolepis skrjabiniana Akhumyan, 1947
1912	Meriones libycus	Hymenolepis skrjabiniana	Hymenolepis skrjabiniana Akhumyan, 1947
1913	Meriones persicus	Hymenolepis skrjabiniana	Hymenolepis skrjabiniana Akhumyan, 1947
1914	Mus musculus	Hymenolepis skrjabiniana	Hymenolepis skrjabiniana Akhumyan, 1947
1915	Calidris subminuta	Hymenolepis skrjabinissima	Hymenolepis skrjabinissima (Krotov, 1952)
1916	Nettopus coromandelianus	Hymenolepis smythi	Hymenolepis smythi Singh, 1959
1917	Anas acuta	Hymenolepis sobolevi	Hymenolepis sobolevi (Spassky & Jurpalova, 1964)
1918	Aythya fuligula	Hymenolepis sobolevi	Hymenolepis sobolevi (Spassky & Jurpalova, 1964)
1919	Clangula hyemalis	Hymenolepis sobolevi	Hymenolepis sobolevi (Spassky & Jurpalova, 1964)
1920	Crocidura murina	Hymenolepis solitaria	Hymenolepis solitaria (Meggitt, 1927)
1921	Somateria mollissima	Hymenolepis somateriae	Hymenolepis somateriae (Ryzhikov, 1965)
1922	Sorex alpinus	Hymenolepis sorici	Hymenolepis sorici Baer, 1925
1923	(Mammals)	Hymenolepis sp.	Hymenolepis sp.
1924	Akodon longipilis	Hymenolepis sp.	Hymenolepis sp.
1925	Akodon olivaceus	Hymenolepis sp.	Hymenolepis sp.
1926	Alectoris graeca saxatilis	Hymenolepis sp.	Hymenolepis sp.
1927	Anas crecca	Hymenolepis sp.	Hymenolepis sp.
1928	Anas fulvigula	Hymenolepis sp.	Hymenolepis sp.
1929	Anas platyrhynchos	Hymenolepis sp.	Hymenolepis sp.
1930	Anas platyrhynchos domesticus	Hymenolepis sp.	Hymenolepis sp.
1931	Anser anser	Hymenolepis sp.	Hymenolepis sp.
1932	Antechinus stuartii	Hymenolepis sp.	Hymenolepis sp.
1933	Antechinus swainsonii	Hymenolepis sp.	Hymenolepis sp.
1934	Apodemus sylvaticus	Hymenolepis sp.	Hymenolepis sp.
1935	Aythya fuligula	Hymenolepis sp.	Hymenolepis sp.
1936	Aythya marila	Hymenolepis sp.	Hymenolepis sp.
1937	Bucephala albeola	Hymenolepis sp.	Hymenolepis sp.
1938	Canis latrans	Hymenolepis sp.	Hymenolepis sp.
1939	Clethrionomys glareolus	Hymenolepis sp.	Hymenolepis sp.
1940	Clethrionomys rufocanus bedfordiae	Hymenolepis sp.	Hymenolepis sp.
1941	Colinus virginianus	Hymenolepis sp.	Hymenolepis sp.
1942	Corvus corone	Hymenolepis sp.	Hymenolepis sp.
1943	Corvus splendens	Hymenolepis sp.	Hymenolepis sp.
1944	Didelphis albiventris	Hymenolepis sp.	Hymenolepis sp.
1945	Didelphis virginiana	Hymenolepis sp.	Hymenolepis sp.
1946	Dipodomys merriami	Hymenolepis sp.	Hymenolepis sp.
1947	Dipodomys spectabilis	Hymenolepis sp.	Hymenolepis sp.
1948	Egretta garzetta	Hymenolepis sp.	Hymenolepis sp.
1949	Eothenomys andersoni	Hymenolepis sp.	Hymenolepis sp.
1950	Eothenomys smithi	Hymenolepis sp.	Hymenolepis sp.
1951	Eptesicus serotinus	Hymenolepis sp.	Hymenolepis sp.
1952	Gallus gallus domesticus	Hymenolepis sp.	Hymenolepis sp.
1953	Gammarus balcanicus	Hymenolepis sp.	Hymenolepis sp.
1954	Gammarus zaddachi	Hymenolepis sp.	Hymenolepis sp.
1955	Gmelina costata	Hymenolepis sp.	Hymenolepis sp.
1956	Himantopus mexicanus	Hymenolepis sp.	Hymenolepis sp.
1957	Homo sapiens	Hymenolepis sp.	Hymenolepis sp.
1958	Hystrix sp.	Hymenolepis sp.	Hymenolepis sp.
1959	Lagopus mutus	Hymenolepis sp.	Hymenolepis sp.
1960	Larus canus	Hymenolepis sp.	Hymenolepis sp.
1961	Larus philadelphia	Hymenolepis sp.	Hymenolepis sp.
1962	Limnodromus griseus	Hymenolepis sp.	Hymenolepis sp.
1963	Micoureus cinereus	Hymenolepis sp.	Hymenolepis sp.
1964	Microtus arvalis	Hymenolepis sp.	Hymenolepis sp.
1965	Miniopterus schreibersi	Hymenolepis sp.	Hymenolepis sp.
1966	Mus domesticus	Hymenolepis sp.	Hymenolepis sp.
1967	Mus musculus	Hymenolepis sp.	Hymenolepis sp.
1968	Mus musculus x domesticus	Hymenolepis sp.	Hymenolepis sp.
1969	Mus spretus	Hymenolepis sp.	Hymenolepis sp.
1970	Nyctalus lasiopterus aviator	Hymenolepis sp.	Hymenolepis sp.
1971	Nyctalus noctula	Hymenolepis sp.	Hymenolepis sp.
1972	Ondatra	Hymenolepis sp.	Hymenolepis sp.
1973	Oryctolagus cuniculus	Hymenolepis sp.	Hymenolepis sp.
1974	Otus bakkamoena semitorques	Hymenolepis sp.	Hymenolepis sp.
1975	Pelecanus erythrorhynchos	Hymenolepis sp.	Hymenolepis sp.
1976	Petaurus australis	Hymenolepis sp.	Hymenolepis sp.
1977	Phasianus soemmerringi scintillans	Hymenolepis sp.	Hymenolepis sp.
1978	Plecotus auritus	Hymenolepis sp.	Hymenolepis sp.
1979	Podiceps cristatus	Hymenolepis sp.	Hymenolepis sp.
1980	Podilymbus podiceps	Hymenolepis sp.	Hymenolepis sp.
1981	Pontogammarus robustoides	Hymenolepis sp.	Hymenolepis sp.
1982	Rallus longirostris	Hymenolepis sp.	Hymenolepis sp.
1983	Rattus norvegicus	Hymenolepis sp.	Hymenolepis sp.
1984	Rattus rattus	Hymenolepis sp.	Hymenolepis sp.
1985	Recurvirostra americana	Hymenolepis sp.	Hymenolepis sp.
1986	Rhinolophus euryale	Hymenolepis sp.	Hymenolepis sp.
1987	Rhinolophus ferrumequinum	Hymenolepis sp.	Hymenolepis sp.
1988	Sicista betulina	Hymenolepis sp.	Hymenolepis sp.
1989	Sorex araneus	Hymenolepis sp.	Hymenolepis sp.
1990	Tamiasciurus hudsonicus	Hymenolepis sp.	Hymenolepis sp.
1991	Tetrao tetrix	Hymenolepis sp.	Hymenolepis sp.
1992	Xema sabini	Hymenolepis sp.	Hymenolepis sp.
1993	Zenaida macroura	Hymenolepis sp.	Hymenolepis sp.
1994	Tylonycteris robustula	Hymenolepis sp.	Hymenolepis sp. 1 Sawada et al., 1992
1995	Hesperoptenus blanfordi	Hymenolepis sp.	Hymenolepis sp. 2 Sawada et al., 1992
1996	Recurvirostra americana	Hymenolepis sp.	Hymenolepis sp. A Edwards & Bush, 1989
1997	Recurvirostra americana	Hymenolepis sp.	Hymenolepis sp. B Edwards & Bush, 1989
1998	Recurvirostra americana	Hymenolepis sp.	Hymenolepis sp. D Edwards & Bush, 1989
1999	(Charadriiformes)	Hymenolepis sphaerophora	Hymenolepis sphaerophora (Rudolphi, 1810)
[truncated: 335 more rows]

## Sheet: Paragonimus 
	Host	Parasite	ParasiteFull
1	(Achatinidae)	Paragonimus africanus	Paragonimus africanus Voelker & Vogel, 1965
2	Canis familiaris	Paragonimus africanus	Paragonimus africanus Voelker & Vogel, 1965
3	Cavia porcellus	Paragonimus africanus	Paragonimus africanus Voelker & Vogel, 1965
4	Cercocebus	Paragonimus africanus	Paragonimus africanus Voelker & Vogel, 1965
5	Chlorocebus aethiops	Paragonimus africanus	Paragonimus africanus Voelker & Vogel, 1965
6	Civetticus civetta	Paragonimus africanus	Paragonimus africanus Voelker & Vogel, 1965
7	Crossarchus obscurus	Paragonimus africanus	Paragonimus africanus Voelker & Vogel, 1965
8	Homo sapiens	Paragonimus africanus	Paragonimus africanus Voelker & Vogel, 1965
9	Macaca mulatta	Paragonimus africanus	Paragonimus africanus Voelker & Vogel, 1965
10	Mandrillus leucophaeus	Paragonimus africanus	Paragonimus africanus Voelker & Vogel, 1965
11	Perodicticus potto	Paragonimus africanus	Paragonimus africanus Voelker & Vogel, 1965
12	Potadoma	Paragonimus africanus	Paragonimus africanus Voelker & Vogel, 1965
13	Potadoma freethii	Paragonimus africanus	Paragonimus africanus Voelker & Vogel, 1965
14	Potadoma nyongensis	Paragonimus africanus	Paragonimus africanus Voelker & Vogel, 1965
15	Sigmodon hispidus	Paragonimus africanus	Paragonimus africanus Voelker & Vogel, 1965
16	Sudanonautes africanus	Paragonimus africanus	Paragonimus africanus Voelker & Vogel, 1965
17	Sudanonautes aubryi	Paragonimus africanus	Paragonimus africanus Voelker & Vogel, 1965
18	Sudanonautes floweri	Paragonimus africanus	Paragonimus africanus Voelker & Vogel, 1965
19	Sudanonautes granulatus	Paragonimus africanus	Paragonimus africanus Voelker & Vogel, 1965
20	Sudanonautes pelli	Paragonimus africanus	Paragonimus africanus Voelker & Vogel, 1965
21	Viverra civetta	Paragonimus africanus	Paragonimus africanus Voelker & Vogel, 1965
22	Chironectes minimus	Paragonimus amazonicus	Paragonimus amazonicus Miyazaki, Grados & Uyema, 1973
23	Hypolobocera (Hypolobocera) chilensis	Paragonimus amazonicus	Paragonimus amazonicus Miyazaki, Grados & Uyema, 1973
24	Philander opossum	Paragonimus amazonicus	Paragonimus amazonicus Miyazaki, Grados & Uyema, 1973
25	(No actual record)	Paragonimus asymmetricus	Paragonimus asymmetricus Chen, 1977
26	(crab)	Paragonimus bangkokensis	Paragonimus bangkokensis Miyazaki & Vajrasthira, 1967
27	(Snail)	Paragonimus bangkokensis	Paragonimus bangkokensis Miyazaki & Vajrasthira, 1967
28	Apotamonautes hainanensis	Paragonimus bangkokensis	Paragonimus bangkokensis Miyazaki & Vajrasthira, 1967
29	Bandicota indica	Paragonimus bangkokensis	Paragonimus bangkokensis Miyazaki & Vajrasthira, 1967
30	Felis catus	Paragonimus bangkokensis	Paragonimus bangkokensis Miyazaki & Vajrasthira, 1967
31	Herpestes javanicus	Paragonimus bangkokensis	Paragonimus bangkokensis Miyazaki & Vajrasthira, 1967
32	Homo sapiens	Paragonimus bangkokensis	Paragonimus bangkokensis Miyazaki & Vajrasthira, 1967
33	Larnaudia beusekomae	Paragonimus bangkokensis	Paragonimus bangkokensis Miyazaki & Vajrasthira, 1967
34	Potamiscus smithiana	Paragonimus bangkokensis	Paragonimus bangkokensis Miyazaki & Vajrasthira, 1967
35	Aroapyrgus colombiensis	Paragonimus caliensis	Paragonimus caliensis Little, 1968
36	Aroapyrgus columbiensis	Paragonimus caliensis	Paragonimus caliensis Little, 1968
37	Canis familiaris	Paragonimus caliensis	Paragonimus caliensis Little, 1968
38	Didelphis marsupialis	Paragonimus caliensis	Paragonimus caliensis Little, 1968
39	Homo sapiens	Paragonimus caliensis	Paragonimus caliensis Little, 1968
40	Hypolobocera (Hypolobocera) chilensis	Paragonimus caliensis	Paragonimus caliensis Little, 1968
41	Philander opossum	Paragonimus caliensis	Paragonimus caliensis Little, 1968
42	Potamocarcinus magnus	Paragonimus caliensis	Paragonimus caliensis Little, 1968
43	Ptychophallus exilipes	Paragonimus caliensis	Paragonimus caliensis Little, 1968
44	Ptychophallus tristani	Paragonimus caliensis	Paragonimus caliensis Little, 1968
45	Strengeria	Paragonimus caliensis	Paragonimus caliensis Little, 1968
46	Felis catus	Paragonimus cheni	Paragonimus cheni Hu, 1963
47	Rattus	Paragonimus cheni	Paragonimus cheni Hu, 1963
48	Sinopotamon denticulatum	Paragonimus cheni	Paragonimus cheni Hu, 1963
49	(civet cat)	Paragonimus compactus	Paragonimus compactus (Cobbold, 1859)
50	Felis viverrina	Paragonimus compactus	Paragonimus compactus (Cobbold, 1859)
51	Herpestes edwardsi	Paragonimus compactus	Paragonimus compactus (Cobbold, 1859)
52	Mungos fasciatus	Paragonimus compactus	Paragonimus compactus (Cobbold, 1859)
53	Prionailurus viverrinus	Paragonimus compactus	Paragonimus compactus (Cobbold, 1859)
54	Viverricula indica	Paragonimus compactus	Paragonimus compactus (Cobbold, 1859)
55	Canis familiaris	Paragonimus divergens	Paragonimus divergens Liu, Luo & Gu, 1980
56	Rattus	Paragonimus divergens	Paragonimus divergens Liu, Luo & Gu, 1980
57	Sinopotamon denticulatum	Paragonimus divergens	Paragonimus divergens Liu, Luo & Gu, 1980
58	(No actual record)	Paragonimus ecuadoriensis	Paragonimus ecuadoriensis Voelker & Arzube, 1979
59	(No actual record)	Paragonimus edwardsi	Paragonimus edwardsi Gulati, 1926
60	Felis bengalensis	Paragonimus edwardsi	Paragonimus edwardsi Gulati, 1926
61	Felis temmincki	Paragonimus edwardsi	Paragonimus edwardsi Gulati, 1926
62	Paradoxurus hermaphroditicus	Paragonimus edwardsi	Paragonimus edwardsi Gulati, 1926
63	(No actual record)	Paragonimus filipinus	Paragonimus filipinus Miyazaki, 1978
64	Niviventer fulvescens	Paragonimus fukienensis	Paragonimus fukienensis Tang & Tang, 1962
65	Oncomelania hupensis tangi	Paragonimus fukienensis	Paragonimus fukienensis Tang & Tang, 1962
66	Oryctolagus cuniculus	Paragonimus fukienensis	Paragonimus fukienensis Tang & Tang, 1962
67	Panthera tigris tigris	Paragonimus fukienensis	Paragonimus fukienensis Tang & Tang, 1962
68	Rattus losea	Paragonimus fukienensis	Paragonimus fukienensis Tang & Tang, 1962
69	Rattus norvegicus	Paragonimus fukienensis	Paragonimus fukienensis Tang & Tang, 1962
70	Somanniathelphusa sinensis sinensis	Paragonimus fukienensis	Paragonimus fukienensis Tang & Tang, 1962
71	Felis catus	Paragonimus harinasutai	Paragonimus harinasutai Miyazaki & Vajrasthira, 1968
72	Felis libyca domestica	Paragonimus harinasutai	Paragonimus harinasutai Miyazaki & Vajrasthira, 1968
73	Larnaudia beusekomae	Paragonimus harinasutai	Paragonimus harinasutai Miyazaki & Vajrasthira, 1968
74	Larnaudia larnaudii	Paragonimus harinasutai	Paragonimus harinasutai Miyazaki & Vajrasthira, 1968
75	Potamiscus smithiana	Paragonimus harinasutai	Paragonimus harinasutai Miyazaki & Vajrasthira, 1968
76	Siamthelphusa paviei	Paragonimus harinasutai	Paragonimus harinasutai Miyazaki & Vajrasthira, 1968
77	Sinopotamon chekiangense	Paragonimus harinasutai	Paragonimus harinasutai Miyazaki & Vajrasthira, 1968
78	Canis familiaris	Paragonimus heterorchis	Paragonimus heterorchis (Zhou, Pang & Hsiang, 1982)
79	Sinopotamon	Paragonimus heterorchis	Paragonimus heterorchis (Zhou, Pang & Hsiang, 1982)
80	Vulpes vulpes	Paragonimus heterorchis	Paragonimus heterorchis (Zhou, Pang & Hsiang, 1982)
81	(Host not given)	Paragonimus heterotremus	Paragonimus heterotremus (Chen & Hsia, 1964)
82	Assiminea	Paragonimus heterotremus	Paragonimus heterotremus (Chen & Hsia, 1964)
83	Canis familiaris	Paragonimus heterotremus	Paragonimus heterotremus (Chen & Hsia, 1964)
84	Esanthelphusa dugasti	Paragonimus heterotremus	Paragonimus heterotremus (Chen & Hsia, 1964)
85	Felis catus	Paragonimus heterotremus	Paragonimus heterotremus (Chen & Hsia, 1964)
86	Felis catus domesticus	Paragonimus heterotremus	Paragonimus heterotremus (Chen & Hsia, 1964)
87	Homo sapiens	Paragonimus heterotremus	Paragonimus heterotremus (Chen & Hsia, 1964)
88	Larnaudia beusekomae	Paragonimus heterotremus	Paragonimus heterotremus (Chen & Hsia, 1964)
89	Larnaudia larnaudii	Paragonimus heterotremus	Paragonimus heterotremus (Chen & Hsia, 1964)
90	Macaca fascicularis	Paragonimus heterotremus	Paragonimus heterotremus (Chen & Hsia, 1964)
91	Malayopotamon	Paragonimus heterotremus	Paragonimus heterotremus (Chen & Hsia, 1964)
92	Menetes berdmorei	Paragonimus heterotremus	Paragonimus heterotremus (Chen & Hsia, 1964)
93	Meriones unguiculatus	Paragonimus heterotremus	Paragonimus heterotremus (Chen & Hsia, 1964)
94	Mus musculus	Paragonimus heterotremus	Paragonimus heterotremus (Chen & Hsia, 1964)
95	Neotricula aperta	Paragonimus heterotremus	Paragonimus heterotremus (Chen & Hsia, 1964)
96	Oncomelania hupensis chiui	Paragonimus heterotremus	Paragonimus heterotremus (Chen & Hsia, 1964)
97	Oncomelania hupensis formosana	Paragonimus heterotremus	Paragonimus heterotremus (Chen & Hsia, 1964)
98	Oncomelania hupensis hupensis	Paragonimus heterotremus	Paragonimus heterotremus (Chen & Hsia, 1964)
99	Oncomelania hupensis nosophora	Paragonimus heterotremus	Paragonimus heterotremus (Chen & Hsia, 1964)
100	Oncomelania hupensis quadrasi	Paragonimus heterotremus	Paragonimus heterotremus (Chen & Hsia, 1964)
101	Oryctolagus cuniculus	Paragonimus heterotremus	Paragonimus heterotremus (Chen & Hsia, 1964)
102	Pachydrobia duporti	Paragonimus heterotremus	Paragonimus heterotremus (Chen & Hsia, 1964)
103	Paratelphusa dugasti	Paragonimus heterotremus	Paragonimus heterotremus (Chen & Hsia, 1964)
104	Potamiscus manipurensis	Paragonimus heterotremus	Paragonimus heterotremus (Chen & Hsia, 1964)
105	Potamiscus smithiana	Paragonimus heterotremus	Paragonimus heterotremus (Chen & Hsia, 1964)
106	Potamon	Paragonimus heterotremus	Paragonimus heterotremus (Chen & Hsia, 1964)
107	Potamon flexum	Paragonimus heterotremus	Paragonimus heterotremus (Chen & Hsia, 1964)
108	Potamon smithianum	Paragonimus heterotremus	Paragonimus heterotremus (Chen & Hsia, 1964)
109	Potamon (Raguna) luangprabangensis	Paragonimus heterotremus	Paragonimus heterotremus (Chen & Hsia, 1964)
110	Ranguna luangprabansensis	Paragonimus heterotremus	Paragonimus heterotremus (Chen & Hsia, 1964)
111	Ranguna smithiana	Paragonimus heterotremus	Paragonimus heterotremus (Chen & Hsia, 1964)
112	Rattus norvegicus	Paragonimus heterotremus	Paragonimus heterotremus (Chen & Hsia, 1964)
113	Rhizomys pruinosus	Paragonimus heterotremus	Paragonimus heterotremus (Chen & Hsia, 1964)
114	Sammanniathelphusa nanningensis	Paragonimus heterotremus	Paragonimus heterotremus (Chen & Hsia, 1964)
115	Siamthelphusa paviei	Paragonimus heterotremus	Paragonimus heterotremus (Chen & Hsia, 1964)
116	Sinolapotamon patellifer	Paragonimus heterotremus	Paragonimus heterotremus (Chen & Hsia, 1964)
117	Sinopotamon denticulatum	Paragonimus heterotremus	Paragonimus heterotremus (Chen & Hsia, 1964)
118	Tiwaripotamon beusekomae	Paragonimus heterotremus	Paragonimus heterotremus (Chen & Hsia, 1964)
119	Tricula	Paragonimus heterotremus	Paragonimus heterotremus (Chen & Hsia, 1964)
120	Tricula aperta	Paragonimus heterotremus	Paragonimus heterotremus (Chen & Hsia, 1964)
121	Tricula gregoriana	Paragonimus heterotremus	Paragonimus heterotremus (Chen & Hsia, 1964)
122	Tricula sp.	Paragonimus heterotremus	Paragonimus heterotremus (Chen & Hsia, 1964)
123	Tricula wumingensis	Paragonimus heterotremus	Paragonimus heterotremus (Chen & Hsia, 1964)
124	Sinopotamon	Paragonimus hokuoensis	Paragonimus hokuoensis Ho, Chung et al., 1965
125	(No actual record)	Paragonimus hueitungensis	Paragonimus hueitungensis Chung, Hsu, Ho, Shao, Chin, Pi, Liu, Ouyang, Shen, Yi Y Yao, 1975
126	Homo sapiens	Paragonimus hueitungensis	Paragonimus hueitungensis Chung, Hsu, Ho, Shao, Chin, Pi, Liu, Ouyang, Shen, Yi Y Yao, 1975
127	Isolapotamon papilionaceus	Paragonimus hueitungensis	Paragonimus hueitungensis Chung, Hsu, Ho, Shao, Chin, Pi, Liu, Ouyang, Shen, Yi Y Yao, 1975
128	Isolapotamon sinense	Paragonimus hueitungensis	Paragonimus hueitungensis Chung, Hsu, Ho, Shao, Chin, Pi, Liu, Ouyang, Shen, Yi Y Yao, 1975
129	Neotricula cristella	Paragonimus hueitungensis	Paragonimus hueitungensis Chung, Hsu, Ho, Shao, Chin, Pi, Liu, Ouyang, Shen, Yi Y Yao, 1975
130	Sinopotamon denticulatum	Paragonimus hueitungensis	Paragonimus hueitungensis Chung, Hsu, Ho, Shao, Chin, Pi, Liu, Ouyang, Shen, Yi Y Yao, 1975
131	Sinopotamon joshueiense	Paragonimus hueitungensis	Paragonimus hueitungensis Chung, Hsu, Ho, Shao, Chin, Pi, Liu, Ouyang, Shen, Yi Y Yao, 1975
132	Tricula cristella	Paragonimus hueitungensis	Paragonimus hueitungensis Chung, Hsu, Ho, Shao, Chin, Pi, Liu, Ouyang, Shen, Yi Y Yao, 1975
133	(Host in Chinese)	Paragonimus iloktsuenensis	Paragonimus iloktsuenensis Chen, 1940
134	(No actual record)	Paragonimus iloktsuenensis	Paragonimus iloktsuenensis Chen, 1940
135	Microtus montebelli	Paragonimus iloktsuenensis	Paragonimus iloktsuenensis Chen, 1940
136	Sesarma dehaani	Paragonimus iloktsuenensis	Paragonimus iloktsuenensis Chen, 1940
137	Eira barbara	Paragonimus inca	Paragonimus inca Miyazaki, Mazabel, Grados & Uyema, 1975
138	Felis catus	Paragonimus inca	Paragonimus inca Miyazaki, Mazabel, Grados & Uyema, 1975
139	Felis catus domesticus	Paragonimus inca	Paragonimus inca Miyazaki, Mazabel, Grados & Uyema, 1975
140	Felis concolor	Paragonimus inca	Paragonimus inca Miyazaki, Mazabel, Grados & Uyema, 1975
141	Felis pardalis	Paragonimus inca	Paragonimus inca Miyazaki, Mazabel, Grados & Uyema, 1975
142	Felis yagouaroundi	Paragonimus inca	Paragonimus inca Miyazaki, Mazabel, Grados & Uyema, 1975
143	Herpailurus yagouarundi	Paragonimus inca	Paragonimus inca Miyazaki, Mazabel, Grados & Uyema, 1975
144	Hypolobocera (Hypolobocera) chilensis	Paragonimus inca	Paragonimus inca Miyazaki, Mazabel, Grados & Uyema, 1975
145	Hypolobocera (Hypolobocera) gracilignatha	Paragonimus inca	Paragonimus inca Miyazaki, Mazabel, Grados & Uyema, 1975
146	Leopardus pardalis	Paragonimus inca	Paragonimus inca Miyazaki, Mazabel, Grados & Uyema, 1975
147	Puma concolor	Paragonimus inca	Paragonimus inca Miyazaki, Mazabel, Grados & Uyema, 1975
148	Valdivia latidens	Paragonimus inca	Paragonimus inca Miyazaki, Mazabel, Grados & Uyema, 1975
149	Felis catus	Paragonimus jiangsuensis	Paragonimus jiangsuensis Cao, Liu, Zhao & Qiu, 1983
150	Sinopotamon yangtsekiense	Paragonimus jiangsuensis	Paragonimus jiangsuensis Cao, Liu, Zhao & Qiu, 1983
151	(Crayfish)	Paragonimus kellicotti	Paragonimus kellicotti Ward, 1908
152	(Rhesus monkey)	Paragonimus kellicotti	Paragonimus kellicotti Ward, 1908
153	(Syrian hamster)	Paragonimus kellicotti	Paragonimus kellicotti Ward, 1908
154	Cambarus	Paragonimus kellicotti	Paragonimus kellicotti Ward, 1908
155	Cambarus bartoni	Paragonimus kellicotti	Paragonimus kellicotti Ward, 1908
156	Cambarus robustus	Paragonimus kellicotti	Paragonimus kellicotti Ward, 1908
157	Cambarus virilis	Paragonimus kellicotti	Paragonimus kellicotti Ward, 1908
158	Canis familiaris	Paragonimus kellicotti	Paragonimus kellicotti Ward, 1908
159	Canis latrans	Paragonimus kellicotti	Paragonimus kellicotti Ward, 1908
160	Capra hircus	Paragonimus kellicotti	Paragonimus kellicotti Ward, 1908
161	Didelphis marsupialis	Paragonimus kellicotti	Paragonimus kellicotti Ward, 1908
162	Didelphis virginiana	Paragonimus kellicotti	Paragonimus kellicotti Ward, 1908
163	Felis bengalensis	Paragonimus kellicotti	Paragonimus kellicotti Ward, 1908
164	Felis catus	Paragonimus kellicotti	Paragonimus kellicotti Ward, 1908
165	Felis catus domesticus	Paragonimus kellicotti	Paragonimus kellicotti Ward, 1908
166	Felis rufa	Paragonimus kellicotti	Paragonimus kellicotti Ward, 1908
167	Felis rufus	Paragonimus kellicotti	Paragonimus kellicotti Ward, 1908
168	Felis temmincki	Paragonimus kellicotti	Paragonimus kellicotti Ward, 1908
169	Geothelphusa dehaani	Paragonimus kellicotti	Paragonimus kellicotti Ward, 1908
170	Homo sapiens	Paragonimus kellicotti	Paragonimus kellicotti Ward, 1908
171	Lutra canadensis	Paragonimus kellicotti	Paragonimus kellicotti Ward, 1908
172	Lynx rufus	Paragonimus kellicotti	Paragonimus kellicotti Ward, 1908
173	Mephitis mephitis	Paragonimus kellicotti	Paragonimus kellicotti Ward, 1908
174	Mustela vison	Paragonimus kellicotti	Paragonimus kellicotti Ward, 1908
175	Oncomelania hupensis nosophora	Paragonimus kellicotti	Paragonimus kellicotti Ward, 1908
176	Ondatra zibethica	Paragonimus kellicotti	Paragonimus kellicotti Ward, 1908
177	Orconectes propinquus	Paragonimus kellicotti	Paragonimus kellicotti Ward, 1908
178	Orconectes rusticus	Paragonimus kellicotti	Paragonimus kellicotti Ward, 1908
179	Paradoxurus hermaphroditicus	Paragonimus kellicotti	Paragonimus kellicotti Ward, 1908
180	Pomatiopsis cincinnatiensis	Paragonimus kellicotti	Paragonimus kellicotti Ward, 1908
181	Pomatiopsis lapidaria	Paragonimus kellicotti	Paragonimus kellicotti Ward, 1908
182	Procambarus blandingi acutus	Paragonimus kellicotti	Paragonimus kellicotti Ward, 1908
183	Procambarus clarkii	Paragonimus kellicotti	Paragonimus kellicotti Ward, 1908
184	Procyon lotor	Paragonimus kellicotti	Paragonimus kellicotti Ward, 1908
185	Rattus norvegicus	Paragonimus kellicotti	Paragonimus kellicotti Ward, 1908
186	Sus scrofa	Paragonimus kellicotti	Paragonimus kellicotti Ward, 1908
187	Sus scrofa domestica	Paragonimus kellicotti	Paragonimus kellicotti Ward, 1908
188	Tupaia glis	Paragonimus kellicotti	Paragonimus kellicotti Ward, 1908
189	Urocyon cinereoargenteus	Paragonimus kellicotti	Paragonimus kellicotti Ward, 1908
190	Vulpes vulpes	Paragonimus kellicotti	Paragonimus kellicotti Ward, 1908
191	(No actual record)	Paragonimus macacae	Paragonimus macacae Sandosham, 1953
192	Bandicota bengalensis	Paragonimus macrorchis	Paragonimus macrorchis Chen, 1962
193	Bandicota indica	Paragonimus macrorchis	Paragonimus macrorchis Chen, 1962
194	Barytelphusa lugubris	Paragonimus macrorchis	Paragonimus macrorchis Chen, 1962
195	Canis familiaris	Paragonimus macrorchis	Paragonimus macrorchis Chen, 1962
196	Ceylonthelphusa rugosa	Paragonimus macrorchis	Paragonimus macrorchis Chen, 1962
197	Felis catus	Paragonimus macrorchis	Paragonimus macrorchis Chen, 1962
198	Homo sapiens	Paragonimus macrorchis	Paragonimus macrorchis Chen, 1962
199	Isolapotamon sinense	Paragonimus macrorchis	Paragonimus macrorchis Chen, 1962
200	Larnaudia beusekomae	Paragonimus macrorchis	Paragonimus macrorchis Chen, 1962
201	Perbrinckia enodis	Paragonimus macrorchis	Paragonimus macrorchis Chen, 1962
202	Potamiscus manipurensis	Paragonimus macrorchis	Paragonimus macrorchis Chen, 1962
203	Potamiscus smithiana	Paragonimus macrorchis	Paragonimus macrorchis Chen, 1962
204	Rattus norvegicus	Paragonimus macrorchis	Paragonimus macrorchis Chen, 1962
205	Rattus rattus	Paragonimus macrorchis	Paragonimus macrorchis Chen, 1962
206	Sinopotamon denticulatum	Paragonimus macrorchis	Paragonimus macrorchis Chen, 1962
207	(No actual record)	Paragonimus menglaensis	Paragonimus menglaensis Chung, Ho, Cheng & Tsao, 1964
208	(crab)	Paragonimus mexicanus	Paragonimus mexicanus Miyazaki & Ishii, 1968
209	Araopyrgus costaricensis	Paragonimus mexicanus	Paragonimus mexicanus Miyazaki & Ishii, 1968
210	Aroapyrgus alleei	Paragonimus mexicanus	Paragonimus mexicanus Miyazaki & Ishii, 1968
211	Aroapyrgus colombiensis	Paragonimus mexicanus	Paragonimus mexicanus Miyazaki & Ishii, 1968
212	Aroapyrgus columbiensis	Paragonimus mexicanus	Paragonimus mexicanus Miyazaki & Ishii, 1968
213	Aroapyrgus costaricensis	Paragonimus mexicanus	Paragonimus mexicanus Miyazaki & Ishii, 1968
214	Ateles geoffroyi	Paragonimus mexicanus	Paragonimus mexicanus Miyazaki & Ishii, 1968
215	Canis familiaris	Paragonimus mexicanus	Paragonimus mexicanus Miyazaki & Ishii, 1968
216	Cebus capucinus	Paragonimus mexicanus	Paragonimus mexicanus Miyazaki & Ishii, 1968
217	Didelphis albiventris	Paragonimus mexicanus	Paragonimus mexicanus Miyazaki & Ishii, 1968
218	Didelphis marsupialis	Paragonimus mexicanus	Paragonimus mexicanus Miyazaki & Ishii, 1968
219	Didelphis paraguayensis	Paragonimus mexicanus	Paragonimus mexicanus Miyazaki & Ishii, 1968
220	Didelphis virginiana	Paragonimus mexicanus	Paragonimus mexicanus Miyazaki & Ishii, 1968
221	Didelphis virginiana californica	Paragonimus mexicanus	Paragonimus mexicanus Miyazaki & Ishii, 1968
222	Felis catus	Paragonimus mexicanus	Paragonimus mexicanus Miyazaki & Ishii, 1968
223	Felis catus domesticus	Paragonimus mexicanus	Paragonimus mexicanus Miyazaki & Ishii, 1968
224	Felis pardalis	Paragonimus mexicanus	Paragonimus mexicanus Miyazaki & Ishii, 1968
225	Felis yagouaroundi	Paragonimus mexicanus	Paragonimus mexicanus Miyazaki & Ishii, 1968
226	Herpailurus yagouarundi	Paragonimus mexicanus	Paragonimus mexicanus Miyazaki & Ishii, 1968
227	Homo sapiens	Paragonimus mexicanus	Paragonimus mexicanus Miyazaki & Ishii, 1968
228	Hypolobocera (Hypolobocera) aequatorialis	Paragonimus mexicanus	Paragonimus mexicanus Miyazaki & Ishii, 1968
229	Hypolobocera (Hypolobocera) chilensis	Paragonimus mexicanus	Paragonimus mexicanus Miyazaki & Ishii, 1968
230	Hypolobocera (Hypolobocera) chilensis eigenmanni	Paragonimus mexicanus	Paragonimus mexicanus Miyazaki & Ishii, 1968
231	Hypolobocera (Hypolobocera) eigenmanni	Paragonimus mexicanus	Paragonimus mexicanus Miyazaki & Ishii, 1968
232	Hypolobocera (Hypolobocera) gracilignatha	Paragonimus mexicanus	Paragonimus mexicanus Miyazaki & Ishii, 1968
233	Leopardus pardalis	Paragonimus mexicanus	Paragonimus mexicanus Miyazaki & Ishii, 1968
234	Mephitis macroura	Paragonimus mexicanus	Paragonimus mexicanus Miyazaki & Ishii, 1968
235	Metachirops opossum fuscogriseus	Paragonimus mexicanus	Paragonimus mexicanus Miyazaki & Ishii, 1968
236	Metachirops opossum pallidus	Paragonimus mexicanus	Paragonimus mexicanus Miyazaki & Ishii, 1968
237	Nasua nasua	Paragonimus mexicanus	Paragonimus mexicanus Miyazaki & Ishii, 1968
238	Odontothelphusa maxillipes	Paragonimus mexicanus	Paragonimus mexicanus Miyazaki & Ishii, 1968
239	Oncomelania hupensis nosophora	Paragonimus mexicanus	Paragonimus mexicanus Miyazaki & Ishii, 1968
240	Orientothelphusa maxillipes	Paragonimus mexicanus	Paragonimus mexicanus Miyazaki & Ishii, 1968
241	Philander opossum	Paragonimus mexicanus	Paragonimus mexicanus Miyazaki & Ishii, 1968
242	Potamocarcinus magnus	Paragonimus mexicanus	Paragonimus mexicanus Miyazaki & Ishii, 1968
243	Potamocarcinus richmondi	Paragonimus mexicanus	Paragonimus mexicanus Miyazaki & Ishii, 1968
244	Potamocarcinus tuberculatus	Paragonimus mexicanus	Paragonimus mexicanus Miyazaki & Ishii, 1968
245	Potamocarcinus (Raddaus) tuberculatus	Paragonimus mexicanus	Paragonimus mexicanus Miyazaki & Ishii, 1968
246	Potamocarcinus (Zilchia) maxillipes	Paragonimus mexicanus	Paragonimus mexicanus Miyazaki & Ishii, 1968
247	Procyon lotor	Paragonimus mexicanus	Paragonimus mexicanus Miyazaki & Ishii, 1968
248	Pseudothelphusa americana belliana	Paragonimus mexicanus	Paragonimus mexicanus Miyazaki & Ishii, 1968
249	Pseudothelphusa chilensis	Paragonimus mexicanus	Paragonimus mexicanus Miyazaki & Ishii, 1968
250	Pseudothelphusa cobanensis	Paragonimus mexicanus	Paragonimus mexicanus Miyazaki & Ishii, 1968
251	Pseudothelphusa dilata	Paragonimus mexicanus	Paragonimus mexicanus Miyazaki & Ishii, 1968
252	Pseudothelphusa dilatata	Paragonimus mexicanus	Paragonimus mexicanus Miyazaki & Ishii, 1968
253	Pseudothelphusa garmani	Paragonimus mexicanus	Paragonimus mexicanus Miyazaki & Ishii, 1968
254	Pseudothelphusa helliana	Paragonimus mexicanus	Paragonimus mexicanus Miyazaki & Ishii, 1968
255	Pseudothelphusa nayaritae	Paragonimus mexicanus	Paragonimus mexicanus Miyazaki & Ishii, 1968
256	Pseudothelphusa propinqua	Paragonimus mexicanus	Paragonimus mexicanus Miyazaki & Ishii, 1968
257	Pseudothelphusa spp.	Paragonimus mexicanus	Paragonimus mexicanus Miyazaki & Ishii, 1968
258	Pseudothelphusa terrestris	Paragonimus mexicanus	Paragonimus mexicanus Miyazaki & Ishii, 1968
259	Pseudothelphusa (Pseudothelphusa) dilatata	Paragonimus mexicanus	Paragonimus mexicanus Miyazaki & Ishii, 1968
260	Pseudothelphusa (Pseudothelphusa) sp.	Paragonimus mexicanus	Paragonimus mexicanus Miyazaki & Ishii, 1968
261	Ptychophallus cocleensis	Paragonimus mexicanus	Paragonimus mexicanus Miyazaki & Ishii, 1968
262	Ptychophallus costaricensis	Paragonimus mexicanus	Paragonimus mexicanus Miyazaki & Ishii, 1968
263	Ptychophallus exilipes	Paragonimus mexicanus	Paragonimus mexicanus Miyazaki & Ishii, 1968
264	Ptychophallus montanus cocleensis	Paragonimus mexicanus	Paragonimus mexicanus Miyazaki & Ishii, 1968
265	Ptychophallus richmondi	Paragonimus mexicanus	Paragonimus mexicanus Miyazaki & Ishii, 1968
266	Ptychophallus tristani	Paragonimus mexicanus	Paragonimus mexicanus Miyazaki & Ishii, 1968
267	Ptychophallus tumimanus	Paragonimus mexicanus	Paragonimus mexicanus Miyazaki & Ishii, 1968
268	Ptycophallus sp.	Paragonimus mexicanus	Paragonimus mexicanus Miyazaki & Ishii, 1968
269	Raddaus bocourti	Paragonimus mexicanus	Paragonimus mexicanus Miyazaki & Ishii, 1968
270	Raddaus tuberculatus	Paragonimus mexicanus	Paragonimus mexicanus Miyazaki & Ishii, 1968
271	Rattus norvegicus	Paragonimus mexicanus	Paragonimus mexicanus Miyazaki & Ishii, 1968
272	Rattus rattus	Paragonimus mexicanus	Paragonimus mexicanus Miyazaki & Ishii, 1968
273	Tayassu pecari	Paragonimus mexicanus	Paragonimus mexicanus Miyazaki & Ishii, 1968
274	Tehuana poglayenorum	Paragonimus mexicanus	Paragonimus mexicanus Miyazaki & Ishii, 1968
275	Urocyon cinereoargenteus	Paragonimus mexicanus	Paragonimus mexicanus Miyazaki & Ishii, 1968
276	Zilchiopsis ecuadoriensis	Paragonimus mexicanus	Paragonimus mexicanus Miyazaki & Ishii, 1968
277	Zilchiopsis emarginatus	Paragonimus mexicanus	Paragonimus mexicanus Miyazaki & Ishii, 1968
278	Canis familiaris	Paragonimus microrchis	Paragonimus microrchis Hsia, Chou & Chang, 1978
279	Felis catus	Paragonimus microrchis	Paragonimus microrchis Hsia, Chou & Chang, 1978
280	Rattus norvegicus	Paragonimus microrchis	Paragonimus microrchis Hsia, Chou & Chang, 1978
281	Canis familiaris	Paragonimus minqingensis	Paragonimus minqingensis Li & Chen, 1983
282	Felis catus	Paragonimus minqingensis	Paragonimus minqingensis Li & Chen, 1983
283	Sinopotamon fujianense	Paragonimus minqingensis	Paragonimus minqingensis Li & Chen, 1983
284	(Hamster)	Paragonimus miyazakii	Paragonimus miyazakii Kamo, Nishida, Hatsushika & Tomimura, 1961
285	(Mouse)	Paragonimus miyazakii	Paragonimus miyazakii Kamo, Nishida, Hatsushika & Tomimura, 1961
286	Akiyoshia kawannensis	Paragonimus miyazakii	Paragonimus miyazakii Kamo, Nishida, Hatsushika & Tomimura, 1961
287	Bythinella kubotai	Paragonimus miyazakii	Paragonimus miyazakii Kamo, Nishida, Hatsushika & Tomimura, 1961
288	Bythinella nipponica	Paragonimus miyazakii	Paragonimus miyazakii Kamo, Nishida, Hatsushika & Tomimura, 1961
289	Bythinella nipponica akiyoshiensis	Paragonimus miyazakii	Paragonimus miyazakii Kamo, Nishida, Hatsushika & Tomimura, 1961
290	Bythinella nipponica nipponica	Paragonimus miyazakii	Paragonimus miyazakii Kamo, Nishida, Hatsushika & Tomimura, 1961
291	Canis familiaris	Paragonimus miyazakii	Paragonimus miyazakii Kamo, Nishida, Hatsushika & Tomimura, 1961
292	Cavia porcellus	Paragonimus miyazakii	Paragonimus miyazakii Kamo, Nishida, Hatsushika & Tomimura, 1961
293	Felis catus	Paragonimus miyazakii	Paragonimus miyazakii Kamo, Nishida, Hatsushika & Tomimura, 1961
294	Felis catus domesticus	Paragonimus miyazakii	Paragonimus miyazakii Kamo, Nishida, Hatsushika & Tomimura, 1961
295	Geothelphusa dehaani	Paragonimus miyazakii	Paragonimus miyazakii Kamo, Nishida, Hatsushika & Tomimura, 1961
296	Homo sapiens	Paragonimus miyazakii	Paragonimus miyazakii Kamo, Nishida, Hatsushika & Tomimura, 1961
297	Martes martes	Paragonimus miyazakii	Paragonimus miyazakii Kamo, Nishida, Hatsushika & Tomimura, 1961
298	Martes melampus	Paragonimus miyazakii	Paragonimus miyazakii Kamo, Nishida, Hatsushika & Tomimura, 1961
299	Martes melampus melampus	Paragonimus miyazakii	Paragonimus miyazakii Kamo, Nishida, Hatsushika & Tomimura, 1961
300	Meles meles	Paragonimus miyazakii	Paragonimus miyazakii Kamo, Nishida, Hatsushika & Tomimura, 1961
301	Meles meles anakuma	Paragonimus miyazakii	Paragonimus miyazakii Kamo, Nishida, Hatsushika & Tomimura, 1961
302	Mus musculus	Paragonimus miyazakii	Paragonimus miyazakii Kamo, Nishida, Hatsushika & Tomimura, 1961
303	Mustela sibirica	Paragonimus miyazakii	Paragonimus miyazakii Kamo, Nishida, Hatsushika & Tomimura, 1961
304	Myocastor coypus	Paragonimus miyazakii	Paragonimus miyazakii Kamo, Nishida, Hatsushika & Tomimura, 1961
305	Nyctereutes procyonoides	Paragonimus miyazakii	Paragonimus miyazakii Kamo, Nishida, Hatsushika & Tomimura, 1961
306	Oncomelania hupensis nosophora	Paragonimus miyazakii	Paragonimus miyazakii Kamo, Nishida, Hatsushika & Tomimura, 1961
307	Oryctolagus cuniculus	Paragonimus miyazakii	Paragonimus miyazakii Kamo, Nishida, Hatsushika & Tomimura, 1961
308	Potamon dehaani	Paragonimus miyazakii	Paragonimus miyazakii Kamo, Nishida, Hatsushika & Tomimura, 1961
309	Potamon (Geothelphusa) dehaani	Paragonimus miyazakii	Paragonimus miyazakii Kamo, Nishida, Hatsushika & Tomimura, 1961
310	Rattus norvegicus	Paragonimus miyazakii	Paragonimus miyazakii Kamo, Nishida, Hatsushika & Tomimura, 1961
311	Rattus rattus	Paragonimus miyazakii	Paragonimus miyazakii Kamo, Nishida, Hatsushika & Tomimura, 1961
312	Rattus spp.	Paragonimus miyazakii	Paragonimus miyazakii Kamo, Nishida, Hatsushika & Tomimura, 1961
313	Saganda sp.	Paragonimus miyazakii	Paragonimus miyazakii Kamo, Nishida, Hatsushika & Tomimura, 1961
314	Saganoa nanatsugamaensis	Paragonimus miyazakii	Paragonimus miyazakii Kamo, Nishida, Hatsushika & Tomimura, 1961
315	Sus scrofa	Paragonimus miyazakii	Paragonimus miyazakii Kamo, Nishida, Hatsushika & Tomimura, 1961
316	Sus scrofa leucomystax	Paragonimus miyazakii	Paragonimus miyazakii Kamo, Nishida, Hatsushika & Tomimura, 1961
317	Herpestes edwardsi	Paragonimus mungoi	Paragonimus mungoi Mishra, Patal, Acharya & Chatterji, 1976
318	Zilchiopsis emarginatus	Paragonimus napensis	Paragonimus napensis Amunarriz, 1991
319	(Hamster)	Paragonimus ohirai	Paragonimus ohirai Miyazaki, 1939
320	Angustassiminea nitida	Paragonimus ohirai	Paragonimus ohirai Miyazaki, 1939
321	Angustassiminea parasitologica	Paragonimus ohirai	Paragonimus ohirai Miyazaki, 1939
322	Angustassiminea yoshidayukioi	Paragonimus ohirai	Paragonimus ohirai Miyazaki, 1939
323	Apodemus speciosus	Paragonimus ohirai	Paragonimus ohirai Miyazaki, 1939
324	Assiminea japonica	Paragonimus ohirai	Paragonimus ohirai Miyazaki, 1939
325	Assiminea lutea	Paragonimus ohirai	Paragonimus ohirai Miyazaki, 1939
326	Assiminea parasitologica	Paragonimus ohirai	Paragonimus ohirai Miyazaki, 1939
327	Assiminea violacea	Paragonimus ohirai	Paragonimus ohirai Miyazaki, 1939
328	Canis familiaris	Paragonimus ohirai	Paragonimus ohirai Miyazaki, 1939
329	Cavia porcellus	Paragonimus ohirai	Paragonimus ohirai Miyazaki, 1939
330	Chasmagnathus convexus	Paragonimus ohirai	Paragonimus ohirai Miyazaki, 1939
331	Felis catus	Paragonimus ohirai	Paragonimus ohirai Miyazaki, 1939
332	Felis catus domesticus	Paragonimus ohirai	Paragonimus ohirai Miyazaki, 1939
333	Geothelphusa dehaani	Paragonimus ohirai	Paragonimus ohirai Miyazaki, 1939
334	Geothelphusa miyazakii	Paragonimus ohirai	Paragonimus ohirai Miyazaki, 1939
335	Helice tridens	Paragonimus ohirai	Paragonimus ohirai Miyazaki, 1939
336	Homo sapiens	Paragonimus ohirai	Paragonimus ohirai Miyazaki, 1939
337	Martes	Paragonimus ohirai	Paragonimus ohirai Miyazaki, 1939
338	Meles meles	Paragonimus ohirai	Paragonimus ohirai Miyazaki, 1939
339	Microtus montebelli	Paragonimus ohirai	Paragonimus ohirai Miyazaki, 1939
340	Mus musculus	Paragonimus ohirai	Paragonimus ohirai Miyazaki, 1939
341	Mustela sibirica	Paragonimus ohirai	Paragonimus ohirai Miyazaki, 1939
342	Mustela vison	Paragonimus ohirai	Paragonimus ohirai Miyazaki, 1939
343	Niviventer coxingi	Paragonimus ohirai	Paragonimus ohirai Miyazaki, 1939
344	Nyctereutes procyonoides	Paragonimus ohirai	Paragonimus ohirai Miyazaki, 1939
345	Oncomelania hupensis	Paragonimus ohirai	Paragonimus ohirai Miyazaki, 1939
346	Oncomelania hupensis chiui	Paragonimus ohirai	Paragonimus ohirai Miyazaki, 1939
347	Oncomelania hupensis nosophora	Paragonimus ohirai	Paragonimus ohirai Miyazaki, 1939
348	Oncomelania minima	Paragonimus ohirai	Paragonimus ohirai Miyazaki, 1939
349	Oncomelania quadrasi	Paragonimus ohirai	Paragonimus ohirai Miyazaki, 1939
350	Oryctolagus cuniculus	Paragonimus ohirai	Paragonimus ohirai Miyazaki, 1939
351	Pomatiopsis lapidaria	Paragonimus ohirai	Paragonimus ohirai Miyazaki, 1939
352	Ranguna luangprabansensis	Paragonimus ohirai	Paragonimus ohirai Miyazaki, 1939
353	Rattus	Paragonimus ohirai	Paragonimus ohirai Miyazaki, 1939
354	Rattus norvegicus	Paragonimus ohirai	Paragonimus ohirai Miyazaki, 1939
355	Rattus rattus	Paragonimus ohirai	Paragonimus ohirai Miyazaki, 1939
356	Sesarma dehaani	Paragonimus ohirai	Paragonimus ohirai Miyazaki, 1939
357	Sesarma haematocheir	Paragonimus ohirai	Paragonimus ohirai Miyazaki, 1939
358	Sesarma sinensis	Paragonimus ohirai	Paragonimus ohirai Miyazaki, 1939
359	Sesarmops intermedium	Paragonimus ohirai	Paragonimus ohirai Miyazaki, 1939
360	Sinopotamon yangtsekiense	Paragonimus ohirai	Paragonimus ohirai Miyazaki, 1939
361	Sus scrofa	Paragonimus ohirai	Paragonimus ohirai Miyazaki, 1939
362	Sus scrofa domestica	Paragonimus ohirai	Paragonimus ohirai Miyazaki, 1939
363	Felis catus	Paragonimus paishuihoensis	Paragonimus paishuihoensis Tsao & Chung, 1965
364	Potamon hispidum	Paragonimus paishuihoensis	Paragonimus paishuihoensis Tsao & Chung, 1965
365	Sinopotamon denticulatum	Paragonimus paishuihoensis	Paragonimus paishuihoensis Tsao & Chung, 1965
366	Panthera tigris tigris	Paragonimus pantheri	Paragonimus pantheri Mishra, Patal, Acharya & Chatterji, 1976
367	Aroapyrgus colombiensis	Paragonimus peruvianus	Paragonimus peruvianus Bolanos & Salas, 1982
368	Felis catus	Paragonimus peruvianus	Paragonimus peruvianus Bolanos & Salas, 1982
369	Pseudothelphusa chilensis	Paragonimus peruvianus	Paragonimus peruvianus Bolanos & Salas, 1982
370	(not given)	Paragonimus peruvianus	Paragonimus peruvianus Miyazaki, Ibanéz & Miranda, 1969
371	(not given)	Paragonimus philippinensis	Paragonimus philippinensis Ito et al., 1978
372	Antemelenia asperta	Paragonimus philippinensis	Paragonimus philippinensis Ito et al., 1978
373	Antemelenia dactylus	Paragonimus philippinensis	Paragonimus philippinensis Ito et al., 1978
374	Canis familiaris	Paragonimus philippinensis	Paragonimus philippinensis Ito et al., 1978
375	Homo sapiens	Paragonimus philippinensis	Paragonimus philippinensis Ito et al., 1978
376	Parathelphusa (Barythelphusa) grospoides	Paragonimus philippinensis	Paragonimus philippinensis Ito et al., 1978
377	Rattus norvegicus	Paragonimus philippinensis	Paragonimus philippinensis Ito et al., 1978
378	Sundathelphusa philipina	Paragonimus philippinensis	Paragonimus philippinensis Ito et al., 1978
379	Felis catus	Paragonimus proliferus	Paragonimus proliferus Hsia & Chen, l964
380	Potamon chinghungense	Paragonimus proliferus	Paragonimus proliferus Hsia & Chen, l964
381	Potamon hispidum	Paragonimus proliferus	Paragonimus proliferus Hsia & Chen, l964
382	Rattus norvegicus	Paragonimus proliferus	Paragonimus proliferus Hsia & Chen, l964
383	Tricula cristella	Paragonimus proliferus	Paragonimus proliferus Hsia & Chen, l964
384	Tricula gregoriana	Paragonimus proliferus	Paragonimus proliferus Hsia & Chen, l964
385	(not given)	Paragonimus pulmonalis	Paragonimus pulmonalis (Baelz, 1883)
386	Brotia costula episcopalis	Paragonimus pulmonalis	Paragonimus pulmonalis (Baelz, 1883)
387	Cambaroides similis	Paragonimus pulmonalis	Paragonimus pulmonalis (Baelz, 1883)
388	Canis familiaris	Paragonimus pulmonalis	Paragonimus pulmonalis (Baelz, 1883)
389	Eriocheir japonicus	Paragonimus pulmonalis	Paragonimus pulmonalis (Baelz, 1883)
390	Felis catus	Paragonimus pulmonalis	Paragonimus pulmonalis (Baelz, 1883)
391	Felis catus domesticus	Paragonimus pulmonalis	Paragonimus pulmonalis (Baelz, 1883)
392	Homo sapiens	Paragonimus pulmonalis	Paragonimus pulmonalis (Baelz, 1883)
393	Palaemon nipponensis	Paragonimus pulmonalis	Paragonimus pulmonalis (Baelz, 1883)
394	Procambarus clarkii	Paragonimus pulmonalis	Paragonimus pulmonalis (Baelz, 1883)
395	Semisulcospira libertina	Paragonimus pulmonalis	Paragonimus pulmonalis (Baelz, 1883)
396	Sus scrofa leucomystax	Paragonimus pulmonalis	Paragonimus pulmonalis (Baelz, 1883)
397	(not given)	Paragonimus ringeri	Paragonimus ringeri (Cobbold, 1880)
398	Homo sapiens	Paragonimus ringeri	Paragonimus ringeri (Cobbold, 1880)
399	Canis	Paragonimus rudis	Paragonimus rudis (Diesing, 1850)
400	Didelphis	Paragonimus rudis	Paragonimus rudis (Diesing, 1850)
401	Didelphis marsupialis	Paragonimus rudis	Paragonimus rudis (Diesing, 1850)
402	Didelphis mesamericana	Paragonimus rudis	Paragonimus rudis (Diesing, 1850)
403	Didelphis virginiana	Paragonimus rudis	Paragonimus rudis (Diesing, 1850)
404	Felis onca	Paragonimus rudis	Paragonimus rudis (Diesing, 1850)
405	Homo sapiens	Paragonimus rudis	Paragonimus rudis (Diesing, 1850)
406	Lutra brasiliense	Paragonimus rudis	Paragonimus rudis (Diesing, 1850)
407	Lynx rufus	Paragonimus rudis	Paragonimus rudis (Diesing, 1850)
408	Mephitis macroura	Paragonimus rudis	Paragonimus rudis (Diesing, 1850)
409	Metachirops opossum	Paragonimus rudis	Paragonimus rudis (Diesing, 1850)
410	Metachirops opossum fuscogriseus	Paragonimus rudis	Paragonimus rudis (Diesing, 1850)
411	Mustela vison	Paragonimus rudis	Paragonimus rudis (Diesing, 1850)
412	Nasua	Paragonimus rudis	Paragonimus rudis (Diesing, 1850)
413	Nasua nasua	Paragonimus rudis	Paragonimus rudis (Diesing, 1850)
414	Philander	Paragonimus rudis	Paragonimus rudis (Diesing, 1850)
415	Procyon lotor	Paragonimus rudis	Paragonimus rudis (Diesing, 1850)
416	Pteronura	Paragonimus rudis	Paragonimus rudis (Diesing, 1850)
417	Pteronura brasiliensis	Paragonimus rudis	Paragonimus rudis (Diesing, 1850)
418	Urocyon cinereoargenteus	Paragonimus rudis	Paragonimus rudis (Diesing, 1850)
419	(not given)	Paragonimus sadoensis	Paragonimus sadoensis Miyazaki, Kawashima, Hamajima & Otsuro, 1968
420	Geothelphusa dehaani	Paragonimus sadoensis	Paragonimus sadoensis Miyazaki, Kawashima, Hamajima & Otsuro, 1968
421	Homo sapiens	Paragonimus sadoensis	Paragonimus sadoensis Miyazaki, Kawashima, Hamajima & Otsuro, 1968
422	Potamon (Geothelphusa) dehaani	Paragonimus sadoensis	Paragonimus sadoensis Miyazaki, Kawashima, Hamajima & Otsuro, 1968
423	Rattus norvegicus	Paragonimus sadoensis	Paragonimus sadoensis Miyazaki, Kawashima, Hamajima & Otsuro, 1968
424	Bandicota indica	Paragonimus siamensis	Paragonimus siamensis (Miyazaki & Wykoff, 1965)
425	Bandicota savilei	Paragonimus siamensis	Paragonimus siamensis (Miyazaki & Wykoff, 1965)
426	Berylmys berdmorei	Paragonimus siamensis	Paragonimus siamensis (Miyazaki & Wykoff, 1965)
427	Ceylonthelphusa rugosa	Paragonimus siamensis	Paragonimus siamensis (Miyazaki & Wykoff, 1965)
428	Chulathelphusa brandti	Paragonimus siamensis	Paragonimus siamensis (Miyazaki & Wykoff, 1965)
429	Esanthelphusa dugasti	Paragonimus siamensis	Paragonimus siamensis (Miyazaki & Wykoff, 1965)
430	Felis catus	Paragonimus siamensis	Paragonimus siamensis (Miyazaki & Wykoff, 1965)
431	Filopaludina martensi martensi	Paragonimus siamensis	Paragonimus siamensis (Miyazaki & Wykoff, 1965)
432	Herpestes edwardsi	Paragonimus siamensis	Paragonimus siamensis (Miyazaki & Wykoff, 1965)
433	Larnaudia beusekomae	Paragonimus siamensis	Paragonimus siamensis (Miyazaki & Wykoff, 1965)
434	Maxomys rajah	Paragonimus siamensis	Paragonimus siamensis (Miyazaki & Wykoff, 1965)
435	Oziothelphusa senex	Paragonimus siamensis	Paragonimus siamensis (Miyazaki & Wykoff, 1965)
436	Rattus norvegicus	Paragonimus siamensis	Paragonimus siamensis (Miyazaki & Wykoff, 1965)
437	Sayamia bangkokensis	Paragonimus siamensis	Paragonimus siamensis (Miyazaki & Wykoff, 1965)
438	Sayamia germaini	Paragonimus siamensis	Paragonimus siamensis (Miyazaki & Wykoff, 1965)
439	Sayamia sexpunctata	Paragonimus siamensis	Paragonimus siamensis (Miyazaki & Wykoff, 1965)
440	Somanniathelphusa bangkokensis	Paragonimus siamensis	Paragonimus siamensis (Miyazaki & Wykoff, 1965)
441	Somanniathelphusa brandti	Paragonimus siamensis	Paragonimus siamensis (Miyazaki & Wykoff, 1965)
442	Somanniathelphusa dugasti	Paragonimus siamensis	Paragonimus siamensis (Miyazaki & Wykoff, 1965)
443	Somanniathelphusa germaini	Paragonimus siamensis	Paragonimus siamensis (Miyazaki & Wykoff, 1965)
444	Somanniathelphusa sexpunctatum	Paragonimus siamensis	Paragonimus siamensis (Miyazaki & Wykoff, 1965)
445	Sundathelphusa grapsoides	Paragonimus siamensis	Paragonimus siamensis (Miyazaki & Wykoff, 1965)
446	(Freshwater crab)	Paragonimus skrjabini	Paragonimus skrjabini Chen, 1959
447	(Monkey)	Paragonimus skrjabini	Paragonimus skrjabini Chen, 1959
448	(Weasel)	Paragonimus skrjabini	Paragonimus skrjabini Chen, 1959
449	Akiyoshia chinensis	Paragonimus skrjabini	Paragonimus skrjabini Chen, 1959
450	Aparapotamon grahami	Paragonimus skrjabini	Paragonimus skrjabini Chen, 1959
451	Assiminea lutea	Paragonimus skrjabini	Paragonimus skrjabini Chen, 1959
452	Canis familiaris	Paragonimus skrjabini	Paragonimus skrjabini Chen, 1959
453	Erhaia	Paragonimus skrjabini	Paragonimus skrjabini Chen, 1959
454	Erhaia chinensis	Paragonimus skrjabini	Paragonimus skrjabini Chen, 1959
455	Erhaia gongjianguoi	Paragonimus skrjabini	Paragonimus skrjabini Chen, 1959
456	Erhaia jianouensis	Paragonimus skrjabini	Paragonimus skrjabini Chen, 1959
457	Erhaia liui	Paragonimus skrjabini	Paragonimus skrjabini Chen, 1959
458	Erhaia shimenensis	Paragonimus skrjabini	Paragonimus skrjabini Chen, 1959
459	Erhaia wantanensis	Paragonimus skrjabini	Paragonimus skrjabini Chen, 1959
460	Erhaia wufengensis	Paragonimus skrjabini	Paragonimus skrjabini Chen, 1959
461	Felis bengalensis	Paragonimus skrjabini	Paragonimus skrjabini Chen, 1959
462	Felis catus	Paragonimus skrjabini	Paragonimus skrjabini Chen, 1959
463	Felis catus domesticus	Paragonimus skrjabini	Paragonimus skrjabini Chen, 1959
464	Felis domesticus	Paragonimus skrjabini	Paragonimus skrjabini Chen, 1959
465	Homo sapiens	Paragonimus skrjabini	Paragonimus skrjabini Chen, 1959
466	Huananpotamon angulatum	Paragonimus skrjabini	Paragonimus skrjabini Chen, 1959
467	Hystrix brachyura	Paragonimus skrjabini	Paragonimus skrjabini Chen, 1959
468	Isolapotamon papilionaceus	Paragonimus skrjabini	Paragonimus skrjabini Chen, 1959
469	Isolapotamon sinense	Paragonimus skrjabini	Paragonimus skrjabini Chen, 1959
470	Macaca mulatta	Paragonimus skrjabini	Paragonimus skrjabini Chen, 1959
471	Malayopotamon fujianense	Paragonimus skrjabini	Paragonimus skrjabini Chen, 1959
472	Malayopotamon fukienense	Paragonimus skrjabini	Paragonimus skrjabini Chen, 1959
473	Mus musculus	Paragonimus skrjabini	Paragonimus skrjabini Chen, 1959
474	Mustela sibirica	Paragonimus skrjabini	Paragonimus skrjabini Chen, 1959
475	Nanhai angulatum	Paragonimus skrjabini	Paragonimus skrjabini Chen, 1959
476	Nanhai potamon formosanum	Paragonimus skrjabini	Paragonimus skrjabini Chen, 1959
477	Nanhaipotamon angulatum	Paragonimus skrjabini	Paragonimus skrjabini Chen, 1959
478	Nanhaipotamon formosanum	Paragonimus skrjabini	Paragonimus skrjabini Chen, 1959
479	Neotricula	Paragonimus skrjabini	Paragonimus skrjabini Chen, 1959
480	Neotricula cristella	Paragonimus skrjabini	Paragonimus skrjabini Chen, 1959
481	Nyctereutes procyonoides	Paragonimus skrjabini	Paragonimus skrjabini Chen, 1959
482	Oncomelania hupensis hupensis	Paragonimus skrjabini	Paragonimus skrjabini Chen, 1959
483	Paguma larrata	Paragonimus skrjabini	Paragonimus skrjabini Chen, 1959
484	Paguma larvata	Paragonimus skrjabini	Paragonimus skrjabini Chen, 1959
485	Potamon	Paragonimus skrjabini	Paragonimus skrjabini Chen, 1959
486	Potamon denticulatus	Paragonimus skrjabini	Paragonimus skrjabini Chen, 1959
487	Potamon hispidum	Paragonimus skrjabini	Paragonimus skrjabini Chen, 1959
488	Prionailurus bengalensis	Paragonimus skrjabini	Paragonimus skrjabini Chen, 1959
489	Rana boulengeri	Paragonimus skrjabini	Paragonimus skrjabini Chen, 1959
490	Rattus norvegicus	Paragonimus skrjabini	Paragonimus skrjabini Chen, 1959
491	Rattus rattus	Paragonimus skrjabini	Paragonimus skrjabini Chen, 1959
492	Rattus tanezumi	Paragonimus skrjabini	Paragonimus skrjabini Chen, 1959
493	Semisulcospira libertina	Paragonimus skrjabini	Paragonimus skrjabini Chen, 1959
494	Sinolapotamon fujianense	Paragonimus skrjabini	Paragonimus skrjabini Chen, 1959
495	Sinopotamon	Paragonimus skrjabini	Paragonimus skrjabini Chen, 1959
496	Sinopotamon convexum	Paragonimus skrjabini	Paragonimus skrjabini Chen, 1959
497	Sinopotamon davidi	Paragonimus skrjabini	Paragonimus skrjabini Chen, 1959
498	Sinopotamon decrescentum	Paragonimus skrjabini	Paragonimus skrjabini Chen, 1959
499	Sinopotamon denticulatum	Paragonimus skrjabini	Paragonimus skrjabini Chen, 1959
500	Sinopotamon fujianense	Paragonimus skrjabini	Paragonimus skrjabini Chen, 1959
501	Sinopotamon honanense	Paragonimus skrjabini	Paragonimus skrjabini Chen, 1959
502	Sinopotamon huitongense	Paragonimus skrjabini	Paragonimus skrjabini Chen, 1959
503	Sinopotamon introdigitum	Paragonimus skrjabini	Paragonimus skrjabini Chen, 1959
504	Sinopotamon jiangkuoense	Paragonimus skrjabini	Paragonimus skrjabini Chen, 1959
505	Sinopotamon kwanhsiensis	Paragonimus skrjabini	Paragonimus skrjabini Chen, 1959
506	Sinopotamon linguum	Paragonimus skrjabini	Paragonimus skrjabini Chen, 1959
507	Sinopotamon lingxiengense	Paragonimus skrjabini	Paragonimus skrjabini Chen, 1959
508	Sinopotamon loudiense	Paragonimus skrjabini	Paragonimus skrjabini Chen, 1959
509	Sinopotamon shaanxiensis	Paragonimus skrjabini	Paragonimus skrjabini Chen, 1959
510	Sinopotamon shangxianense	Paragonimus skrjabini	Paragonimus skrjabini Chen, 1959
511	Sinopotamon shaoyangense	Paragonimus skrjabini	Paragonimus skrjabini Chen, 1959
512	Sinopotamon shensiense	Paragonimus skrjabini	Paragonimus skrjabini Chen, 1959
513	Sinopotamon teritisum	Paragonimus skrjabini	Paragonimus skrjabini Chen, 1959
514	Sinopotamon xiangxiense	Paragonimus skrjabini	Paragonimus skrjabini Chen, 1959
515	Sinopotamon xingguingense	Paragonimus skrjabini	Paragonimus skrjabini Chen, 1959
516	Sinopotamon yaanense	Paragonimus skrjabini	Paragonimus skrjabini Chen, 1959
517	Tenuilapotamon joshuiense	Paragonimus skrjabini	Paragonimus skrjabini Chen, 1959
518	Tenuilapotamon latilum	Paragonimus skrjabini	Paragonimus skrjabini Chen, 1959
519	Tricula	Paragonimus skrjabini	Paragonimus skrjabini Chen, 1959
520	Tricula fuchsi	Paragonimus skrjabini	Paragonimus skrjabini Chen, 1959
521	Tricula fujianensis	Paragonimus skrjabini	Paragonimus skrjabini Chen, 1959
522	Tricula gredleri	Paragonimus skrjabini	Paragonimus skrjabini Chen, 1959
523	Tricula gushuiensis	Paragonimus skrjabini	Paragonimus skrjabini Chen, 1959
524	Tricula hsiangi	Paragonimus skrjabini	Paragonimus skrjabini Chen, 1959
525	Tricula maxidens	Paragonimus skrjabini	Paragonimus skrjabini Chen, 1959
526	Tricula microstoma	Paragonimus skrjabini	Paragonimus skrjabini Chen, 1959
527	Tricula pingi	Paragonimus skrjabini	Paragonimus skrjabini Chen, 1959
528	Tricula xiaoqiaoensis	Paragonimus skrjabini	Paragonimus skrjabini Chen, 1959
529	Viverricula indica	Paragonimus skrjabini	Paragonimus skrjabini Chen, 1959
530	Vulpes vulpes	Paragonimus skrjabini	Paragonimus skrjabini Chen, 1959
531	(civet cat)	Paragonimus sp.	Paragonimus sp.
532	(crab)	Paragonimus sp.	Paragonimus sp.
533	(Felidae)	Paragonimus sp.	Paragonimus sp.
534	Aparapotamon grahami	Paragonimus sp.	Paragonimus sp.
535	Araopyrgus costaricensis	Paragonimus sp.	Paragonimus sp.
536	Aroapyrgus	Paragonimus sp.	Paragonimus sp.
537	Aroapyrgus sp.	Paragonimus sp.	Paragonimus sp.
538	Callinectes marginatus	Paragonimus sp.	Paragonimus sp.
539	Canis familiaris	Paragonimus sp.	Paragonimus sp.
540	Didelphis marsupialis	Paragonimus sp.	Paragonimus sp.
541	Eudaniela garmani	Paragonimus sp.	Paragonimus sp.
542	Felis	Paragonimus sp.	Paragonimus sp.
543	Felis bengalensis euptilura	Paragonimus sp.	Paragonimus sp.
544	Felis catus	Paragonimus sp.	Paragonimus sp.
545	Felis yagouaroundi	Paragonimus sp.	Paragonimus sp.
546	Filopaludina martensi martensi	Paragonimus sp.	Paragonimus sp.
547	Homo sapiens	Paragonimus sp.	Paragonimus sp.
548	Isolapotamon papilionaceus	Paragonimus sp.	Paragonimus sp.
549	Isolapotamon sinense	Paragonimus sp.	Paragonimus sp.
550	Panthera pardus	Paragonimus sp.	Paragonimus sp.
551	Panthera tigris tigris	Paragonimus sp.	Paragonimus sp.
552	Papio cynocephalus anubis	Paragonimus sp.	Paragonimus sp.
553	Paradoxurus hermaphroditicus	Paragonimus sp.	Paragonimus sp.
554	Potamon denticulatus	Paragonimus sp.	Paragonimus sp.
555	Ptychophallus tristani	Paragonimus sp.	Paragonimus sp.
556	Sinopotamon bilobatum	Paragonimus sp.	Paragonimus sp.
557	Sinopotamon decrescentum	Paragonimus sp.	Paragonimus sp.
558	Sinopotamon denticulatum	Paragonimus sp.	Paragonimus sp.
559	Sinopotamon denticulatum cladopodum	Paragonimus sp.	Paragonimus sp.
560	Sinopotamon denticulatum huananense	Paragonimus sp.	Paragonimus sp.
561	Sinopotamon fukienense	Paragonimus sp.	Paragonimus sp.
562	Sinopotamon joshueiense	Paragonimus sp.	Paragonimus sp.
563	Sinopotamon linguum	Paragonimus sp.	Paragonimus sp.
564	Sinopotamon lingxiengense	Paragonimus sp.	Paragonimus sp.
565	Sinopotamon liuyangense	Paragonimus sp.	Paragonimus sp.
566	Sinopotamon loudiense	Paragonimus sp.	Paragonimus sp.
567	Sinopotamon nanlingense	Paragonimus sp.	Paragonimus sp.
568	Sinopotamon nanum	Paragonimus sp.	Paragonimus sp.
569	Sinopotamon pinshanense	Paragonimus sp.	Paragonimus sp.
570	Sinopotamon shansiense wushanense	Paragonimus sp.	Paragonimus sp.
571	Sinopotamon shaoyangense	Paragonimus sp.	Paragonimus sp.
572	Sinopotamon teritisum	Paragonimus sp.	Paragonimus sp.
573	Sinopotamon teritisum huitongense	Paragonimus sp.	Paragonimus sp.
574	Sinopotamon teritisum jiangkuoense	Paragonimus sp.	Paragonimus sp.
575	Sinopotamon teritisum quadratopodum	Paragonimus sp.	Paragonimus sp.
576	Sinopotamon teritisum xingningense	Paragonimus sp.	Paragonimus sp.
577	Sinopotamon weiyuanense	Paragonimus sp.	Paragonimus sp.
578	Sinopotamon xiangxiense	Paragonimus sp.	Paragonimus sp.
579	Sinopotamon xiangxiense convexum	Paragonimus sp.	Paragonimus sp.
580	Sudanonautes africanus	Paragonimus sp.	Paragonimus sp.
581	Sudanonautes aubryi	Paragonimus sp.	Paragonimus sp.
582	Sudanonautes granulatus	Paragonimus sp.	Paragonimus sp.
583	Sus scrofa domestica	Paragonimus sp.	Paragonimus sp.
584	Tenuilapotamon inflatum	Paragonimus sp.	Paragonimus sp.
585	Tenuilapotamon joshuiense	Paragonimus sp.	Paragonimus sp.
586	Tenuilapotamon latilum	Paragonimus sp.	Paragonimus sp.
587	Tilapia guineensis	Paragonimus sp.	Paragonimus sp.
588	Tricula odonta	Paragonimus sp.	Paragonimus sp.
589	Assiminea lutea	Paragonimus sp.	Paragonimus sp. cercaria
590	Parathelphusa	Paragonimus sp.	Paragonimus sp. cercaria
591	Araopyrgus sp.	Paragonimus sp.	Paragonimus sp. of Velez, Velasquez & Velez (2003)
592	Felis catus domesticus	Paragonimus sp.	Paragonimus sp. of Velez, Velasquez & Velez (2003)
593	Homo sapiens	Paragonimus sp.	Paragonimus sp. of Velez, Velasquez & Velez (2003)
594	Hypolobocera bouvieri monticola	Paragonimus sp.	Paragonimus sp. of Velez, Velasquez & Velez (2003)
595	Hypolobocera emberarum	Paragonimus sp.	Paragonimus sp. of Velez, Velasquez & Velez (2003)
596	Canis familiaris	Paragonimus spp.	Paragonimus spp.
597	Felis onca	Paragonimus spp.	Paragonimus spp.
598	Felis pardalis	Paragonimus spp.	Paragonimus spp.
599	Homo sapiens	Paragonimus spp.	Paragonimus spp.
600	Mustela vison	Paragonimus spp.	Paragonimus spp.
601	Nanhaipotamon formosanum	Paragonimus spp.	Paragonimus spp.
602	Ondatra zibethica	Paragonimus spp.	Paragonimus spp.
603	Potamon hispidum	Paragonimus spp.	Paragonimus spp.
604	Procyon lotor lotor	Paragonimus spp.	Paragonimus spp.
605	Semisulcospira libertina	Paragonimus spp.	Paragonimus spp.
606	Sinopotamon denticulatum	Paragonimus spp.	Paragonimus spp.
607	Somanniathelphusa sinensis sinensis	Paragonimus spp.	Paragonimus spp.
608	Sus scrofa domestica	Paragonimus spp.	Paragonimus spp.
609	Tricula sp.	Paragonimus spp.	Paragonimus spp.
610	(not given)	Paragonimus szechuanensis	Paragonimus szechuanensis Chung & Tsao, 1962
611	(not given)	Paragonimus taipingini	Paragonimus taipingini
612	(not given)	Paragonimus tuanshanensis	Paragonimus tuanshanensis Chung, Ho, Cheng & Tsao, 1964
613	(Mouse)	Paragonimus uterobilateralis	Paragonimus uterobilateralis Voelker & Vogel, 1965
614	(Rat)	Paragonimus uterobilateralis	Paragonimus uterobilateralis Voelker & Vogel, 1965
615	Afropomus balanoides	Paragonimus uterobilateralis	Paragonimus uterobilateralis Voelker & Vogel, 1965
616	Atilax paludinosus	Paragonimus uterobilateralis	Paragonimus uterobilateralis Voelker & Vogel, 1965
617	Canis familiaris	Paragonimus uterobilateralis	Paragonimus uterobilateralis Voelker & Vogel, 1965
618	Civetticus civetta	Paragonimus uterobilateralis	Paragonimus uterobilateralis Voelker & Vogel, 1965
619	Crocidura flavescens	Paragonimus uterobilateralis	Paragonimus uterobilateralis Voelker & Vogel, 1965
620	Crossarchus obscurus	Paragonimus uterobilateralis	Paragonimus uterobilateralis Voelker & Vogel, 1965
621	Felis catus	Paragonimus uterobilateralis	Paragonimus uterobilateralis Voelker & Vogel, 1965
622	Homo sapiens	Paragonimus uterobilateralis	Paragonimus uterobilateralis Voelker & Vogel, 1965
623	Hybomys planifrons	Paragonimus uterobilateralis	Paragonimus uterobilateralis Voelker & Vogel, 1965
624	Liberonautes chaperi	Paragonimus uterobilateralis	Paragonimus uterobilateralis Voelker & Vogel, 1965
625	Liberonautes latidactylus	Paragonimus uterobilateralis	Paragonimus uterobilateralis Voelker & Vogel, 1965
626	Liberonautes latidactylus chaperi	Paragonimus uterobilateralis	Paragonimus uterobilateralis Voelker & Vogel, 1965
627	Liberonautes latidactylus nanoides	Paragonimus uterobilateralis	Paragonimus uterobilateralis Voelker & Vogel, 1965
628	Liberonautes latidactylus paludicolis	Paragonimus uterobilateralis	Paragonimus uterobilateralis Voelker & Vogel, 1965
629	Liberonautes nanoides	Paragonimus uterobilateralis	Paragonimus uterobilateralis Voelker & Vogel, 1965
630	Liberonautes paludicolis	Paragonimus uterobilateralis	Paragonimus uterobilateralis Voelker & Vogel, 1965
631	Lophuromys sikapusi	Paragonimus uterobilateralis	Paragonimus uterobilateralis Voelker & Vogel, 1965
632	Lutra maculicollis	Paragonimus uterobilateralis	Paragonimus uterobilateralis Voelker & Vogel, 1965
633	Macaca mulatta	Paragonimus uterobilateralis	Paragonimus uterobilateralis Voelker & Vogel, 1965
634	Malacomys edwardsi	Paragonimus uterobilateralis	Paragonimus uterobilateralis Voelker & Vogel, 1965
635	Mandrillus leucophaeus	Paragonimus uterobilateralis	Paragonimus uterobilateralis Voelker & Vogel, 1965
636	Mastomys natalensis	Paragonimus uterobilateralis	Paragonimus uterobilateralis Voelker & Vogel, 1965
637	Periodicitus potto	Paragonimus uterobilateralis	Paragonimus uterobilateralis Voelker & Vogel, 1965
638	Potadoma freethii	Paragonimus uterobilateralis	Paragonimus uterobilateralis Voelker & Vogel, 1965
639	Potadoma sanctipauli	Paragonimus uterobilateralis	Paragonimus uterobilateralis Voelker & Vogel, 1965
640	Praomys tullbergi	Paragonimus uterobilateralis	Paragonimus uterobilateralis Voelker & Vogel, 1965
641	Sigmodon hispidus	Paragonimus uterobilateralis	Paragonimus uterobilateralis Voelker & Vogel, 1965
642	Sudanonautes africanus	Paragonimus uterobilateralis	Paragonimus uterobilateralis Voelker & Vogel, 1965
643	Sudanonautes aubryi	Paragonimus uterobilateralis	Paragonimus uterobilateralis Voelker & Vogel, 1965
644	Sudanonautes floweri	Paragonimus uterobilateralis	Paragonimus uterobilateralis Voelker & Vogel, 1965
645	Sudanonautes granulatus	Paragonimus uterobilateralis	Paragonimus uterobilateralis Voelker & Vogel, 1965
646	Viverra civetta	Paragonimus uterobilateralis	Paragonimus uterobilateralis Voelker & Vogel, 1965
647	(not given)	Paragonimus veocularis	Paragonimus veocularis (Chen & Li, 1979)
648	(Bear cat)	Paragonimus westermani	Paragonimus westermani (Kerbert, 1878)
649	(civet cat)	Paragonimus westermani	Paragonimus westermani (Kerbert, 1878)
650	(crab)	Paragonimus westermani	Paragonimus westermani (Kerbert, 1878)
651	(duck)	Paragonimus westermani	Paragonimus westermani (Kerbert, 1878)
652	(Fowl)	Paragonimus westermani	Paragonimus westermani (Kerbert, 1878)
653	(Freshwater crab)	Paragonimus westermani	Paragonimus westermani (Kerbert, 1878)
654	(goose)	Paragonimus westermani	Paragonimus westermani (Kerbert, 1878)
655	(Hamster)	Paragonimus westermani	Paragonimus westermani (Kerbert, 1878)
656	(Host in Chinese)	Paragonimus westermani	Paragonimus westermani (Kerbert, 1878)
657	(Mouse)	Paragonimus westermani	Paragonimus westermani (Kerbert, 1878)
658	(not given)	Paragonimus westermani	Paragonimus westermani (Kerbert, 1878)
659	Ailurus fulgens	Paragonimus westermani	Paragonimus westermani (Kerbert, 1878)
660	Arctitis binturong	Paragonimus westermani	Paragonimus westermani (Kerbert, 1878)
661	Brotia asperata	Paragonimus westermani	Paragonimus westermani (Kerbert, 1878)
662	Brotia costula	Paragonimus westermani	Paragonimus westermani (Kerbert, 1878)
663	Brotia costula episcopalis	Paragonimus westermani	Paragonimus westermani (Kerbert, 1878)
664	Cambaroides dauricus	Paragonimus westermani	Paragonimus westermani (Kerbert, 1878)
665	Cambaroides schrenchii	Paragonimus westermani	Paragonimus westermani (Kerbert, 1878)
666	Cambaroides similis	Paragonimus westermani	Paragonimus westermani (Kerbert, 1878)
667	Cambarus clarkii	Paragonimus westermani	Paragonimus westermani (Kerbert, 1878)
668	Candidiopotamon rathbuni	Paragonimus westermani	Paragonimus westermani (Kerbert, 1878)
669	Canis	Paragonimus westermani	Paragonimus westermani (Kerbert, 1878)
670	Canis familiaris	Paragonimus westermani	Paragonimus westermani (Kerbert, 1878)
671	Canis lupus	Paragonimus westermani	Paragonimus westermani (Kerbert, 1878)
672	Catopuma temminckii	Paragonimus westermani	Paragonimus westermani (Kerbert, 1878)
673	Cavia porcellus	Paragonimus westermani	Paragonimus westermani (Kerbert, 1878)
674	Ceylonthelphusa rugosa	Paragonimus westermani	Paragonimus westermani (Kerbert, 1878)
675	Didelphis virginiana	Paragonimus westermani	Paragonimus westermani (Kerbert, 1878)
676	Eriocheir japonicus	Paragonimus westermani	Paragonimus westermani (Kerbert, 1878)
677	Eriocheir sinensis	Paragonimus westermani	Paragonimus westermani (Kerbert, 1878)
678	Felis bengalensis	Paragonimus westermani	Paragonimus westermani (Kerbert, 1878)
679	Felis bengalensis chinensis	Paragonimus westermani	Paragonimus westermani (Kerbert, 1878)
680	Felis bengalensis euptilura	Paragonimus westermani	Paragonimus westermani (Kerbert, 1878)
681	Felis catus	Paragonimus westermani	Paragonimus westermani (Kerbert, 1878)
682	Felis catus domesticus	Paragonimus westermani	Paragonimus westermani (Kerbert, 1878)
683	Felis libyca domestica	Paragonimus westermani	Paragonimus westermani (Kerbert, 1878)
684	Felis nebulosa	Paragonimus westermani	Paragonimus westermani (Kerbert, 1878)
685	Felis rubiginosa	Paragonimus westermani	Paragonimus westermani (Kerbert, 1878)
686	Felis rufus	Paragonimus westermani	Paragonimus westermani (Kerbert, 1878)
687	Felis temmincki	Paragonimus westermani	Paragonimus westermani (Kerbert, 1878)
688	Gallus gallus domesticus	Paragonimus westermani	Paragonimus westermani (Kerbert, 1878)
689	Geothelphusa candidiensis	Paragonimus westermani	Paragonimus westermani (Kerbert, 1878)
690	Geothelphusa chui	Paragonimus westermani	Paragonimus westermani (Kerbert, 1878)
691	Geothelphusa dehaani	Paragonimus westermani	Paragonimus westermani (Kerbert, 1878)
692	Geothelphusa miyazakii	Paragonimus westermani	Paragonimus westermani (Kerbert, 1878)
693	Herpestes	Paragonimus westermani	Paragonimus westermani (Kerbert, 1878)
694	Herpestes edwardsi	Paragonimus westermani	Paragonimus westermani (Kerbert, 1878)
695	Herpestes fuscus	Paragonimus westermani	Paragonimus westermani (Kerbert, 1878)
696	Herpestes urva	Paragonimus westermani	Paragonimus westermani (Kerbert, 1878)
697	Homo sapiens	Paragonimus westermani	Paragonimus westermani (Kerbert, 1878)
698	Huananpotamon angulatum	Paragonimus westermani	Paragonimus westermani (Kerbert, 1878)
699	Huananpotamon obtusum	Paragonimus westermani	Paragonimus westermani (Kerbert, 1878)
700	Irmengardia pilosimana	Paragonimus westermani	Paragonimus westermani (Kerbert, 1878)
701	Isolapotamon nacicum	Paragonimus westermani	Paragonimus westermani (Kerbert, 1878)
702	Isolapotamon nasicum	Paragonimus westermani	Paragonimus westermani (Kerbert, 1878)
703	Isolapotamon papilionaceus	Paragonimus westermani	Paragonimus westermani (Kerbert, 1878)
704	Isolapotamon sinense	Paragonimus westermani	Paragonimus westermani (Kerbert, 1878)
705	Johora johorense	Paragonimus westermani	Paragonimus westermani (Kerbert, 1878)
706	Johora tahanensis	Paragonimus westermani	Paragonimus westermani (Kerbert, 1878)
707	Juga buettneri	Paragonimus westermani	Paragonimus westermani (Kerbert, 1878)
708	Juga tegulata	Paragonimus westermani	Paragonimus westermani (Kerbert, 1878)
709	Limnoperna libertina	Paragonimus westermani	Paragonimus westermani (Kerbert, 1878)
710	Macaca arctioides	Paragonimus westermani	Paragonimus westermani (Kerbert, 1878)
711	Macaca cyclopis	Paragonimus westermani	Paragonimus westermani (Kerbert, 1878)
712	Macaca fascicularis	Paragonimus westermani	Paragonimus westermani (Kerbert, 1878)
713	Macaca fuscata	Paragonimus westermani	Paragonimus westermani (Kerbert, 1878)
714	Macaca mulatta	Paragonimus westermani	Paragonimus westermani (Kerbert, 1878)
715	Macrobrachium	Paragonimus westermani	Paragonimus westermani (Kerbert, 1878)
716	Macrobrachium nipponensis	Paragonimus westermani	Paragonimus westermani (Kerbert, 1878)
717	Malayopotamon fujianense	Paragonimus westermani	Paragonimus westermani (Kerbert, 1878)
718	Malayopotamon fukienense	Paragonimus westermani	Paragonimus westermani (Kerbert, 1878)
719	Martes flavigula	Paragonimus westermani	Paragonimus westermani (Kerbert, 1878)
720	Martes martes	Paragonimus westermani	Paragonimus westermani (Kerbert, 1878)
721	Melania sp.	Paragonimus westermani	Paragonimus westermani (Kerbert, 1878)
722	Melania toucheana	Paragonimus westermani	Paragonimus westermani (Kerbert, 1878)
723	Melanoides tuberculatus	Paragonimus westermani	Paragonimus westermani (Kerbert, 1878)
724	Melogale moschata	Paragonimus westermani	Paragonimus westermani (Kerbert, 1878)
725	Mus musculus	Paragonimus westermani	Paragonimus westermani (Kerbert, 1878)
726	Mustela vison	Paragonimus westermani	Paragonimus westermani (Kerbert, 1878)
727	Nanhai angulatum	Paragonimus westermani	Paragonimus westermani (Kerbert, 1878)
728	Nanhai obtusum	Paragonimus westermani	Paragonimus westermani (Kerbert, 1878)
729	Nanhai potamon formosanum	Paragonimus westermani	Paragonimus westermani (Kerbert, 1878)
730	Nanhaipotamon angulatum	Paragonimus westermani	Paragonimus westermani (Kerbert, 1878)
731	Neofelis nebulosa	Paragonimus westermani	Paragonimus westermani (Kerbert, 1878)
732	Nyctereutes procyonoides	Paragonimus westermani	Paragonimus westermani (Kerbert, 1878)
733	Oryctolagus cuniculus	Paragonimus westermani	Paragonimus westermani (Kerbert, 1878)
734	Oziothelphusa senex	Paragonimus westermani	Paragonimus westermani (Kerbert, 1878)
735	Paguma larvata	Paragonimus westermani	Paragonimus westermani (Kerbert, 1878)
736	Panthera pardus	Paragonimus westermani	Paragonimus westermani (Kerbert, 1878)
737	Panthera tigris tigris	Paragonimus westermani	Paragonimus westermani (Kerbert, 1878)
738	Parapotamon hsingyiense	Paragonimus westermani	Paragonimus westermani (Kerbert, 1878)
739	Paratelphusa ceylonensis	Paragonimus westermani	Paragonimus westermani (Kerbert, 1878)
740	Paratelphusa rugosa	Paragonimus westermani	Paragonimus westermani (Kerbert, 1878)
741	Parathelphusa maculata	Paragonimus westermani	Paragonimus westermani (Kerbert, 1878)
742	Parathelphusa malaysiana	Paragonimus westermani	Paragonimus westermani (Kerbert, 1878)
743	Potamiscus cognatus	Paragonimus westermani	Paragonimus westermani (Kerbert, 1878)
744	Potamiscus johorensis	Paragonimus westermani	Paragonimus westermani (Kerbert, 1878)
745	Potamiscus manipurensis	Paragonimus westermani	Paragonimus westermani (Kerbert, 1878)
746	Potamiscus smithiana	Paragonimus westermani	Paragonimus westermani (Kerbert, 1878)
747	Potamon	Paragonimus westermani	Paragonimus westermani (Kerbert, 1878)
748	Potamon denticulatus	Paragonimus westermani	Paragonimus westermani (Kerbert, 1878)
749	Potamon dugasti	Paragonimus westermani	Paragonimus westermani (Kerbert, 1878)
750	Potamon hispidum	Paragonimus westermani	Paragonimus westermani (Kerbert, 1878)
751	Potamon hokouense	Paragonimus westermani	Paragonimus westermani (Kerbert, 1878)
752	Potamon johorensis	Paragonimus westermani	Paragonimus westermani (Kerbert, 1878)
753	Potamon maculata	Paragonimus westermani	Paragonimus westermani (Kerbert, 1878)
754	Potamon rathbuni	Paragonimus westermani	Paragonimus westermani (Kerbert, 1878)
755	Potamon smithianum	Paragonimus westermani	Paragonimus westermani (Kerbert, 1878)
756	Potamon (Geothelphusa) dehaani	Paragonimus westermani	Paragonimus westermani (Kerbert, 1878)
757	Prionailurus bengalensis	Paragonimus westermani	Paragonimus westermani (Kerbert, 1878)
758	Prionailurus planiceps	Paragonimus westermani	Paragonimus westermani (Kerbert, 1878)
759	Prionailurus rubiginosus	Paragonimus westermani	Paragonimus westermani (Kerbert, 1878)
760	Procambarus clarkii	Paragonimus westermani	Paragonimus westermani (Kerbert, 1878)
761	Ranguna smithiana	Paragonimus westermani	Paragonimus westermani (Kerbert, 1878)
762	Rattus	Paragonimus westermani	Paragonimus westermani (Kerbert, 1878)
763	Rattus norvegicus	Paragonimus westermani	Paragonimus westermani (Kerbert, 1878)
764	Rattus rattus	Paragonimus westermani	Paragonimus westermani (Kerbert, 1878)
765	Rattus tanezumi	Paragonimus westermani	Paragonimus westermani (Kerbert, 1878)
766	Semisulcospira amurensis	Paragonimus westermani	Paragonimus westermani (Kerbert, 1878)
767	Semisulcospira calculus	Paragonimus westermani	Paragonimus westermani (Kerbert, 1878)
768	Semisulcospira cancellata	Paragonimus westermani	Paragonimus westermani (Kerbert, 1878)
769	Semisulcospira extensa	Paragonimus westermani	Paragonimus westermani (Kerbert, 1878)
770	Semisulcospira gottschei	Paragonimus westermani	Paragonimus westermani (Kerbert, 1878)
771	Semisulcospira libertina	Paragonimus westermani	Paragonimus westermani (Kerbert, 1878)
772	Semisulcospira mandarina	Paragonimus westermani	Paragonimus westermani (Kerbert, 1878)
773	Semisulcospira multicincta	Paragonimus westermani	Paragonimus westermani (Kerbert, 1878)
774	Semisulcospira nodiperda	Paragonimus westermani	Paragonimus westermani (Kerbert, 1878)
775	Semisulcospira nodiperda quinaria	Paragonimus westermani	Paragonimus westermani (Kerbert, 1878)
776	Semisulcospira paucincta	Paragonimus westermani	Paragonimus westermani (Kerbert, 1878)
777	Semisulcospira peregrinorum	Paragonimus westermani	Paragonimus westermani (Kerbert, 1878)
778	Siamthelphusa improvisa	Paragonimus westermani	Paragonimus westermani (Kerbert, 1878)
779	Sinolapotamon fujianense	Paragonimus westermani	Paragonimus westermani (Kerbert, 1878)
780	Sinolapotamon patellifer	Paragonimus westermani	Paragonimus westermani (Kerbert, 1878)
781	Sinopotamon anhuiense	Paragonimus westermani	Paragonimus westermani (Kerbert, 1878)
782	Sinopotamon bilobatum	Paragonimus westermani	Paragonimus westermani (Kerbert, 1878)
783	Sinopotamon chekiangense	Paragonimus westermani	Paragonimus westermani (Kerbert, 1878)
784	Sinopotamon davidi	Paragonimus westermani	Paragonimus westermani (Kerbert, 1878)
785	Sinopotamon decrescentum	Paragonimus westermani	Paragonimus westermani (Kerbert, 1878)
786	Sinopotamon denticulatum	Paragonimus westermani	Paragonimus westermani (Kerbert, 1878)
787	Sinopotamon depressum	Paragonimus westermani	Paragonimus westermani (Kerbert, 1878)
788	Sinopotamon fujianense	Paragonimus westermani	Paragonimus westermani (Kerbert, 1878)
789	Sinopotamon honanense	Paragonimus westermani	Paragonimus westermani (Kerbert, 1878)
790	Sinopotamon jichiense	Paragonimus westermani	Paragonimus westermani (Kerbert, 1878)
791	Sinopotamon kwanhsiensis	Paragonimus westermani	Paragonimus westermani (Kerbert, 1878)
792	Sinopotamon lansi	Paragonimus westermani	Paragonimus westermani (Kerbert, 1878)
793	Sinopotamon lingxiengense	Paragonimus westermani	Paragonimus westermani (Kerbert, 1878)
794	Sinopotamon liuyangense	Paragonimus westermani	Paragonimus westermani (Kerbert, 1878)
795	Sinopotamon pinheense	Paragonimus westermani	Paragonimus westermani (Kerbert, 1878)
796	Sinopotamon shensiense	Paragonimus westermani	Paragonimus westermani (Kerbert, 1878)
797	Sinopotamon wuyiensis	Paragonimus westermani	Paragonimus westermani (Kerbert, 1878)
798	Sinopotamon yaanense	Paragonimus westermani	Paragonimus westermani (Kerbert, 1878)
799	Sinopotamon yangtsekiense	Paragonimus westermani	Paragonimus westermani (Kerbert, 1878)
800	Stoliczia tweediei	Paragonimus westermani	Paragonimus westermani (Kerbert, 1878)
801	Sundathelphusa philipina	Paragonimus westermani	Paragonimus westermani (Kerbert, 1878)
802	Sus scrofa	Paragonimus westermani	Paragonimus westermani (Kerbert, 1878)
803	Sus scrofa domestica	Paragonimus westermani	Paragonimus westermani (Kerbert, 1878)
804	Sus scrofa leucomystax	Paragonimus westermani	Paragonimus westermani (Kerbert, 1878)
805	Tarebia granifera	Paragonimus westermani	Paragonimus westermani (Kerbert, 1878)
806	Thiara granifera	Paragonimus westermani	Paragonimus westermani (Kerbert, 1878)
807	Varuna litterata	Paragonimus westermani	Paragonimus westermani (Kerbert, 1878)
808	Viverra zibetha ashtoni	Paragonimus westermani	Paragonimus westermani (Kerbert, 1878)
809	Vulpes vulpes	Paragonimus westermani	Paragonimus westermani (Kerbert, 1878)
810	Vulpes vulpes japonica	Paragonimus westermani	Paragonimus westermani (Kerbert, 1878)
811	(Rat)	Paragonimus westermani	Paragonimus westermani ichunensis Chung, Hsu & Kao, 1978
812	Cambaroides spp.	Paragonimus westermani	Paragonimus westermani ichunensis Chung, Hsu & Kao, 1978
813	Juga buettneri	Paragonimus westermani	Paragonimus westermani ichunensis Chung, Hsu & Kao, 1978
814	Juga extensa	Paragonimus westermani	Paragonimus westermani ichunensis Chung, Hsu & Kao, 1978
815	Juga tegulata	Paragonimus westermani	Paragonimus westermani ichunensis Chung, Hsu & Kao, 1978
816	(crab)	Paragonimus xiangshanensis	Paragonimus xiangshanensis He, Ma, Xiu & Gao, 1995
817	Canis familiaris	Paragonimus xiangshanensis	Paragonimus xiangshanensis He, Ma, Xiu & Gao, 1995
818	Felis catus	Paragonimus xiangshanensis	Paragonimus xiangshanensis He, Ma, Xiu & Gao, 1995
819	Homo sapiens	Paragonimus xiangshanensis	Paragonimus xiangshanensis He, Ma, Xiu & Gao, 1995
820	Sinopotamon chekiangense	Paragonimus xiangshanensis	Paragonimus xiangshanensis He, Ma, Xiu & Gao, 1995
821	Canis familiaris	Paragonimus yunnanensis	Paragonimus yunnanensis Ho, Chung, Zhen, Qui, Xiang, Kuang, Guang & Hou, 1959
822	Felis catus	Paragonimus yunnanensis	Paragonimus yunnanensis Ho, Chung, Zhen, Qui, Xiang, Kuang, Guang & Hou, 1959
823	Potamon	Paragonimus yunnanensis	Paragonimus yunnanensis Ho, Chung, Zhen, Qui, Xiang, Kuang, Guang & Hou, 1959
824	Potamon chinghungense	Paragonimus yunnanensis	Paragonimus yunnanensis Ho, Chung, Zhen, Qui, Xiang, Kuang, Guang & Hou, 1959
825	Potamon hispidum	Paragonimus yunnanensis	Paragonimus yunnanensis Ho, Chung, Zhen, Qui, Xiang, Kuang, Guang & Hou, 1959
826	Potamon hokouense	Paragonimus yunnanensis	Paragonimus yunnanensis Ho, Chung, Zhen, Qui, Xiang, Kuang, Guang & Hou, 1959

## Sheet: Schistosoma
|Host |Parasite |ParasiteFull |
|:--------------------------------------|:------------------------------------|:-------------------------------------------------------------------------|
|(Artiodactyla) |Schistosoma bovis |Schistosoma bovis (Sonsino, 1876) |
|(not given) |Schistosoma bovis |Schistosoma bovis (Sonsino, 1876) |
|Bos |Schistosoma bovis |Schistosoma bovis (Sonsino, 1876) |
|Bos indicus |Schistosoma bovis |Schistosoma bovis (Sonsino, 1876) |
|Bos taurus |Schistosoma bovis |Schistosoma bovis (Sonsino, 1876) |
|Bulinus abyssinicus |Schistosoma bovis |Schistosoma bovis (Sonsino, 1876) |
|Bulinus africanus |Schistosoma bovis |Schistosoma bovis (Sonsino, 1876) |
|Bulinus contortus |Schistosoma bovis |Schistosoma bovis (Sonsino, 1876) |
|Bulinus forskalii |Schistosoma bovis |Schistosoma bovis (Sonsino, 1876) |
|Bulinus globosus |Schistosoma bovis |Schistosoma bovis (Sonsino, 1876) |
|Bulinus guernei |Schistosoma bovis |Schistosoma bovis (Sonsino, 1876) |
|Bulinus jousseaumei |Schistosoma bovis |Schistosoma bovis (Sonsino, 1876) |
|Bulinus tropicus |Schistosoma bovis |Schistosoma bovis (Sonsino, 1876) |
|Bulinus truncatus |Schistosoma bovis |Schistosoma bovis (Sonsino, 1876) |
|Bulinus wrighti |Schistosoma bovis |Schistosoma bovis (Sonsino, 1876) |
|Capra |Schistosoma bovis |Schistosoma bovis (Sonsino, 1876) |
|Capra hircus |Schistosoma bovis |Schistosoma bovis (Sonsino, 1876) |
|Equus asinus |Schistosoma bovis |Schistosoma bovis (Sonsino, 1876) |
|Equus caballus |Schistosoma bovis |Schistosoma bovis (Sonsino, 1876) |
|Equus caballus x asinus |Schistosoma bovis |Schistosoma bovis (Sonsino, 1876) |
|Homo sapiens |Schistosoma bovis |Schistosoma bovis (Sonsino, 1876) |
|Mastomys erythroleucus |Schistosoma bovis |Schistosoma bovis (Sonsino, 1876) |
|Meriones shawi |Schistosoma bovis |Schistosoma bovis (Sonsino, 1876) |
|Meriones unguiculatus |Schistosoma bovis |Schistosoma bovis (Sonsino, 1876) |
|Mesocricetus auratus |Schistosoma bovis |Schistosoma bovis (Sonsino, 1876) |
|Mus musculus |Schistosoma bovis |Schistosoma bovis (Sonsino, 1876) |
|Oryctolagus cuniculus |Schistosoma bovis |Schistosoma bovis (Sonsino, 1876) |
|Ovis |Schistosoma bovis |Schistosoma bovis (Sonsino, 1876) |
|Ovis aries |Schistosoma bovis |Schistosoma bovis (Sonsino, 1876) |
|Planorbarius metidjensis |Schistosoma bovis |Schistosoma bovis (Sonsino, 1876) |
|(Mammal) |Schistosoma curassoni |Schistosoma curassoni Brumpt, 1931 |
|(not given) |Schistosoma curassoni |Schistosoma curassoni Brumpt, 1931 |
|Bos |Schistosoma curassoni |Schistosoma curassoni Brumpt, 1931 |
|Bos taurus |Schistosoma curassoni |Schistosoma curassoni Brumpt, 1931 |
|Bulinus umbilicatus |Schistosoma curassoni |Schistosoma curassoni Brumpt, 1931 |
|Bulinus wrighti |Schistosoma curassoni |Schistosoma curassoni Brumpt, 1931 |
|Capra |Schistosoma curassoni |Schistosoma curassoni Brumpt, 1931 |
|Capra hircus |Schistosoma curassoni |Schistosoma curassoni Brumpt, 1931 |
|Mesocricetus auratus |Schistosoma curassoni |Schistosoma curassoni Brumpt, 1931 |
|Mus musculus |Schistosoma curassoni |Schistosoma curassoni Brumpt, 1931 |
|Ovis |Schistosoma curassoni |Schistosoma curassoni Brumpt, 1931 |
|Ovis aries |Schistosoma curassoni |Schistosoma curassoni Brumpt, 1931 |
|Bos taurus |Schistosoma curassoni |Schistosoma curassoni x bovis hybrid |
|Bulinus forskalii |Schistosoma guineensis |Schistosoma guineensis Pages, Jourdane, Southgate & Tcheum Tchuente, 2003 |
|Homo sapiens |Schistosoma guineensis |Schistosoma guineensis Pages, Jourdane, Southgate & Tcheum Tchuente, 2003 |
|Arvicanthis niloticus |Schistosoma haematobium |Schistosoma haematobium (Bilharz, 1852) |
|Biomphalaria alexandrina |Schistosoma haematobium |Schistosoma haematobium (Bilharz, 1852) |
|Biomphalaria pfeifferi |Schistosoma haematobium |Schistosoma haematobium (Bilharz, 1852) |
|Bulinus |Schistosoma haematobium |Schistosoma haematobium (Bilharz, 1852) |
|Bulinus abyssinicus |Schistosoma haematobium |Schistosoma haematobium (Bilharz, 1852) |
|Bulinus africanus |Schistosoma haematobium |Schistosoma haematobium (Bilharz, 1852) |
|Bulinus beccarii |Schistosoma haematobium |Schistosoma haematobium (Bilharz, 1852) |
|Bulinus cernicus |Schistosoma haematobium |Schistosoma haematobium (Bilharz, 1852) |
|Bulinus forskalii |Schistosoma haematobium |Schistosoma haematobium (Bilharz, 1852) |
|Bulinus globosus |Schistosoma haematobium |Schistosoma haematobium (Bilharz, 1852) |
|Bulinus hexaploideus |Schistosoma haematobium |Schistosoma haematobium (Bilharz, 1852) |
|Bulinus jousseaumei |Schistosoma haematobium |Schistosoma haematobium (Bilharz, 1852) |
|Bulinus nasutus |Schistosoma haematobium |Schistosoma haematobium (Bilharz, 1852) |
|Bulinus obtusispira |Schistosoma haematobium |Schistosoma haematobium (Bilharz, 1852) |
|Bulinus productus |Schistosoma haematobium |Schistosoma haematobium (Bilharz, 1852) |
|Bulinus rohlfsi |Schistosoma haematobium |Schistosoma haematobium (Bilharz, 1852) |
|Bulinus senegalensis |Schistosoma haematobium |Schistosoma haematobium (Bilharz, 1852) |
|Bulinus sericinus |Schistosoma haematobium |Schistosoma haematobium (Bilharz, 1852) |
|Bulinus truncatus |Schistosoma haematobium |Schistosoma haematobium (Bilharz, 1852) |
|Bulinus umbilicatus |Schistosoma haematobium |Schistosoma haematobium (Bilharz, 1852) |
|Bulinus wrighti |Schistosoma haematobium |Schistosoma haematobium (Bilharz, 1852) |
|Canis familiaris |Schistosoma haematobium |Schistosoma haematobium (Bilharz, 1852) |
|Cebus apella |Schistosoma haematobium |Schistosoma haematobium (Bilharz, 1852) |
|Cercopithecus fuliginosus |Schistosoma haematobium |Schistosoma haematobium (Bilharz, 1852) |
|Cercopithecus pygerythrus pygerythrus |Schistosoma haematobium |Schistosoma haematobium (Bilharz, 1852) |
|Erythrocebus patas |Schistosoma haematobium |Schistosoma haematobium (Bilharz, 1852) |
|Ferrissia tenuis |Schistosoma haematobium |Schistosoma haematobium (Bilharz, 1852) |
|Holochilus brasiliensis |Schistosoma haematobium |Schistosoma haematobium (Bilharz, 1852) |
|Homo sapiens |Schistosoma haematobium |Schistosoma haematobium (Bilharz, 1852) |
|Meriones shawi |Schistosoma haematobium |Schistosoma haematobium (Bilharz, 1852) |
|Meriones unguiculatus |Schistosoma haematobium |Schistosoma haematobium (Bilharz, 1852) |
|Mesocricetus auratus |Schistosoma haematobium |Schistosoma haematobium (Bilharz, 1852) |
|Mus musculus |Schistosoma haematobium |Schistosoma haematobium (Bilharz, 1852) |
|Ovis aries |Schistosoma haematobium |Schistosoma haematobium (Bilharz, 1852) |
|Papio cynocephalus ursinus |Schistosoma haematobium |Schistosoma haematobium (Bilharz, 1852) |
|Planorbarius metidjensis |Schistosoma haematobium |Schistosoma haematobium (Bilharz, 1852) |
|Planorbis metidjensis |Schistosoma haematobium |Schistosoma haematobium (Bilharz, 1852) |
|Saccostomus campestris |Schistosoma haematobium |Schistosoma haematobium (Bilharz, 1852) |
|Sus scrofa |Schistosoma haematobium |Schistosoma haematobium (Bilharz, 1852) |
|Bulinus wrighti |Schistosoma haematobium/intercalatum |Schistosoma haematobium/intercalatum hybrid |
|Mesocricetus auratus |Schistosoma haematobium/intercalatum |Schistosoma haematobium/intercalatum hybrid |
|Mesocricetus auratus |Schistosoma haematobium/mansoni |Schistosoma haematobium/mansoni hybrid |
|Bos taurus |Schistosoma haematobium/mattheei |Schistosoma haematobium/mattheei hybrid |
|Bulinus globosus |Schistosoma haematobium/mattheei |Schistosoma haematobium/mattheei hybrid |
|Ovis aries |Schistosoma haematobium/mattheei |Schistosoma haematobium/mattheei hybrid |
|Papio cynocephalus ursinus |Schistosoma haematobium/mattheei |Schistosoma haematobium/mattheei hybrid |
|Hippopotamus amphibius |Schistosoma hippopotami |Schistosoma hippopotami (Thurston, 1963) |
|Bandicota indica |Schistosoma incognitum |Schistosoma incognitum Chandler, 1926 |
|Canis familiaris |Schistosoma incognitum |Schistosoma incognitum Chandler, 1926 |
|Capra hircus |Schistosoma incognitum |Schistosoma incognitum Chandler, 1926 |
|Lymnaea auricularia rubiginosa |Schistosoma incognitum |Schistosoma incognitum Chandler, 1926 |
|Lymnaea luteola |Schistosoma incognitum |Schistosoma incognitum Chandler, 1926 |
|Macaca mulatta |Schistosoma incognitum |Schistosoma incognitum Chandler, 1926 |
|Mus musculus |Schistosoma incognitum |Schistosoma incognitum Chandler, 1926 |
|Oryctolagus cuniculus |Schistosoma incognitum |Schistosoma incognitum Chandler, 1926 |
|Sus scrofa |Schistosoma incognitum |Schistosoma incognitum Chandler, 1926 |
|Sus scrofa domestica |Schistosoma incognitum |Schistosoma incognitum Chandler, 1926 |
|Bos indicus |Schistosoma indicum |Schistosoma indicum Montgomery, 1906 |
|Bos taurus |Schistosoma indicum |Schistosoma indicum Montgomery, 1906 |
|Bubalus bubalis |Schistosoma indicum |Schistosoma indicum Montgomery, 1906 |
|Camelus bactrianus |Schistosoma indicum |Schistosoma indicum Montgomery, 1906 |
|Capra hircus |Schistosoma indicum |Schistosoma indicum Montgomery, 1906 |
|Cavia porcellus |Schistosoma indicum |Schistosoma indicum Montgomery, 1906 |
|Elephas indicus |Schistosoma indicum |Schistosoma indicum Montgomery, 1906 |
|Equus asinus |Schistosoma indicum |Schistosoma indicum Montgomery, 1906 |
|Equus caballus |Schistosoma indicum |Schistosoma indicum Montgomery, 1906 |
|Indoplanorbis exustus |Schistosoma indicum |Schistosoma indicum Montgomery, 1906 |
|Mus musculus |Schistosoma indicum |Schistosoma indicum Montgomery, 1906 |
|Oryctolagus cuniculus |Schistosoma indicum |Schistosoma indicum Montgomery, 1906 |
|Ovis aries |Schistosoma indicum |Schistosoma indicum Montgomery, 1906 |
|Arvicanthis niloticus |Schistosoma intercalatum |Schistosoma intercalatum Fisher, 1934 |
|Bos taurus |Schistosoma intercalatum |Schistosoma intercalatum Fisher, 1934 |
|Bulinus crystallinus |Schistosoma intercalatum |Schistosoma intercalatum Fisher, 1934 |
|Bulinus forskalii |Schistosoma intercalatum |Schistosoma intercalatum Fisher, 1934 |
|Bulinus globosus |Schistosoma intercalatum |Schistosoma intercalatum Fisher, 1934 |
|Bulinus truncatus |Schistosoma intercalatum |Schistosoma intercalatum Fisher, 1934 |
|Bulinus wrighti |Schistosoma intercalatum |Schistosoma intercalatum Fisher, 1934 |
|Capra hircus |Schistosoma intercalatum |Schistosoma intercalatum Fisher, 1934 |
|Homo sapiens |Schistosoma intercalatum |Schistosoma intercalatum Fisher, 1934 |
|Mastomys huberti |Schistosoma intercalatum |Schistosoma intercalatum Fisher, 1934 |
|Meriones unguiculatus |Schistosoma intercalatum |Schistosoma intercalatum Fisher, 1934 |
|Mesocricetus auratus |Schistosoma intercalatum |Schistosoma intercalatum Fisher, 1934 |
|Mus musculus |Schistosoma intercalatum |Schistosoma intercalatum Fisher, 1934 |
|Mus musculus albinos |Schistosoma intercalatum |Schistosoma intercalatum Fisher, 1934 |
|Ovis aries |Schistosoma intercalatum |Schistosoma intercalatum Fisher, 1934 |
|Bulinus forskalii |Schistosoma intercalatum/haematobium |Schistosoma intercalatum/haematobium hybrid |
|Bulinus truncatus |Schistosoma intercalatum/haematobium |Schistosoma intercalatum/haematobium hybrid |
|Bulinus wrighti |Schistosoma intercalatum/haematobium |Schistosoma intercalatum/haematobium hybrid |
|(Hamster) |Schistosoma japonicum |Schistosoma japonicum Katsurada, 1904 |
|(Jird) |Schistosoma japonicum |Schistosoma japonicum Katsurada, 1904 |
|(Mammal) |Schistosoma japonicum |Schistosoma japonicum Katsurada, 1904 |
|(Mammals) |Schistosoma japonicum |Schistosoma japonicum Katsurada, 1904 |
|(Monkey) |Schistosoma japonicum |Schistosoma japonicum Katsurada, 1904 |
|(Mouse) |Schistosoma japonicum |Schistosoma japonicum Katsurada, 1904 |
|(Pigeon) |Schistosoma japonicum |Schistosoma japonicum Katsurada, 1904 |
|(Rabbit) |Schistosoma japonicum |Schistosoma japonicum Katsurada, 1904 |
|(Snail) |Schistosoma japonicum |Schistosoma japonicum Katsurada, 1904 |
|Apodemus agrarius |Schistosoma japonicum |Schistosoma japonicum Katsurada, 1904 |
|Apodemus argenteus |Schistosoma japonicum |Schistosoma japonicum Katsurada, 1904 |
|Apodemus speciosus |Schistosoma japonicum |Schistosoma japonicum Katsurada, 1904 |
|Bandicota indica nemor |Schistosoma japonicum |Schistosoma japonicum Katsurada, 1904 |
|Bos buffelus |Schistosoma japonicum |Schistosoma japonicum Katsurada, 1904 |
|Bos taurus |Schistosoma japonicum |Schistosoma japonicum Katsurada, 1904 |
|Bubalus bubalis |Schistosoma japonicum |Schistosoma japonicum Katsurada, 1904 |
|Callosciurus arythraeus |Schistosoma japonicum |Schistosoma japonicum Katsurada, 1904 |
|Canis familiaris |Schistosoma japonicum |Schistosoma japonicum Katsurada, 1904 |
|Capra hircus |Schistosoma japonicum |Schistosoma japonicum Katsurada, 1904 |
|Cavia porcellus |Schistosoma japonicum |Schistosoma japonicum Katsurada, 1904 |
|Cervus |Schistosoma japonicum |Schistosoma japonicum Katsurada, 1904 |
|Cervus timorensis |Schistosoma japonicum |Schistosoma japonicum Katsurada, 1904 |
|Crocidura attenuata |Schistosoma japonicum |Schistosoma japonicum Katsurada, 1904 |
|Eothenomys melanogaster |Schistosoma japonicum |Schistosoma japonicum Katsurada, 1904 |
|Eothenomys smithi |Schistosoma japonicum |Schistosoma japonicum Katsurada, 1904 |
|Equus asinus |Schistosoma japonicum |Schistosoma japonicum Katsurada, 1904 |
|Equus caballus |Schistosoma japonicum |Schistosoma japonicum Katsurada, 1904 |
|Equus caballus orientalis |Schistosoma japonicum |Schistosoma japonicum Katsurada, 1904 |
|Equus caballus x asinus |Schistosoma japonicum |Schistosoma japonicum Katsurada, 1904 |
|Erinaceus europaeus |Schistosoma japonicum |Schistosoma japonicum Katsurada, 1904 |
|Felis bengalensis |Schistosoma japonicum |Schistosoma japonicum Katsurada, 1904 |
|Felis catus |Schistosoma japonicum |Schistosoma japonicum Katsurada, 1904 |
|Felis domesticus |Schistosoma japonicum |Schistosoma japonicum Katsurada, 1904 |
|Felis libyca domestica |Schistosoma japonicum |Schistosoma japonicum Katsurada, 1904 |
|Herpestes urva |Schistosoma japonicum |Schistosoma japonicum Katsurada, 1904 |
|Homo sapiens |Schistosoma japonicum |Schistosoma japonicum Katsurada, 1904 |
|Hydropotes inermis |Schistosoma japonicum |Schistosoma japonicum Katsurada, 1904 |
|Hystrix hodgsoni |Schistosoma japonicum |Schistosoma japonicum Katsurada, 1904 |
|Lepus corenus |Schistosoma japonicum |Schistosoma japonicum Katsurada, 1904 |
|Lepus sinensis |Schistosoma japonicum |Schistosoma japonicum Katsurada, 1904 |
|Macaca cyclopis |Schistosoma japonicum |Schistosoma japonicum Katsurada, 1904 |
|Macaca mulatta |Schistosoma japonicum |Schistosoma japonicum Katsurada, 1904 |
|Meles meles |Schistosoma japonicum |Schistosoma japonicum Katsurada, 1904 |
|Melogale moschata |Schistosoma japonicum |Schistosoma japonicum Katsurada, 1904 |
|Meriones unguiculatus |Schistosoma japonicum |Schistosoma japonicum Katsurada, 1904 |
|Mesocricetus auratus |Schistosoma japonicum |Schistosoma japonicum Katsurada, 1904 |
|Microtus mandarinus |Schistosoma japonicum |Schistosoma japonicum Katsurada, 1904 |
|Microtus montebelli |Schistosoma japonicum |Schistosoma japonicum Katsurada, 1904 |
|Muntiacus reevesii |Schistosoma japonicum |Schistosoma japonicum Katsurada, 1904 |
|Mus |Schistosoma japonicum |Schistosoma japonicum Katsurada, 1904 |
|Mus musculus |Schistosoma japonicum |Schistosoma japonicum Katsurada, 1904 |
|Mus musculus domesticus |Schistosoma japonicum |Schistosoma japonicum Katsurada, 1904 |
|Mustela sibirica |Schistosoma japonicum |Schistosoma japonicum Katsurada, 1904 |
|Nyctereutes procyonoides |Schistosoma japonicum |Schistosoma japonicum Katsurada, 1904 |
|Oncomelania |Schistosoma japonicum |Schistosoma japonicum Katsurada, 1904 |
|Oncomelania formosana |Schistosoma japonicum |Schistosoma japonicum Katsurada, 1904 |
|Oncomelania hupensis |Schistosoma japonicum |Schistosoma japonicum Katsurada, 1904 |
|Oncomelania hupensis chiui |Schistosoma japonicum |Schistosoma japonicum Katsurada, 1904 |
|Oncomelania hupensis formosana |Schistosoma japonicum |Schistosoma japonicum Katsurada, 1904 |
|Oncomelania hupensis hupensis |Schistosoma japonicum |Schistosoma japonicum Katsurada, 1904 |
|Oncomelania hupensis lindoensis |Schistosoma japonicum |Schistosoma japonicum Katsurada, 1904 |
|Oncomelania hupensis nosophora |Schistosoma japonicum |Schistosoma japonicum Katsurada, 1904 |
|Oncomelania hupensis quadrasi |Schistosoma japonicum |Schistosoma japonicum Katsurada, 1904 |
|Oncomelania hupensis robertsoni |Schistosoma japonicum |Schistosoma japonicum Katsurada, 1904 |
|Oncomelania hupensis tangi |Schistosoma japonicum |Schistosoma japonicum Katsurada, 1904 |
|Oncomelania nosophora |Schistosoma japonicum |Schistosoma japonicum Katsurada, 1904 |
|Oncomelania quadrasi |Schistosoma japonicum |Schistosoma japonicum Katsurada, 1904 |
|Oryctolagus cuniculus |Schistosoma japonicum |Schistosoma japonicum Katsurada, 1904 |
|Ovis aries |Schistosoma japonicum |Schistosoma japonicum Katsurada, 1904 |
|Panthera pardus |Schistosoma japonicum |Schistosoma japonicum Katsurada, 1904 |
|Rattus celebensis |Schistosoma japonicum |Schistosoma japonicum Katsurada, 1904 |
|Rattus chrysocomus |Schistosoma japonicum |Schistosoma japonicum Katsurada, 1904 |
|Rattus confucianus |Schistosoma japonicum |Schistosoma japonicum Katsurada, 1904 |
|Rattus exulans |Schistosoma japonicum |Schistosoma japonicum Katsurada, 1904 |
|Rattus flavipectus |Schistosoma japonicum |Schistosoma japonicum Katsurada, 1904 |
|Rattus fulvescens |Schistosoma japonicum |Schistosoma japonicum Katsurada, 1904 |
|Rattus hoffmani |Schistosoma japonicum |Schistosoma japonicum Katsurada, 1904 |
|Rattus losea |Schistosoma japonicum |Schistosoma japonicum Katsurada, 1904 |
|Rattus marmosurus |Schistosoma japonicum |Schistosoma japonicum Katsurada, 1904 |
|Rattus nitidus |Schistosoma japonicum |Schistosoma japonicum Katsurada, 1904 |
|Rattus norvegicus |Schistosoma japonicum |Schistosoma japonicum Katsurada, 1904 |
|Rattus rattus |Schistosoma japonicum |Schistosoma japonicum Katsurada, 1904 |
|Rattus rattus mindanensis |Schistosoma japonicum |Schistosoma japonicum Katsurada, 1904 |
|Rattus sladeni |Schistosoma japonicum |Schistosoma japonicum Katsurada, 1904 |
|Rattus spp. |Schistosoma japonicum |Schistosoma japonicum Katsurada, 1904 |
|Saimiri sciureus |Schistosoma japonicum |Schistosoma japonicum Katsurada, 1904 |
|Suncus murinus |Schistosoma japonicum |Schistosoma japonicum Katsurada, 1904 |
|Sus |Schistosoma japonicum |Schistosoma japonicum Katsurada, 1904 |
|Sus scrofa |Schistosoma japonicum |Schistosoma japonicum Katsurada, 1904 |
|Sus scrofa domestica |Schistosoma japonicum |Schistosoma japonicum Katsurada, 1904 |
|Viverra tangalunga |Schistosoma japonicum |Schistosoma japonicum Katsurada, 1904 |
|Viverricula indica |Schistosoma japonicum |Schistosoma japonicum Katsurada, 1904 |
|Vulpes vulpes |Schistosoma japonicum |Schistosoma japonicum Katsurada, 1904 |
|Bos taurus |Schistosoma leiperi |Schistosoma leiperi Le Roux, 1955 |
|Bulinus africanus |Schistosoma leiperi |Schistosoma leiperi Le Roux, 1955 |
|Bulinus globosus |Schistosoma leiperi |Schistosoma leiperi Le Roux, 1955 |
|Kobus leche kafuensis |Schistosoma leiperi |Schistosoma leiperi Le Roux, 1955 |
|Mastomys coucha |Schistosoma leiperi |Schistosoma leiperi Le Roux, 1955 |
|Mesocricetus auratus |Schistosoma leiperi |Schistosoma leiperi Le Roux, 1955 |
|Mus musculus |Schistosoma leiperi |Schistosoma leiperi Le Roux, 1955 |
|(Host not given) |Schistosoma malayensis |Schistosoma malayensis Greer et al., 1988 |
|Homo sapiens |Schistosoma malayensis |Schistosoma malayensis Greer et al., 1988 |
|Mus |Schistosoma malayensis |Schistosoma malayensis Greer et al., 1988 |
|Mus musculus |Schistosoma malayensis |Schistosoma malayensis Greer et al., 1988 |
|Oryctolagus cuniculus |Schistosoma malayensis |Schistosoma malayensis Greer et al., 1988 |
|Rattus muelleri |Schistosoma malayensis |Schistosoma malayensis Greer et al., 1988 |
|Rattus tiomanicus |Schistosoma malayensis |Schistosoma malayensis Greer et al., 1988 |
|Rattus tiomanicus jalorensis |Schistosoma malayensis |Schistosoma malayensis Greer et al., 1988 |
|Robertsiella |Schistosoma malayensis |Schistosoma malayensis Greer et al., 1988 |
|Robertsiella gismanni |Schistosoma malayensis |Schistosoma malayensis Greer et al., 1988 |
|Robertsiella kaporensis |Schistosoma malayensis |Schistosoma malayensis Greer et al., 1988 |
|Robertsiella sp. |Schistosoma malayensis |Schistosoma malayensis Greer et al., 1988 |
|(Hamster) |Schistosoma mansoni |Schistosoma mansoni Sambon, 1907 |
|(Mouse) |Schistosoma mansoni |Schistosoma mansoni Sambon, 1907 |
|(not given) |Schistosoma mansoni |Schistosoma mansoni Sambon, 1907 |
|(Snail) |Schistosoma mansoni |Schistosoma mansoni Sambon, 1907 |
|Akodon arviculoides |Schistosoma mansoni |Schistosoma mansoni Sambon, 1907 |
|Akodon cursor |Schistosoma mansoni |Schistosoma mansoni Sambon, 1907 |
|Arvicanthis niloticus |Schistosoma mansoni |Schistosoma mansoni Sambon, 1907 |
|Australorbis glabratus |Schistosoma mansoni |Schistosoma mansoni Sambon, 1907 |
|Biomphalaria |Schistosoma mansoni |Schistosoma mansoni Sambon, 1907 |
|Biomphalaria alexandrina |Schistosoma mansoni |Schistosoma mansoni Sambon, 1907 |
|Biomphalaria arabica |Schistosoma mansoni |Schistosoma mansoni Sambon, 1907 |
|Biomphalaria choanomphala |Schistosoma mansoni |Schistosoma mansoni Sambon, 1907 |
|Biomphalaria glabrata |Schistosoma mansoni |Schistosoma mansoni Sambon, 1907 |
|Biomphalaria obstructa |Schistosoma mansoni |Schistosoma mansoni Sambon, 1907 |
|Biomphalaria pfeifferi |Schistosoma mansoni |Schistosoma mansoni Sambon, 1907 |
|Biomphalaria spp. |Schistosoma mansoni |Schistosoma mansoni Sambon, 1907 |
|Biomphalaria stanleyi |Schistosoma mansoni |Schistosoma mansoni Sambon, 1907 |
|Biomphalaria straminea |Schistosoma mansoni |Schistosoma mansoni Sambon, 1907 |
|Biomphalaria tenagophila |Schistosoma mansoni |Schistosoma mansoni Sambon, 1907 |
|Bolomys lasiurus |Schistosoma mansoni |Schistosoma mansoni Sambon, 1907 |
|Bos taurus |Schistosoma mansoni |Schistosoma mansoni Sambon, 1907 |
|Bufo marinus |Schistosoma mansoni |Schistosoma mansoni Sambon, 1907 |
|Bulinus forskalii |Schistosoma mansoni |Schistosoma mansoni Sambon, 1907 |
|Bulinus globosus |Schistosoma mansoni |Schistosoma mansoni Sambon, 1907 |
|Calomys callosus |Schistosoma mansoni |Schistosoma mansoni Sambon, 1907 |
|Calomys expulsus |Schistosoma mansoni |Schistosoma mansoni Sambon, 1907 |
|Camelus dromedarius |Schistosoma mansoni |Schistosoma mansoni Sambon, 1907 |
|Cavia aperea |Schistosoma mansoni |Schistosoma mansoni Sambon, 1907 |
|Didelphis |Schistosoma mansoni |Schistosoma mansoni Sambon, 1907 |
|Didelphis albiventris |Schistosoma mansoni |Schistosoma mansoni Sambon, 1907 |
|Didelphis aurita |Schistosoma mansoni |Schistosoma mansoni Sambon, 1907 |
|Holochilus |Schistosoma mansoni |Schistosoma mansoni Sambon, 1907 |
|Holochilus brasiliensis |Schistosoma mansoni |Schistosoma mansoni Sambon, 1907 |
|Holochilus sciureus |Schistosoma mansoni |Schistosoma mansoni Sambon, 1907 |
|Homo sapiens |Schistosoma mansoni |Schistosoma mansoni Sambon, 1907 |
|Lutreolina crassicaudata |Schistosoma mansoni |Schistosoma mansoni Sambon, 1907 |
|Mastomys erythroleucus |Schistosoma mansoni |Schistosoma mansoni Sambon, 1907 |
|Mastomys huberti |Schistosoma mansoni |Schistosoma mansoni Sambon, 1907 |
|Mastomys natalensis |Schistosoma mansoni |Schistosoma mansoni Sambon, 1907 |
|Meriones unguiculatus |Schistosoma mansoni |Schistosoma mansoni Sambon, 1907 |
|Mesocricetus auratus |Schistosoma mansoni |Schistosoma mansoni Sambon, 1907 |
|Mus |Schistosoma mansoni |Schistosoma mansoni Sambon, 1907 |
|Mus domesticus |Schistosoma mansoni |Schistosoma mansoni Sambon, 1907 |
|Mus musculus |Schistosoma mansoni |Schistosoma mansoni Sambon, 1907 |
|Mus musculus albinos |Schistosoma mansoni |Schistosoma mansoni Sambon, 1907 |
|Nectomys |Schistosoma mansoni |Schistosoma mansoni Sambon, 1907 |
|Nectomys rattus |Schistosoma mansoni |Schistosoma mansoni Sambon, 1907 |
|Nectomys squamipes |Schistosoma mansoni |Schistosoma mansoni Sambon, 1907 |
|Oncomelania hupensis |Schistosoma mansoni |Schistosoma mansoni Sambon, 1907 |
|Oryctolagus cuniculus |Schistosoma mansoni |Schistosoma mansoni Sambon, 1907 |
|Oryzomys |Schistosoma mansoni |Schistosoma mansoni Sambon, 1907 |
|Oryzomys eliurus |Schistosoma mansoni |Schistosoma mansoni Sambon, 1907 |
|Oryzomys laticeps |Schistosoma mansoni |Schistosoma mansoni Sambon, 1907 |
|Oryzomys nigripes |Schistosoma mansoni |Schistosoma mansoni Sambon, 1907 |
|Oryzomys ratticeps |Schistosoma mansoni |Schistosoma mansoni Sambon, 1907 |
|Oryzomys subflavus |Schistosoma mansoni |Schistosoma mansoni Sambon, 1907 |
|Oryzomys utiaritensis |Schistosoma mansoni |Schistosoma mansoni Sambon, 1907 |
|Oxymycterus |Schistosoma mansoni |Schistosoma mansoni Sambon, 1907 |
|Oxymycterus angularis |Schistosoma mansoni |Schistosoma mansoni Sambon, 1907 |
|Oxymycterus hispidus |Schistosoma mansoni |Schistosoma mansoni Sambon, 1907 |
|Papio anubis |Schistosoma mansoni |Schistosoma mansoni Sambon, 1907 |
|Papio cyanocephalus |Schistosoma mansoni |Schistosoma mansoni Sambon, 1907 |
|Papio cynocephalus |Schistosoma mansoni |Schistosoma mansoni Sambon, 1907 |
|Papio cynocephalus anubis |Schistosoma mansoni |Schistosoma mansoni Sambon, 1907 |
|Papio hamadryas |Schistosoma mansoni |Schistosoma mansoni Sambon, 1907 |
|Papio papio |Schistosoma mansoni |Schistosoma mansoni Sambon, 1907 |
|Planorbis adowensis |Schistosoma mansoni |Schistosoma mansoni Sambon, 1907 |
|Procyon |Schistosoma mansoni |Schistosoma mansoni Sambon, 1907 |
|Proechimys albispinus |Schistosoma mansoni |Schistosoma mansoni Sambon, 1907 |
|Rattus |Schistosoma mansoni |Schistosoma mansoni Sambon, 1907 |
|Rattus norvegicus |Schistosoma mansoni |Schistosoma mansoni Sambon, 1907 |
|Rattus rattus |Schistosoma mansoni |Schistosoma mansoni Sambon, 1907 |
|Zygodontomys |Schistosoma mansoni |Schistosoma mansoni Sambon, 1907 |
|Zygodontomys lasiurus |Schistosoma mansoni |Schistosoma mansoni Sambon, 1907 |
|Zygodontomys pixuna |Schistosoma mansoni |Schistosoma mansoni Sambon, 1907 |
|Mesocricetus auratus |Schistosoma mansoni |Schistosoma mansoni x haematobium hybrid |
|Biomphalaria glabrata |Schistosoma mansoni |Schistosoma mansoni x rodhaini |
|Biomphalaria sudanica |Schistosoma mansoni |Schistosoma mansoni x rodhaini |
|Bos taurus |Schistosoma margrebowiei |Schistosoma margrebowiei Le Roux, 1933 |
|Bulinus nasutus |Schistosoma margrebowiei |Schistosoma margrebowiei Le Roux, 1933 |
|Bulinus natalensis |Schistosoma margrebowiei |Schistosoma margrebowiei Le Roux, 1933 |
|Bulinus tropicus |Schistosoma margrebowiei |Schistosoma margrebowiei Le Roux, 1933 |
|Bulinus wrighti |Schistosoma margrebowiei |Schistosoma margrebowiei Le Roux, 1933 |
|Kobus leche |Schistosoma margrebowiei |Schistosoma margrebowiei Le Roux, 1933 |
|Kobus leche kafuensis |Schistosoma margrebowiei |Schistosoma margrebowiei Le Roux, 1933 |
|Mesocricetus auratus |Schistosoma margrebowiei |Schistosoma margrebowiei Le Roux, 1933 |
|Mus musculus |Schistosoma margrebowiei |Schistosoma margrebowiei Le Roux, 1933 |
|Saccostomus campestris |Schistosoma margrebowiei |Schistosoma margrebowiei Le Roux, 1933 |
|(not given) |Schistosoma mattheei |Schistosoma mattheei Veglia & Le Roux, 1929 |
|(Ruminant) |Schistosoma mattheei |Schistosoma mattheei Veglia & Le Roux, 1929 |
|Bos taurus |Schistosoma mattheei |Schistosoma mattheei Veglia & Le Roux, 1929 |
|Bulinus africanus |Schistosoma mattheei |Schistosoma mattheei Veglia & Le Roux, 1929 |
|Bulinus globosus |Schistosoma mattheei |Schistosoma mattheei Veglia & Le Roux, 1929 |
|Bulinus wrighti |Schistosoma mattheei |Schistosoma mattheei Veglia & Le Roux, 1929 |
|Capra hircus |Schistosoma mattheei |Schistosoma mattheei Veglia & Le Roux, 1929 |
|Giraffa cameleopardus angolensis |Schistosoma mattheei |Schistosoma mattheei Veglia & Le Roux, 1929 |
|Homo sapiens |Schistosoma mattheei |Schistosoma mattheei Veglia & Le Roux, 1929 |
|Kobus ellipsiprymnus |Schistosoma mattheei |Schistosoma mattheei Veglia & Le Roux, 1929 |
|Kobus leche kafuensis |Schistosoma mattheei |Schistosoma mattheei Veglia & Le Roux, 1929 |
|Mastomys coucha |Schistosoma mattheei |Schistosoma mattheei Veglia & Le Roux, 1929 |
|Mesocricetus auratus |Schistosoma mattheei |Schistosoma mattheei Veglia & Le Roux, 1929 |
|Mus musculus |Schistosoma mattheei |Schistosoma mattheei Veglia & Le Roux, 1929 |
|Ovis aries |Schistosoma mattheei |Schistosoma mattheei Veglia & Le Roux, 1929 |
|Papio cynocephalus ursinus |Schistosoma mattheei |Schistosoma mattheei Veglia & Le Roux, 1929 |
|Praomys coucha |Schistosoma mattheei |Schistosoma mattheei Veglia & Le Roux, 1929 |
|Saccostomus campestris |Schistosoma mattheei |Schistosoma mattheei Veglia & Le Roux, 1929 |
|Taurotragus oryx livingstoni |Schistosoma mattheei |Schistosoma mattheei Veglia & Le Roux, 1929 |
|Tragelaphus angasi |Schistosoma mattheei |Schistosoma mattheei Veglia & Le Roux, 1929 |
|Tragelaphus strepsiceros |Schistosoma mattheei |Schistosoma mattheei Veglia & Le Roux, 1929 |
|Canis familiaris |Schistosoma mekongi |Schistosoma mekongi Voge, Buckner & Bruce, 1978 |
|Homo sapiens |Schistosoma mekongi |Schistosoma mekongi Voge, Buckner & Bruce, 1978 |
|Mus |Schistosoma mekongi |Schistosoma mekongi Voge, Buckner & Bruce, 1978 |
|Mus musculus |Schistosoma mekongi |Schistosoma mekongi Voge, Buckner & Bruce, 1978 |
|Neotricula aperta |Schistosoma mekongi |Schistosoma mekongi Voge, Buckner & Bruce, 1978 |
|Sus scrofa domestica |Schistosoma mekongi |Schistosoma mekongi Voge, Buckner & Bruce, 1978 |
|Tricula aperta |Schistosoma mekongi |Schistosoma mekongi Voge, Buckner & Bruce, 1978 |
|Homo sapiens |Schistosoma nanjingi |Schistosoma nanjingi Xu Guo Yu, Chen Tian Ming & Li Jie Quan, 2003 |
|Bos |Schistosoma nasale |Schistosoma nasale Rao, 1933 |
|Bos indicus |Schistosoma nasale |Schistosoma nasale Rao, 1933 |
|Bos indicus domesticus |Schistosoma nasale |Schistosoma nasale Rao, 1933 |
|Bos taurus |Schistosoma nasale |Schistosoma nasale Rao, 1933 |
|Bubalus arnee |Schistosoma nasale |Schistosoma nasale Rao, 1933 |
|Bubalus bubalis |Schistosoma nasale |Schistosoma nasale Rao, 1933 |
|Capra hircus |Schistosoma nasale |Schistosoma nasale Rao, 1933 |
|Equus caballus |Schistosoma nasale |Schistosoma nasale Rao, 1933 |
|Indoplanorbis exustus |Schistosoma nasale |Schistosoma nasale Rao, 1933 |
|Oryctolagus cuniculus |Schistosoma nasale |Schistosoma nasale Rao, 1933 |
|Ovis aries |Schistosoma nasale |Schistosoma nasale Rao, 1933 |
|Mus musculus |Schistosoma ovuncatum |Schistosoma ovuncatum Attwood et al., 2002 |
|Rattus rattus |Schistosoma ovuncatum |Schistosoma ovuncatum Attwood et al., 2002 |
|Tricula bollingi |Schistosoma ovuncatum |Schistosoma ovuncatum Attwood et al., 2002 |
|(Rodent) |Schistosoma rodhaini |Schistosoma rodhaini Brumpt, 1931 |
|Biomphalaria glabrata |Schistosoma rodhaini |Schistosoma rodhaini Brumpt, 1931 |
|Biomphalaria pfeifferi |Schistosoma rodhaini |Schistosoma rodhaini Brumpt, 1931 |
|Biomphalaria stanleyi |Schistosoma rodhaini |Schistosoma rodhaini Brumpt, 1931 |
|Biomphalaria sudanica |Schistosoma rodhaini |Schistosoma rodhaini Brumpt, 1931 |
|Canis familiaris |Schistosoma rodhaini |Schistosoma rodhaini Brumpt, 1931 |
|Homo sapiens |Schistosoma rodhaini |Schistosoma rodhaini Brumpt, 1931 |
|Mus musculus |Schistosoma rodhaini |Schistosoma rodhaini Brumpt, 1931 |
|Homo sapiens |Schistosoma sinensium |Schistosoma sinensium Pao, 1959 |
|Mus |Schistosoma sinensium |Schistosoma sinensium Pao, 1959 |
|Mus caroli |Schistosoma sinensium |Schistosoma sinensium Pao, 1959 |
|Mus musculus |Schistosoma sinensium |Schistosoma sinensium Pao, 1959 |
|Rattus rattus |Schistosoma sinensium |Schistosoma sinensium Pao, 1959 |
|Tricula |Schistosoma sinensium |Schistosoma sinensium Pao, 1959 |
|Tricula bollingi |Schistosoma sinensium |Schistosoma sinensium Pao, 1959 |
|Tricula fumida |Schistosoma sinensium |Schistosoma sinensium Pao, 1959 |
|Tricula humida |Schistosoma sinensium |Schistosoma sinensium Pao, 1959 |
|Tricula sp. |Schistosoma sinensium |Schistosoma sinensium Pao, 1959 |
|Bos taurus |Schistosoma sp. |Schistosoma sp. |
|Bulinus globosus |Schistosoma sp. |Schistosoma sp. |
|Bulinus wrighti |Schistosoma sp. |Schistosoma sp. |
|Homo sapiens |Schistosoma sp. |Schistosoma sp. |
|Ovis aries |Schistosoma sp. |Schistosoma sp. |
|Phacochoerus aethiopicus |Schistosoma sp. |Schistosoma sp. |
|Syncerus caffer caffer |Schistosoma sp. |Schistosoma sp. |
|(Mammals) |Schistosoma spindale |Schistosoma spindale Montgomery, 1906 |
|(Rodent) |Schistosoma spindale |Schistosoma spindale Montgomery, 1906 |
|Bandicota indica |Schistosoma spindale |Schistosoma spindale Montgomery, 1906 |
|Bos |Schistosoma spindale |Schistosoma spindale Montgomery, 1906 |
|Bos taurus |Schistosoma spindale |Schistosoma spindale Montgomery, 1906 |
|Bubalus arnee |Schistosoma spindale |Schistosoma spindale Montgomery, 1906 |
|Bubalus bubalis |Schistosoma spindale |Schistosoma spindale Montgomery, 1906 |
|Canis familiaris |Schistosoma spindale |Schistosoma spindale Montgomery, 1906 |
|Capra hircus |Schistosoma spindale |Schistosoma spindale Montgomery, 1906 |
|Cavia porcellus |Schistosoma spindale |Schistosoma spindale Montgomery, 1906 |
|Equus asinus |Schistosoma spindale |Schistosoma spindale Montgomery, 1906 |
|Equus caballus |Schistosoma spindale |Schistosoma spindale Montgomery, 1906 |
|Homo sapiens |Schistosoma spindale |Schistosoma spindale Montgomery, 1906 |
|Indoplanorbis exustus |Schistosoma spindale |Schistosoma spindale Montgomery, 1906 |
|Kobus leche kafuensis |Schistosoma spindale |Schistosoma spindale Montgomery, 1906 |
|Macaca sinica |Schistosoma spindale |Schistosoma spindale Montgomery, 1906 |
|Mus musculus |Schistosoma spindale |Schistosoma spindale Montgomery, 1906 |
|Oryctolagus cuniculus |Schistosoma spindale |Schistosoma spindale Montgomery, 1906 |
|Ovis aries |Schistosoma spindale |Schistosoma spindale Montgomery, 1906 |
|Planorbis boissyi |Schistosoma spindale |Schistosoma spindale Montgomery, 1906 |
|Rattus argentiventer |Schistosoma spindale |Schistosoma spindale Montgomery, 1906 |
|Rattus norvegicus |Schistosoma spindale |Schistosoma spindale Montgomery, 1906 |
|Rattus rattus diardi |Schistosoma spindale |Schistosoma spindale Montgomery, 1906 |
|Rattus tiomanicus jalorensis |Schistosoma spindale |Schistosoma spindale Montgomery, 1906 |
|Bos taurus |Schistosoma spp. |Schistosoma spp. |
|Bulinus forskalii |Schistosoma spp. |Schistosoma spp. |
|Bulinus truncatus |Schistosoma spp. |Schistosoma spp. |
|Homo sapiens |Schistosoma spp. |Schistosoma spp. |
|Lymnaea auricularia rubiginosa |Schistosoma spp. |Schistosoma spp. |
|Sus scrofa domestica |Schistosoma spp. |Schistosoma spp. |
|Bos taurus |Schistosoma turkestanica |Schistosoma turkestanica Skrjabin, 1913 |
|Erethizon dorsatum |Schistosomatium douthitti |Schistosomatium douthitti (Cort, 1915) |
|Homo sapiens |Schistosomatium douthitti |Schistosomatium douthitti (Cort, 1915) |
|Lymnaea catascopium |Schistosomatium douthitti |Schistosomatium douthitti (Cort, 1915) |
|Lymnaea stagnalis |Schistosomatium douthitti |Schistosomatium douthitti (Cort, 1915) |
|Mesocricetus auratus |Schistosomatium douthitti |Schistosomatium douthitti (Cort, 1915) |
|Microtus pennsylvanicus |Schistosomatium douthitti |Schistosomatium douthitti (Cort, 1915) |
|Microtus pennsylvanicus pennsylvanicus |Schistosomatium douthitti |Schistosomatium douthitti (Cort, 1915) |
|Ondatra zibethica |Schistosomatium douthitti |Schistosomatium douthitti (Cort, 1915) |
|Ondatra zibethicus zibethicus |Schistosomatium douthitti |Schistosomatium douthitti (Cort, 1915) |
|Peromyscus leucopus |Schistosomatium douthitti |Schistosomatium douthitti (Cort, 1915) |
|Stagnicola emarginata |Schistosomatium douthitti |Schistosomatium douthitti (Cort, 1915) |
|Stagnicola emarginata angulata |Schistosomatium douthitti |Schistosomatium douthitti (Cort, 1915) |
|Zapus hudsonius |Schistosomatium douthitti |Schistosomatium douthitti (Cort, 1915) |
|Lymnaea zazurensis |Schistosomatium sp. |Schistosomatium sp. |

## Sheet: Trichobilharzia
	Host	Parasite	ParasiteFull
1	Lymnaea swinhoei	Trichobilharzia anatina	Trichobilharzia anatina Fain, 1955
2	Lymnaea viridis	Trichobilharzia anatina	Trichobilharzia anatina Fain, 1955
3	Anas platyrhynchos	Trichobilharzia brevis	Trichobilharzia brevis Basch, 1966
4	Anas platyrhynchos domesticus	Trichobilharzia brevis	Trichobilharzia brevis Basch, 1966
5	Anas poecilorhyncha zonorhyncha	Trichobilharzia brevis	Trichobilharzia brevis Basch, 1966
6	Austropeplea ollula	Trichobilharzia brevis	Trichobilharzia brevis Basch, 1966
7	Homo sapiens	Trichobilharzia brevis	Trichobilharzia brevis Basch, 1966
8	Lymnaea javanica	Trichobilharzia brevis	Trichobilharzia brevis Basch, 1966
9	Lymnaea rubiginosa	Trichobilharzia brevis	Trichobilharzia brevis Basch, 1966
10	Corvus corone	Trichobilharzia corvi	Trichobilharzia corvi (Yamaguti, 1941)
11	Homo sapiens	Trichobilharzia dayushuensis	Trichobilharzia dayushuensis
12	Cygnus bewickii	Trichobilharzia filiformis	Trichobilharzia filiformis (Szidat, 1938)
13	Cygnus olor	Trichobilharzia filiformis	Trichobilharzia filiformis (Szidat, 1938)
14	(duck)	Trichobilharzia franki	Trichobilharzia franki Muller & Kimmig, 1994
15	(Snail)	Trichobilharzia franki	Trichobilharzia franki Muller & Kimmig, 1994
16	Anas platyrhynchos	Trichobilharzia franki	Trichobilharzia franki Muller & Kimmig, 1994
17	Homo sapiens	Trichobilharzia franki	Trichobilharzia franki Muller & Kimmig, 1994
18	Radix auricularia	Trichobilharzia franki	Trichobilharzia franki Muller & Kimmig, 1994
19	Radix ovata	Trichobilharzia franki	Trichobilharzia franki Muller & Kimmig, 1994
20	Homo sapiens	Trichobilharzia gigantica	Trichobilharzia gigantica
21	Homo sapiens	Trichobilharzia guandongensis	Trichobilharzia guandongensis
22	Anas platyrhynchos domesticus	Trichobilharzia jianensis	Trichobilharzia jianensis Liu et al.
23	Galba peruia	Trichobilharzia jianensis	Trichobilharzia jianensis Liu et al.
24	Homo sapiens	Trichobilharzia jianensis	Trichobilharzia jianensis Liu et al.
25	Anas clypeata	Trichobilharzia kowalewskii	Trichobilharzia kowalewskii (Ejsmont, 1929)
26	Anas crecca	Trichobilharzia kowalewskii	Trichobilharzia kowalewskii (Ejsmont, 1929)
27	Anas falcata	Trichobilharzia kowalewskii	Trichobilharzia kowalewskii (Ejsmont, 1929)
28	Anas penelope	Trichobilharzia kowalewskii	Trichobilharzia kowalewskii (Ejsmont, 1929)
29	Anas platyrhynchos	Trichobilharzia kowalewskii	Trichobilharzia kowalewskii (Ejsmont, 1929)
30	Bucephala clangula	Trichobilharzia kowalewskii	Trichobilharzia kowalewskii (Ejsmont, 1929)
31	Cygnus bewickii	Trichobilharzia kowalewskii	Trichobilharzia kowalewskii (Ejsmont, 1929)
32	Nyroca fuligula	Trichobilharzia kowalewskii	Trichobilharzia kowalewskii (Ejsmont, 1929)
33	Querquedula crecca	Trichobilharzia kowalewskii	Trichobilharzia kowalewskii (Ejsmont, 1929)
34	Querquedula formosa	Trichobilharzia kowalewskii	Trichobilharzia kowalewskii (Ejsmont, 1929)
35	Querquedula querquedula	Trichobilharzia kowalewskii	Trichobilharzia kowalewskii (Ejsmont, 1929)
36	(Anseriform)	Trichobilharzia ocellata	Trichobilharzia ocellata (La Valette, 1855)
37	(Waterfowl)	Trichobilharzia ocellata	Trichobilharzia ocellata (La Valette, 1855)
38	Anas acuta	Trichobilharzia ocellata	Trichobilharzia ocellata (La Valette, 1855)
39	Anas clypeata	Trichobilharzia ocellata	Trichobilharzia ocellata (La Valette, 1855)
40	Anas crecca	Trichobilharzia ocellata	Trichobilharzia ocellata (La Valette, 1855)
41	Anas falcata	Trichobilharzia ocellata	Trichobilharzia ocellata (La Valette, 1855)
42	Anas penelope	Trichobilharzia ocellata	Trichobilharzia ocellata (La Valette, 1855)
43	Anas platyrhynchos	Trichobilharzia ocellata	Trichobilharzia ocellata (La Valette, 1855)
44	Anas platyrhynchos domesticus	Trichobilharzia ocellata	Trichobilharzia ocellata (La Valette, 1855)
45	Anas poecilorhyncha zonorhyncha	Trichobilharzia ocellata	Trichobilharzia ocellata (La Valette, 1855)
46	Anas querquedula	Trichobilharzia ocellata	Trichobilharzia ocellata (La Valette, 1855)
47	Anas strepera	Trichobilharzia ocellata	Trichobilharzia ocellata (La Valette, 1855)
48	Anisus contortus	Trichobilharzia ocellata	Trichobilharzia ocellata (La Valette, 1855)
49	Aythya ferina	Trichobilharzia ocellata	Trichobilharzia ocellata (La Valette, 1855)
50	Aythya fuligula	Trichobilharzia ocellata	Trichobilharzia ocellata (La Valette, 1855)
51	Cygnus olor	Trichobilharzia ocellata	Trichobilharzia ocellata (La Valette, 1855)
52	Homo sapiens	Trichobilharzia ocellata	Trichobilharzia ocellata (La Valette, 1855)
53	Larus	Trichobilharzia ocellata	Trichobilharzia ocellata (La Valette, 1855)
54	Larus minutus	Trichobilharzia ocellata	Trichobilharzia ocellata (La Valette, 1855)
55	Lymnaea auricularia	Trichobilharzia ocellata	Trichobilharzia ocellata (La Valette, 1855)
56	Lymnaea ovata	Trichobilharzia ocellata	Trichobilharzia ocellata (La Valette, 1855)
57	Lymnaea peregra	Trichobilharzia ocellata	Trichobilharzia ocellata (La Valette, 1855)
58	Lymnaea pusilla pusilla	Trichobilharzia ocellata	Trichobilharzia ocellata (La Valette, 1855)
59	Lymnaea stagnalis	Trichobilharzia ocellata	Trichobilharzia ocellata (La Valette, 1855)
60	Mergus merganser	Trichobilharzia ocellata	Trichobilharzia ocellata (La Valette, 1855)
61	Mus musculus	Trichobilharzia ocellata	Trichobilharzia ocellata (La Valette, 1855)
62	Netta rufina	Trichobilharzia ocellata	Trichobilharzia ocellata (La Valette, 1855)
63	Physa integra	Trichobilharzia ocellata	Trichobilharzia ocellata (La Valette, 1855)
64	Planorbis planorbis	Trichobilharzia ocellata	Trichobilharzia ocellata (La Valette, 1855)
65	Querquedula crecca	Trichobilharzia ocellata	Trichobilharzia ocellata (La Valette, 1855)
66	Querquedula formosa	Trichobilharzia ocellata	Trichobilharzia ocellata (La Valette, 1855)
67	Querquedula querquedula	Trichobilharzia ocellata	Trichobilharzia ocellata (La Valette, 1855)
68	Segmentina nitida	Trichobilharzia ocellata	Trichobilharzia ocellata (La Valette, 1855)
69	Stagnicola elrodi	Trichobilharzia ocellata	Trichobilharzia ocellata (La Valette, 1855)
70	Stagnicola palustris	Trichobilharzia ocellata	Trichobilharzia ocellata (La Valette, 1855)
71	Anas platyrhynchos domesticus	Trichobilharzia paoi	Trichobilharzia paoi (Kung, Wang & Chen, 1960)
72	Anser anser domesticus	Trichobilharzia paoi	Trichobilharzia paoi (Kung, Wang & Chen, 1960)
73	Homo sapiens	Trichobilharzia paoi	Trichobilharzia paoi (Kung, Wang & Chen, 1960)
74	Radix cucunouica	Trichobilharzia paoi	Trichobilharzia paoi (Kung, Wang & Chen, 1960)
75	Radix plicatula	Trichobilharzia paoi	Trichobilharzia paoi (Kung, Wang & Chen, 1960)
76	Anas platyrhynchos	Trichobilharzia parocellata	Trichobilharzia parocellata Islam & Copeman, 1980
77	Homo sapiens	Trichobilharzia parocellata	Trichobilharzia parocellata Islam & Copeman, 1980
78	Indoplanorbis exustus	Trichobilharzia parocellata	Trichobilharzia parocellata Islam & Copeman, 1980
79	Lymnaea auricularia rufescens	Trichobilharzia parocellata	Trichobilharzia parocellata Islam & Copeman, 1980
80	Lymnaea luteola	Trichobilharzia parocellata	Trichobilharzia parocellata Islam & Copeman, 1980
81	Anas crecca	Trichobilharzia physellae	Trichobilharzia physellae (Talbot, 1936)
82	Anas discors	Trichobilharzia physellae	Trichobilharzia physellae (Talbot, 1936)
83	Anas penelope	Trichobilharzia physellae	Trichobilharzia physellae (Talbot, 1936)
84	Anas platyrhynchos	Trichobilharzia physellae	Trichobilharzia physellae (Talbot, 1936)
85	Anas platyrhynchos domesticus	Trichobilharzia physellae	Trichobilharzia physellae (Talbot, 1936)
86	Anas poecilorhyncha zonorhyncha	Trichobilharzia physellae	Trichobilharzia physellae (Talbot, 1936)
87	Aythya fuligula	Trichobilharzia physellae	Trichobilharzia physellae (Talbot, 1936)
88	Homo sapiens	Trichobilharzia physellae	Trichobilharzia physellae (Talbot, 1936)
89	Mergus merganser	Trichobilharzia physellae	Trichobilharzia physellae (Talbot, 1936)
90	Physa	Trichobilharzia physellae	Trichobilharzia physellae (Talbot, 1936)
91	Physa propinqua	Trichobilharzia physellae	Trichobilharzia physellae (Talbot, 1936)
92	Homo sapiens	Trichobilharzia pingnana	Trichobilharzia pingnana
93	(duck)	Trichobilharzia regenti	Trichobilharzia regenti Horak, Kolarova & Dvorak, 1998
94	(Mice)	Trichobilharzia regenti	Trichobilharzia regenti Horak, Kolarova & Dvorak, 1998
95	(Snail)	Trichobilharzia regenti	Trichobilharzia regenti Horak, Kolarova & Dvorak, 1998
96	Anas platyrhynchos	Trichobilharzia regenti	Trichobilharzia regenti Horak, Kolarova & Dvorak, 1998
97	Anas platyrhynchos domesticus	Trichobilharzia regenti	Trichobilharzia regenti Horak, Kolarova & Dvorak, 1998
98	Cairina moschata	Trichobilharzia regenti	Trichobilharzia regenti Horak, Kolarova & Dvorak, 1998
99	Lymnaea auricularia	Trichobilharzia regenti	Trichobilharzia regenti Horak, Kolarova & Dvorak, 1998
100	Lymnaea ovata	Trichobilharzia regenti	Trichobilharzia regenti Horak, Kolarova & Dvorak, 1998
101	Lymnaea truncatula	Trichobilharzia regenti	Trichobilharzia regenti Horak, Kolarova & Dvorak, 1998
102	Mus musculus	Trichobilharzia regenti	Trichobilharzia regenti Horak, Kolarova & Dvorak, 1998
103	Radix ovata	Trichobilharzia regenti	Trichobilharzia regenti Horak, Kolarova & Dvorak, 1998
104	Radix peregra	Trichobilharzia regenti	Trichobilharzia regenti Horak, Kolarova & Dvorak, 1998
105	Radix peregra ovata	Trichobilharzia regenti	Trichobilharzia regenti Horak, Kolarova & Dvorak, 1998
106	Radix peregra peregra	Trichobilharzia regenti	Trichobilharzia regenti Horak, Kolarova & Dvorak, 1998
107	(Anatidae)	Trichobilharzia sp.	Trichobilharzia sp.
108	(No host given)	Trichobilharzia sp.	Trichobilharzia sp.
109	(Snail)	Trichobilharzia sp.	Trichobilharzia sp.
110	(Waterfowl)	Trichobilharzia sp.	Trichobilharzia sp.
111	Aix sponsa	Trichobilharzia sp.	Trichobilharzia sp.
112	Anas clypeata	Trichobilharzia sp.	Trichobilharzia sp.
113	Anas crecca	Trichobilharzia sp.	Trichobilharzia sp.
114	Anas fulvigula	Trichobilharzia sp.	Trichobilharzia sp.
115	Anas platyrhynchos	Trichobilharzia sp.	Trichobilharzia sp.
116	Anas platyrhynchos domesticus	Trichobilharzia sp.	Trichobilharzia sp.
117	Anas poecilorhyncha zonorhyncha	Trichobilharzia sp.	Trichobilharzia sp.
118	Anisus vortex	Trichobilharzia sp.	Trichobilharzia sp.
119	Anser anser	Trichobilharzia sp.	Trichobilharzia sp.
120	Aythya ferina	Trichobilharzia sp.	Trichobilharzia sp.
121	Aythya fuligula	Trichobilharzia sp.	Trichobilharzia sp.
122	Aythya nyroca	Trichobilharzia sp.	Trichobilharzia sp.
123	Cairina moschata	Trichobilharzia sp.	Trichobilharzia sp.
124	Cygnus cygnus	Trichobilharzia sp.	Trichobilharzia sp.
125	Gyraulus acronius	Trichobilharzia sp.	Trichobilharzia sp.
126	Gyraulus albus	Trichobilharzia sp.	Trichobilharzia sp.
127	Gyraulus corinna	Trichobilharzia sp.	Trichobilharzia sp.
128	Homo sapiens	Trichobilharzia sp.	Trichobilharzia sp.
129	Lymnaea auricularia	Trichobilharzia sp.	Trichobilharzia sp.
130	Lymnaea gedrosiana	Trichobilharzia sp.	Trichobilharzia sp.
131	Lymnaea natalensis	Trichobilharzia sp.	Trichobilharzia sp.
132	Lymnaea palustris	Trichobilharzia sp.	Trichobilharzia sp.
133	Lymnaea peregra	Trichobilharzia sp.	Trichobilharzia sp.
134	Lymnaea stagnalis	Trichobilharzia sp.	Trichobilharzia sp.
135	Mus musculus	Trichobilharzia sp.	Trichobilharzia sp.
136	Physa fontinalis	Trichobilharzia sp.	Trichobilharzia sp.
137	Physa sp.	Trichobilharzia sp.	Trichobilharzia sp.
138	Radix auricularia	Trichobilharzia sp.	Trichobilharzia sp.
139	Radix cucunouica	Trichobilharzia sp.	Trichobilharzia sp.
140	Radix ovata	Trichobilharzia sp.	Trichobilharzia sp.
141	Radix peregra	Trichobilharzia sp.	Trichobilharzia sp.
142	Radix peregra ovata	Trichobilharzia sp.	Trichobilharzia sp.
143	Radix peregra peregra	Trichobilharzia sp.	Trichobilharzia sp.
144	Segmentina nitida	Trichobilharzia sp.	Trichobilharzia sp.
145	Serinus canaria	Trichobilharzia sp.	Trichobilharzia sp.
146	Sibirenauta picta	Trichobilharzia sp.	Trichobilharzia sp. 1
147	Anisus acronicus	Trichobilharzia sp.	Trichobilharzia sp. 2
148	(Unknown host)	Trichobilharzia spp.	Trichobilharzia spp.
149	Anas acuta	Trichobilharzia spp.	Trichobilharzia spp.
150	Anas platyrhynchos	Trichobilharzia spp.	Trichobilharzia spp.
151	Anas poecilorhyncha zonorhyncha	Trichobilharzia spp.	Trichobilharzia spp.
152	Aythya marila mariloides	Trichobilharzia spp.	Trichobilharzia spp.
153	Homo sapiens	Trichobilharzia spp.	Trichobilharzia spp.
154	Lymnaea peregra	Trichobilharzia spp.	Trichobilharzia spp.
155	Lymnaea stagnalis	Trichobilharzia spp.	Trichobilharzia spp.
156	Planorbis corneus	Trichobilharzia spp.	Trichobilharzia spp.
157	Radix auricularia	Trichobilharzia spp.	Trichobilharzia spp.
158	Radix peregra ovata	Trichobilharzia spp.	Trichobilharzia spp.
159	Stagnicola palustris	Trichobilharzia spp.	Trichobilharzia spp.
160	Homo sapiens	Trichobilharzia stagnicolae	Trichobilharzia stagnicolae
161	Mergus merganser	Trichobilharzia stagnicolae	Trichobilharzia stagnicolae
162	Physa	Trichobilharzia stagnicolae	Trichobilharzia stagnicolae
163	Stagnicola emarginata	Trichobilharzia stagnicolae	Trichobilharzia stagnicolae
164	(Snail)	Trichobilharzia szidati	Trichobilharzia szidati Neuhaus, 1952
165	Anas platyrhynchos domesticus	Trichobilharzia szidati	Trichobilharzia szidati Neuhaus, 1952
166	Homo sapiens	Trichobilharzia szidati	Trichobilharzia szidati Neuhaus, 1952
167	Lymnaea auricularia	Trichobilharzia szidati	Trichobilharzia szidati Neuhaus, 1952
168	Lymnaea ovata	Trichobilharzia szidati	Trichobilharzia szidati Neuhaus, 1952
169	Lymnaea palustris	Trichobilharzia szidati	Trichobilharzia szidati Neuhaus, 1952
170	Lymnaea peregra	Trichobilharzia szidati	Trichobilharzia szidati Neuhaus, 1952
171	Lymnaea stagnalis	Trichobilharzia szidati	Trichobilharzia szidati Neuhaus, 1952
172	Mus musculus	Trichobilharzia szidati	Trichobilharzia szidati Neuhaus, 1952
173	Radix auricularia	Trichobilharzia szidati	Trichobilharzia szidati Neuhaus, 1952
174	Stagnicola palustris	Trichobilharzia szidati	Trichobilharzia szidati Neuhaus, 1952
175	Rallus aquaticus	Trichobilharzia tatianae	Trichobilharzia tatianae (Spasskaja, 1952)
176	Homo sapiens	Trichobilharzia zhongshani	Trichobilharzia zhongshani
