# Supplementary material for: Pre-Columbian zoonotic enteric parasites: An insight into Puerto Rican indigenous culture diets and life styles
Source: PLoS One. 2020 Jan 30;15(1):e0227810. doi: 10.1371/journal.pone.0227810 (PMC6992007; doi:10.1371/journal.pone.0227810)
Supplement: S3 Data — (XLSX) [file pone.0227810.s043.xlsx]

## Sheet: Cryptosporidium
	source_taxon_external_id	source_taxon_name	source_taxon_path	source_specimen_life_stage	interaction_type	target_taxon_external_id	target_taxon_name	target_taxon_path	target_specimen_life_stage	latitude	longitude	study_citation	study_source_citation
1	EOL:72360	Cryptosporidium	Protozoa | Apicomplexa | Conoidasida | Eucoccidiorida | Cryptosporidiidae | Cryptosporidium	NA	parasiteOf	EOL:310755	Wallabia bicolor	Animalia | Chordata | Mammalia | Diprotodontia | Macropodidae | Wallabia | Wallabia bicolor	NA	NA	NA	NA	NA
2	EOL:72360	Cryptosporidium	Protozoa | Apicomplexa | Conoidasida | Eucoccidiorida | Cryptosporidiidae | Cryptosporidium	NA	parasiteOf	EOL:8828008	Chlamydosaurus kingii	Animalia | Chordata | Reptilia | Squamata | Agamidae | Chlamydosaurus | Chlamydosaurus kingii	NA	NA	NA	NA	NA
3	EOL:72360	Cryptosporidium	Protozoa | Apicomplexa | Conoidasida | Eucoccidiorida | Cryptosporidiidae | Cryptosporidium	NA	parasiteOf	EOL:8832250	Gehyra oceanica	Animalia | Chordata | Reptilia | Squamata | Gekkonidae | Gehyra | Gehyra oceanica	NA	NA	NA	NA	NA
4	EOL:72360	Cryptosporidium	Protozoa | Apicomplexa | Conoidasida | Eucoccidiorida | Cryptosporidiidae | Cryptosporidium	NA	parasiteOf	EOL:1050483	Poephila cincta	Animalia | Chordata | Aves | Passeriformes | Estrildidae | Poephila | Poephila cincta	NA	NA	NA	NA	NA
5	EOL:72360	Cryptosporidium	Protozoa | Apicomplexa | Conoidasida | Eucoccidiorida | Cryptosporidiidae | Cryptosporidium	NA	parasiteOf	EOL:310755	Wallabia bicolor	Animalia | Chordata | Mammalia | Diprotodontia | Macropodidae | Wallabia | Wallabia bicolor	NA	NA	NA	NA	NA
6	EOL:72360	Cryptosporidium	Protozoa | Apicomplexa | Conoidasida | Eucoccidiorida | Cryptosporidiidae | Cryptosporidium	NA	parasiteOf	EOL:8828008	Chlamydosaurus kingii	Animalia | Chordata | Reptilia | Squamata | Agamidae | Chlamydosaurus | Chlamydosaurus kingii	NA	NA	NA	NA	NA
7	EOL:72360	Cryptosporidium	Protozoa | Apicomplexa | Conoidasida | Eucoccidiorida | Cryptosporidiidae | Cryptosporidium	NA	parasiteOf	EOL:8832250	Gehyra oceanica	Animalia | Chordata | Reptilia | Squamata | Gekkonidae | Gehyra | Gehyra oceanica	NA	NA	NA	NA	NA
8	EOL:72360	Cryptosporidium	Protozoa | Apicomplexa | Conoidasida | Eucoccidiorida | Cryptosporidiidae | Cryptosporidium	NA	parasiteOf	EOL:1050483	Poephila cincta	Animalia | Chordata | Aves | Passeriformes | Estrildidae | Poephila | Poephila cincta	NA	NA	NA	NA	NA
9	EOL:72360	Cryptosporidium	Protozoa | Apicomplexa | Conoidasida | Eucoccidiorida | Cryptosporidiidae | Cryptosporidium	NA	parasiteOf	EOL:777872	Macropus giganteus	Animalia | Chordata | Mammalia | Diprotodontia | Macropodidae | Macropus | Macropus giganteus	NA	NA	NA	NA	NA
10	EOL:72360	Cryptosporidium	Protozoa | Apicomplexa | Conoidasida | Eucoccidiorida | Cryptosporidiidae | Cryptosporidium	NA	parasiteOf	EOL:122672	Macropus rufus	Animalia | Chordata | Mammalia | Diprotodontia | Macropodidae | Macropus | Macropus rufus	NA	NA	NA	NA	NA
11	EOL:72360	Cryptosporidium	Protozoa | Apicomplexa | Conoidasida | Eucoccidiorida | Cryptosporidiidae | Cryptosporidium	NA	parasiteOf	EOL:351020	Macropus fuliginosus	Animalia | Chordata | Mammalia | Diprotodontia | Macropodidae | Macropus | Macropus fuliginosus	NA	NA	NA	NA	NA
12	EOL:72360	Cryptosporidium	Protozoa | Apicomplexa | Conoidasida | Eucoccidiorida | Cryptosporidiidae | Cryptosporidium	NA	parasiteOf	EOL:777872	Macropus giganteus	Animalia | Chordata | Mammalia | Diprotodontia | Macropodidae | Macropus | Macropus giganteus	NA	NA	NA	NA	NA
13	EOL:72360	Cryptosporidium	Protozoa | Apicomplexa | Conoidasida | Eucoccidiorida | Cryptosporidiidae | Cryptosporidium	NA	parasiteOf	EOL:122672	Macropus rufus	Animalia | Chordata | Mammalia | Diprotodontia | Macropodidae | Macropus | Macropus rufus	NA	NA	NA	NA	NA
14	EOL:72360	Cryptosporidium	Protozoa | Apicomplexa | Conoidasida | Eucoccidiorida | Cryptosporidiidae | Cryptosporidium	NA	parasiteOf	EOL:351020	Macropus fuliginosus	Animalia | Chordata | Mammalia | Diprotodontia | Macropodidae | Macropus | Macropus fuliginosus	NA	NA	NA	NA	NA
15	EOL:72360	Cryptosporidium	Protozoa | Apicomplexa | Conoidasida | Eucoccidiorida | Cryptosporidiidae | Cryptosporidium	NA	pathogenOf	GBIF:2436436	Homo sapiens	Animalia | Chordata | Mammalia | Primates | Hominidae | Homo | Homo sapiens	NA	NA	NA	NA	NA
16	EOL:72360	Cryptosporidium	Protozoa | Apicomplexa | Conoidasida | Eucoccidiorida | Cryptosporidiidae | Cryptosporidium	NA	pathogenOf	GBIF:2436436	Homo sapiens	Animalia | Chordata | Mammalia | Primates | Hominidae | Homo | Homo sapiens	NA	NA	NA	NA	NA
17	EOL:591575	Cryptosporidium parvum	Protozoa | Apicomplexa | Conoidasida | Eucoccidiorida | Cryptosporidiidae | Cryptosporidium | Cryptosporidium parvum	NA	parasiteOf	FBC:FB:SpecCode:8538	Sillago vittata	Actinopterygii | Perciformes | Sillaginidae | Sillago | Sillago vittata	NA	NA	NA	NA	NA
18	EOL:591575	Cryptosporidium parvum	Protozoa | Apicomplexa | Conoidasida | Eucoccidiorida | Cryptosporidiidae | Cryptosporidium | Cryptosporidium parvum	NA	parasiteOf	GBIF:2449538	Pseudechis porphyriacus	Animalia | Chordata | Reptilia | Squamata | Elapidae | Pseudechis | Pseudechis porphyriacus	NA	NA	NA	NA	NA
19	EOL:591575	Cryptosporidium parvum	Protozoa | Apicomplexa | Conoidasida | Eucoccidiorida | Cryptosporidiidae | Cryptosporidium | Cryptosporidium parvum	NA	parasiteOf	EOL:128425	Phascolarctos cinereus	Animalia | Chordata | Mammalia | Diprotodontia | Phascolarctidae | Phascolarctos | Phascolarctos cinereus	NA	NA	NA	NA	NA
20	EOL:591575	Cryptosporidium parvum	Protozoa | Apicomplexa | Conoidasida | Eucoccidiorida | Cryptosporidiidae | Cryptosporidium | Cryptosporidium parvum	NA	parasiteOf	FBC:FB:SpecCode:8538	Sillago vittata	Actinopterygii | Perciformes | Sillaginidae | Sillago | Sillago vittata	NA	NA	NA	NA	NA
21	EOL:591575	Cryptosporidium parvum	Protozoa | Apicomplexa | Conoidasida | Eucoccidiorida | Cryptosporidiidae | Cryptosporidium | Cryptosporidium parvum	NA	parasiteOf	GBIF:2449538	Pseudechis porphyriacus	Animalia | Chordata | Reptilia | Squamata | Elapidae | Pseudechis | Pseudechis porphyriacus	NA	NA	NA	NA	NA
22	EOL:591575	Cryptosporidium parvum	Protozoa | Apicomplexa | Conoidasida | Eucoccidiorida | Cryptosporidiidae | Cryptosporidium | Cryptosporidium parvum	NA	parasiteOf	EOL:128425	Phascolarctos cinereus	Animalia | Chordata | Mammalia | Diprotodontia | Phascolarctidae | Phascolarctos | Phascolarctos cinereus	NA	NA	NA	NA	NA
23	EOL:591575	Cryptosporidium parvum	Protozoa | Apicomplexa | Conoidasida | Eucoccidiorida | Cryptosporidiidae | Cryptosporidium | Cryptosporidium parvum	NA	parasiteOf	EOL:795713	Aspidites ramsayi	Animalia | Chordata | Reptilia | Squamata | Boidae | Aspidites | Aspidites ramsayi	NA	NA	NA	NA	NA
24	EOL:591575	Cryptosporidium parvum	Protozoa | Apicomplexa | Conoidasida | Eucoccidiorida | Cryptosporidiidae | Cryptosporidium | Cryptosporidium parvum	NA	parasiteOf	EOL:122672	Macropus rufus	Animalia | Chordata | Mammalia | Diprotodontia | Macropodidae | Macropus | Macropus rufus	NA	NA	NA	NA	NA
25	EOL:591575	Cryptosporidium parvum	Protozoa | Apicomplexa | Conoidasida | Eucoccidiorida | Cryptosporidiidae | Cryptosporidium | Cryptosporidium parvum	NA	parasiteOf	EOL:328641	Dugong dugon	Animalia | Chordata | Mammalia | Sirenia | Dugongidae | Dugong | Dugong dugon	NA	NA	NA	NA	NA
26	EOL:591575	Cryptosporidium parvum	Protozoa | Apicomplexa | Conoidasida | Eucoccidiorida | Cryptosporidiidae | Cryptosporidium | Cryptosporidium parvum	NA	parasiteOf	GBIF:7429082	Mus musculus	Animalia | Chordata | Mammalia | Rodentia | Muridae | Mus | Mus musculus	NA	NA	NA	NA	NA
27	EOL:591575	Cryptosporidium parvum	Protozoa | Apicomplexa | Conoidasida | Eucoccidiorida | Cryptosporidiidae | Cryptosporidium | Cryptosporidium parvum	NA	parasiteOf	GBIF:7705930	Sus scrofa	Animalia | Chordata | Mammalia | Artiodactyla | Suidae | Sus | Sus scrofa	NA	NA	NA	NA	NA
28	EOL:591575	Cryptosporidium parvum	Protozoa | Apicomplexa | Conoidasida | Eucoccidiorida | Cryptosporidiidae | Cryptosporidium | Cryptosporidium parvum	NA	parasiteOf	GBIF:2441022	Bos taurus	Animalia | Chordata | Mammalia | Artiodactyla | Bovidae | Bos | Bos taurus	NA	NA	NA	NA	NA
29	EOL:591575	Cryptosporidium parvum	Protozoa | Apicomplexa | Conoidasida | Eucoccidiorida | Cryptosporidiidae | Cryptosporidium | Cryptosporidium parvum	NA	parasiteOf	EOL:795713	Aspidites ramsayi	Animalia | Chordata | Reptilia | Squamata | Boidae | Aspidites | Aspidites ramsayi	NA	NA	NA	NA	NA
30	EOL:591575	Cryptosporidium parvum	Protozoa | Apicomplexa | Conoidasida | Eucoccidiorida | Cryptosporidiidae | Cryptosporidium | Cryptosporidium parvum	NA	parasiteOf	EOL:122672	Macropus rufus	Animalia | Chordata | Mammalia | Diprotodontia | Macropodidae | Macropus | Macropus rufus	NA	NA	NA	NA	NA
31	EOL:591575	Cryptosporidium parvum	Protozoa | Apicomplexa | Conoidasida | Eucoccidiorida | Cryptosporidiidae | Cryptosporidium | Cryptosporidium parvum	NA	parasiteOf	EOL:328641	Dugong dugon	Animalia | Chordata | Mammalia | Sirenia | Dugongidae | Dugong | Dugong dugon	NA	NA	NA	NA	NA
32	EOL:591575	Cryptosporidium parvum	Protozoa | Apicomplexa | Conoidasida | Eucoccidiorida | Cryptosporidiidae | Cryptosporidium | Cryptosporidium parvum	NA	parasiteOf	GBIF:7429082	Mus musculus	Animalia | Chordata | Mammalia | Rodentia | Muridae | Mus | Mus musculus	NA	NA	NA	NA	NA
33	EOL:591575	Cryptosporidium parvum	Protozoa | Apicomplexa | Conoidasida | Eucoccidiorida | Cryptosporidiidae | Cryptosporidium | Cryptosporidium parvum	NA	parasiteOf	GBIF:7705930	Sus scrofa	Animalia | Chordata | Mammalia | Artiodactyla | Suidae | Sus | Sus scrofa	NA	NA	NA	NA	NA
34	EOL:591575	Cryptosporidium parvum	Protozoa | Apicomplexa | Conoidasida | Eucoccidiorida | Cryptosporidiidae | Cryptosporidium | Cryptosporidium parvum	NA	parasiteOf	GBIF:2441022	Bos taurus	Animalia | Chordata | Mammalia | Artiodactyla | Bovidae | Bos | Bos taurus	NA	NA	NA	NA	NA
35	EOL:1175323	Cryptosporidium hominis	Protozoa | Apicomplexa | Conoidasida | Eucoccidiorida | Cryptosporidiidae | Cryptosporidium | Cryptosporidium hominis	NA	parasiteOf	EOL:327955	Homo sapiens	Animalia | Bilateria | Deuterostomia | Chordata | Vertebrata | Gnathostomata | Tetrapoda | Mammalia | Theria | Eutheria | Primates | Haplorrhini | Simiiformes | Hominoidea | Hominidae | Homininae | Homo | Homo sapiens	NA	NA	NA	NA	NA
36	EOL:1175323	Cryptosporidium hominis	Protozoa | Apicomplexa | Conoidasida | Eucoccidiorida | Cryptosporidiidae | Cryptosporidium | Cryptosporidium hominis	NA	parasiteOf	EOL:327955	Homo sapiens	Animalia | Bilateria | Deuterostomia | Chordata | Vertebrata | Gnathostomata | Tetrapoda | Mammalia | Theria | Eutheria | Primates | Haplorrhini | Simiiformes | Hominoidea | Hominidae | Homininae | Homo | Homo sapiens	NA	NA	NA	NA	NA
37	EOL:1175308	Cryptosporidium muris	Protozoa | Apicomplexa | Conoidasida | Eucoccidiorida | Eimeriorina | Cryptosporidiidae | Cryptosporidium | Cryptosporidium muris	NA	parasiteOf	EOL:1055703	Oxyuranus scutellatus	Animalia | Chordata | Reptilia | Squamata | Hydrophiidae | Oxyuranus | Oxyuranus scutellatus	NA	NA	NA	NA	NA
38	EOL:1175308	Cryptosporidium muris	Protozoa | Apicomplexa | Conoidasida | Eucoccidiorida | Eimeriorina | Cryptosporidiidae | Cryptosporidium | Cryptosporidium muris	NA	parasiteOf	GBIF:2449557	Pseudechis australis	Animalia | Chordata | Reptilia | Squamata | Elapidae | Pseudechis | Pseudechis australis	NA	NA	NA	NA	NA
39	EOL:1175308	Cryptosporidium muris	Protozoa | Apicomplexa | Conoidasida | Eucoccidiorida | Eimeriorina | Cryptosporidiidae | Cryptosporidium | Cryptosporidium muris	NA	parasiteOf	EOL:323882	Macrotis lagotis	Animalia | Chordata | Mammalia | Peramelemorphia | Thylacomyidae | Macrotis | Macrotis lagotis	NA	NA	NA	NA	NA
40	EOL:1175308	Cryptosporidium muris	Protozoa | Apicomplexa | Conoidasida | Eucoccidiorida | Eimeriorina | Cryptosporidiidae | Cryptosporidium | Cryptosporidium muris	NA	parasiteOf	GBIF:7429082	Mus musculus	Animalia | Chordata | Mammalia | Rodentia | Muridae | Mus | Mus musculus	NA	NA	NA	NA	NA
41	EOL:1175308	Cryptosporidium muris	Protozoa | Apicomplexa | Conoidasida | Eucoccidiorida | Eimeriorina | Cryptosporidiidae | Cryptosporidium | Cryptosporidium muris	NA	parasiteOf	GBIF:2441022	Bos taurus	Animalia | Chordata | Mammalia | Artiodactyla | Bovidae | Bos | Bos taurus	NA	NA	NA	NA	NA
42	EOL:1175308	Cryptosporidium muris	Protozoa | Apicomplexa | Conoidasida | Eucoccidiorida | Eimeriorina | Cryptosporidiidae | Cryptosporidium | Cryptosporidium muris	NA	parasiteOf	EOL:1037781	Felis catus	Animalia | Chordata | Mammalia | Carnivora | Felidae | Felis | Felis catus	NA	NA	NA	NA	NA
43	EOL:1175308	Cryptosporidium muris	Protozoa | Apicomplexa | Conoidasida | Eucoccidiorida | Eimeriorina | Cryptosporidiidae | Cryptosporidium | Cryptosporidium muris	NA	parasiteOf	EOL:1055703	Oxyuranus scutellatus	Animalia | Chordata | Reptilia | Squamata | Hydrophiidae | Oxyuranus | Oxyuranus scutellatus	NA	NA	NA	NA	NA
44	EOL:1175308	Cryptosporidium muris	Protozoa | Apicomplexa | Conoidasida | Eucoccidiorida | Eimeriorina | Cryptosporidiidae | Cryptosporidium | Cryptosporidium muris	NA	parasiteOf	GBIF:2449557	Pseudechis australis	Animalia | Chordata | Reptilia | Squamata | Elapidae | Pseudechis | Pseudechis australis	NA	NA	NA	NA	NA
45	EOL:1175308	Cryptosporidium muris	Protozoa | Apicomplexa | Conoidasida | Eucoccidiorida | Eimeriorina | Cryptosporidiidae | Cryptosporidium | Cryptosporidium muris	NA	parasiteOf	EOL:323882	Macrotis lagotis	Animalia | Chordata | Mammalia | Peramelemorphia | Thylacomyidae | Macrotis | Macrotis lagotis	NA	NA	NA	NA	NA
46	EOL:1175308	Cryptosporidium muris	Protozoa | Apicomplexa | Conoidasida | Eucoccidiorida | Eimeriorina | Cryptosporidiidae | Cryptosporidium | Cryptosporidium muris	NA	parasiteOf	GBIF:7429082	Mus musculus	Animalia | Chordata | Mammalia | Rodentia | Muridae | Mus | Mus musculus	NA	NA	NA	NA	NA
47	EOL:1175308	Cryptosporidium muris	Protozoa | Apicomplexa | Conoidasida | Eucoccidiorida | Eimeriorina | Cryptosporidiidae | Cryptosporidium | Cryptosporidium muris	NA	parasiteOf	GBIF:2441022	Bos taurus	Animalia | Chordata | Mammalia | Artiodactyla | Bovidae | Bos | Bos taurus	NA	NA	NA	NA	NA
48	EOL:1175308	Cryptosporidium muris	Protozoa | Apicomplexa | Conoidasida | Eucoccidiorida | Eimeriorina | Cryptosporidiidae | Cryptosporidium | Cryptosporidium muris	NA	parasiteOf	EOL:1037781	Felis catus	Animalia | Chordata | Mammalia | Carnivora | Felidae | Felis | Felis catus	NA	NA	NA	NA	NA
49	EOL:1175324	Cryptosporidium molnari	Protozoa | Apicomplexa | Conoidasida | Eucoccidiorida | Eimeriorina | Cryptosporidiidae | Cryptosporidium | Cryptosporidium molnari	NA	parasiteOf	EOL:208520	Poecilia reticulata	Animalia | Chordata | Actinopterygii | Cyprinodontiformes | Poeciliidae | Poecilia | Poecilia reticulata	NA	NA	NA	NA	NA
50	EOL:1175324	Cryptosporidium molnari	Protozoa | Apicomplexa | Conoidasida | Eucoccidiorida | Eimeriorina | Cryptosporidiidae | Cryptosporidium | Cryptosporidium molnari	NA	parasiteOf	EOL:208520	Poecilia reticulata	Animalia | Chordata | Actinopterygii | Cyprinodontiformes | Poeciliidae | Poecilia | Poecilia reticulata	NA	NA	NA	NA	NA
51	EOL:1175320	Cryptosporidium galli	Protozoa | Apicomplexa | Conoidasida | Eucoccidiorida | Cryptosporidiidae | Cryptosporidium | Cryptosporidium galli	NA	parasiteOf	GBIF:2493740	Neochmia modesta	Animalia | Chordata | Aves | Passeriformes | Estrildidae | Neochmia | Neochmia modesta	NA	NA	NA	NA	NA
52	EOL:1175320	Cryptosporidium galli	Protozoa | Apicomplexa | Conoidasida | Eucoccidiorida | Cryptosporidiidae | Cryptosporidium | Cryptosporidium galli	NA	parasiteOf	GBIF:2479509	Neophema pulchella	Animalia | Chordata | Aves | Psittaciformes | Psittacidae | Neophema | Neophema pulchella	NA	NA	NA	NA	NA
53	EOL:1175320	Cryptosporidium galli	Protozoa | Apicomplexa | Conoidasida | Eucoccidiorida | Cryptosporidiidae | Cryptosporidium | Cryptosporidium galli	NA	parasiteOf	EOL:1050437	Erythrura gouldiae	Erythrura gouldiae	NA	NA	NA	NA	NA
54	EOL:1175320	Cryptosporidium galli	Protozoa | Apicomplexa | Conoidasida | Eucoccidiorida | Cryptosporidiidae | Cryptosporidium | Cryptosporidium galli	NA	parasiteOf	GBIF:2493593	Lonchura	Animalia | Chordata | Aves | Passeriformes | Estrildidae | Lonchura	NA	NA	NA	NA	NA
55	EOL:1175320	Cryptosporidium galli	Protozoa | Apicomplexa | Conoidasida | Eucoccidiorida | Cryptosporidiidae | Cryptosporidium | Cryptosporidium galli	NA	parasiteOf	EOL:1050483	Poephila cincta	Animalia | Chordata | Aves | Passeriformes | Estrildidae | Poephila | Poephila cincta	NA	NA	NA	NA	NA
56	EOL:1175320	Cryptosporidium galli	Protozoa | Apicomplexa | Conoidasida | Eucoccidiorida | Cryptosporidiidae | Cryptosporidium | Cryptosporidium galli	NA	parasiteOf	GBIF:2493740	Neochmia modesta	Animalia | Chordata | Aves | Passeriformes | Estrildidae | Neochmia | Neochmia modesta	NA	NA	NA	NA	NA
57	EOL:1175320	Cryptosporidium galli	Protozoa | Apicomplexa | Conoidasida | Eucoccidiorida | Cryptosporidiidae | Cryptosporidium | Cryptosporidium galli	NA	parasiteOf	GBIF:2479509	Neophema pulchella	Animalia | Chordata | Aves | Psittaciformes | Psittacidae | Neophema | Neophema pulchella	NA	NA	NA	NA	NA
58	EOL:1175320	Cryptosporidium galli	Protozoa | Apicomplexa | Conoidasida | Eucoccidiorida | Cryptosporidiidae | Cryptosporidium | Cryptosporidium galli	NA	parasiteOf	EOL:1050437	Erythrura gouldiae	Erythrura gouldiae	NA	NA	NA	NA	NA
59	EOL:1175320	Cryptosporidium galli	Protozoa | Apicomplexa | Conoidasida | Eucoccidiorida | Cryptosporidiidae | Cryptosporidium | Cryptosporidium galli	NA	parasiteOf	GBIF:2493593	Lonchura	Animalia | Chordata | Aves | Passeriformes | Estrildidae | Lonchura	NA	NA	NA	NA	NA
60	EOL:1175320	Cryptosporidium galli	Protozoa | Apicomplexa | Conoidasida | Eucoccidiorida | Cryptosporidiidae | Cryptosporidium | Cryptosporidium galli	NA	parasiteOf	EOL:1050483	Poephila cincta	Animalia | Chordata | Aves | Passeriformes | Estrildidae | Poephila | Poephila cincta	NA	NA	NA	NA	NA
61	EOL:1175320	Cryptosporidium galli	Protozoa | Apicomplexa | Conoidasida | Eucoccidiorida | Cryptosporidiidae | Cryptosporidium | Cryptosporidium galli	NA	parasiteOf	EOL:1050500	Taeniopygia guttata	Animalia | Chordata | Aves | Passeriformes | Estrildidae | Taeniopygia | Taeniopygia guttata	NA	NA	NA	NA	NA
62	EOL:1175320	Cryptosporidium galli	Protozoa | Apicomplexa | Conoidasida | Eucoccidiorida | Cryptosporidiidae | Cryptosporidium | Cryptosporidium galli	NA	parasiteOf	EOL:1050500	Taeniopygia guttata	Animalia | Chordata | Aves | Passeriformes | Estrildidae | Taeniopygia | Taeniopygia guttata	NA	NA	NA	NA	NA
63	AFD:f7622bbb-9883-43d8-8928-24c0be649e7d	Cryptosporidium galli	Protista | Apicomplexa | Conoidasida | Coccidiasina | Eucoccidiorida | Eimeriorina | Cryptosporidiidae | Cryptosporidium | Cryptosporidium galli	NA	parasiteOf	GBIF:7705930	Sus scrofa	Animalia | Chordata | Mammalia | Artiodactyla | Suidae | Sus | Sus scrofa	NA	NA	NA	NA	NA
64	AFD:f7622bbb-9883-43d8-8928-24c0be649e7d	Cryptosporidium galli	Protista | Apicomplexa | Conoidasida | Coccidiasina | Eucoccidiorida | Eimeriorina | Cryptosporidiidae | Cryptosporidium | Cryptosporidium galli	NA	parasiteOf	GBIF:7705930	Sus scrofa	Animalia | Chordata | Mammalia | Artiodactyla | Suidae | Sus | Sus scrofa	NA	NA	NA	NA	NA
65	EOL:1175313	Cryptosporidium felis	Protozoa | Apicomplexa | Conoidasida | Eucoccidiorida | Eimeriorina | Cryptosporidiidae | Cryptosporidium | Cryptosporidium felis	NA	parasiteOf	EOL:1037781	Felis catus	Animalia | Chordata | Mammalia | Carnivora | Felidae | Felis | Felis catus	NA	NA	NA	NA	NA
66	EOL:1175313	Cryptosporidium felis	Protozoa | Apicomplexa | Conoidasida | Eucoccidiorida | Eimeriorina | Cryptosporidiidae | Cryptosporidium | Cryptosporidium felis	NA	parasiteOf	EOL:1037781	Felis catus	Animalia | Chordata | Mammalia | Carnivora | Felidae | Felis | Felis catus	NA	NA	NA	NA	NA
67	EOL:1175314	Cryptosporidium serpentis	Protozoa | Apicomplexa | Conoidasida | Eucoccidiorida | Cryptosporidiidae | Cryptosporidium | Cryptosporidium serpentis	NA	parasiteOf	EOL:1055703	Oxyuranus scutellatus	Animalia | Chordata | Reptilia | Squamata | Hydrophiidae | Oxyuranus | Oxyuranus scutellatus	NA	NA	NA	NA	NA
68	EOL:1175314	Cryptosporidium serpentis	Protozoa | Apicomplexa | Conoidasida | Eucoccidiorida | Cryptosporidiidae | Cryptosporidium | Cryptosporidium serpentis	NA	parasiteOf	EOL:1055776	Notechis scutatus	Animalia | Chordata | Reptilia | Squamata | Hydrophiidae | Notechis | Notechis scutatus	NA	NA	NA	NA	NA
69	EOL:1175314	Cryptosporidium serpentis	Protozoa | Apicomplexa | Conoidasida | Eucoccidiorida | Cryptosporidiidae | Cryptosporidium | Cryptosporidium serpentis	NA	parasiteOf	EOL:1055703	Oxyuranus scutellatus	Animalia | Chordata | Reptilia | Squamata | Hydrophiidae | Oxyuranus | Oxyuranus scutellatus	NA	NA	NA	NA	NA
70	EOL:1175314	Cryptosporidium serpentis	Protozoa | Apicomplexa | Conoidasida | Eucoccidiorida | Cryptosporidiidae | Cryptosporidium | Cryptosporidium serpentis	NA	parasiteOf	EOL:1055776	Notechis scutatus	Animalia | Chordata | Reptilia | Squamata | Hydrophiidae | Notechis | Notechis scutatus	NA	NA	NA	NA	NA
71	EOL:1175321	Cryptosporidium andersoni	Protozoa | Apicomplexa | Conoidasida | Eucoccidiorida | Eimeriorina | Cryptosporidiidae | Cryptosporidium | Cryptosporidium andersoni	NA	parasiteOf	GBIF:7429082	Mus musculus	Animalia | Chordata | Mammalia | Rodentia | Muridae | Mus | Mus musculus	NA	NA	NA	NA	NA
72	EOL:1175321	Cryptosporidium andersoni	Protozoa | Apicomplexa | Conoidasida | Eucoccidiorida | Eimeriorina | Cryptosporidiidae | Cryptosporidium | Cryptosporidium andersoni	NA	parasiteOf	GBIF:2441022	Bos taurus	Animalia | Chordata | Mammalia | Artiodactyla | Bovidae | Bos | Bos taurus	NA	NA	NA	NA	NA
73	EOL:1175321	Cryptosporidium andersoni	Protozoa | Apicomplexa | Conoidasida | Eucoccidiorida | Eimeriorina | Cryptosporidiidae | Cryptosporidium | Cryptosporidium andersoni	NA	parasiteOf	GBIF:7429082	Mus musculus	Animalia | Chordata | Mammalia | Rodentia | Muridae | Mus | Mus musculus	NA	NA	NA	NA	NA
74	EOL:1175321	Cryptosporidium andersoni	Protozoa | Apicomplexa | Conoidasida | Eucoccidiorida | Eimeriorina | Cryptosporidiidae | Cryptosporidium | Cryptosporidium andersoni	NA	parasiteOf	GBIF:2441022	Bos taurus	Animalia | Chordata | Mammalia | Artiodactyla | Bovidae | Bos | Bos taurus	NA	NA	NA	NA	NA
75	EOL:1175311	Cryptosporidium bovis	Protozoa | Apicomplexa | Conoidasida | Eucoccidiorida | Eimeriorina | Cryptosporidiidae | Cryptosporidium | Cryptosporidium bovis	NA	parasiteOf	GBIF:2441022	Bos taurus	Animalia | Chordata | Mammalia | Artiodactyla | Bovidae | Bos | Bos taurus	NA	NA	NA	NA	NA
76	EOL:1175311	Cryptosporidium bovis	Protozoa | Apicomplexa | Conoidasida | Eucoccidiorida | Eimeriorina | Cryptosporidiidae | Cryptosporidium | Cryptosporidium bovis	NA	parasiteOf	GBIF:2441022	Bos taurus	Animalia | Chordata | Mammalia | Artiodactyla | Bovidae | Bos | Bos taurus	NA	NA	NA	NA	NA
77	EOL:1175325	Cryptosporidium suis	Protozoa | Apicomplexa | Conoidasida | Eucoccidiorida | Eimeriorina | Cryptosporidiidae | Cryptosporidium | Cryptosporidium suis	NA	parasiteOf	GBIF:7705930	Sus scrofa	Animalia | Chordata | Mammalia | Artiodactyla | Suidae | Sus | Sus scrofa	NA	NA	NA	NA	NA
78	EOL:1175325	Cryptosporidium suis	Protozoa | Apicomplexa | Conoidasida | Eucoccidiorida | Eimeriorina | Cryptosporidiidae | Cryptosporidium | Cryptosporidium suis	NA	parasiteOf	GBIF:7705930	Sus scrofa	Animalia | Chordata | Mammalia | Artiodactyla | Suidae | Sus | Sus scrofa	NA	NA	NA	NA	NA
79	EOL:1175310	Cryptosporidium wrairi	Protozoa | Apicomplexa | Conoidasida | Eucoccidiorida | Cryptosporidiidae | Cryptosporidium | Cryptosporidium wrairi	NA	parasiteOf	EOL:326924	Cavia porcellus	Animalia | Chordata | Mammalia | Rodentia | Caviidae | Cavia | Cavia porcellus	NA	NA	NA	NA	NA
80	EOL:1175310	Cryptosporidium wrairi	Protozoa | Apicomplexa | Conoidasida | Eucoccidiorida | Cryptosporidiidae | Cryptosporidium | Cryptosporidium wrairi	NA	parasiteOf	EOL:326924	Cavia porcellus	Animalia | Chordata | Mammalia | Rodentia | Caviidae | Cavia | Cavia porcellus	NA	NA	NA	NA	NA
81	EOL:1175322	Cryptosporidium canis	Protozoa | Apicomplexa | Conoidasida | Eucoccidiorida | Cryptosporidiidae | Cryptosporidium | Cryptosporidium canis	NA	parasiteOf	EOL:328607	Canis lupus	Animalia | Chordata | Mammalia | Carnivora | Canidae | Canis | Canis lupus	NA	NA	NA	NA	NA
82	EOL:1175322	Cryptosporidium canis	Protozoa | Apicomplexa | Conoidasida | Eucoccidiorida | Cryptosporidiidae | Cryptosporidium | Cryptosporidium canis	NA	parasiteOf	EOL:328607	Canis lupus	Animalia | Chordata | Mammalia | Carnivora | Canidae | Canis | Canis lupus	NA	NA	NA	NA	NA
83	EOL:12144675	Cryptosporidium xiaoi	Cellular organisms | Eukaryota | Alveolata | Apicomplexa | Conoidasida | Coccidia | Eucoccidiorida | Eimeriorina | Cryptosporidiidae | Cryptosporidium | Cryptosporidium xiaoi	NA	parasiteOf	FBC:FB:SpecCode:8538	Sillago vittata	Actinopterygii | Perciformes | Sillaginidae | Sillago | Sillago vittata	NA	NA	NA	NA	NA
84	EOL:12144675	Cryptosporidium xiaoi	Cellular organisms | Eukaryota | Alveolata | Apicomplexa | Conoidasida | Coccidia | Eucoccidiorida | Eimeriorina | Cryptosporidiidae | Cryptosporidium | Cryptosporidium xiaoi	NA	parasiteOf	GBIF:2441110	Ovis aries	Animalia | Chordata | Mammalia | Artiodactyla | Bovidae | Ovis | Ovis aries	NA	NA	NA	NA	NA
85	EOL:12144675	Cryptosporidium xiaoi	Cellular organisms | Eukaryota | Alveolata | Apicomplexa | Conoidasida | Coccidia | Eucoccidiorida | Eimeriorina | Cryptosporidiidae | Cryptosporidium | Cryptosporidium xiaoi	NA	parasiteOf	FBC:FB:SpecCode:8538	Sillago vittata	Actinopterygii | Perciformes | Sillaginidae | Sillago | Sillago vittata	NA	NA	NA	NA	NA
86	EOL:12144675	Cryptosporidium xiaoi	Cellular organisms | Eukaryota | Alveolata | Apicomplexa | Conoidasida | Coccidia | Eucoccidiorida | Eimeriorina | Cryptosporidiidae | Cryptosporidium | Cryptosporidium xiaoi	NA	parasiteOf	GBIF:2441110	Ovis aries	Animalia | Chordata | Mammalia | Artiodactyla | Bovidae | Ovis | Ovis aries	NA	NA	NA	NA	NA
87	EOL:21650031	Cryptosporidium ubiquitum	Cellular organisms | Eukaryota | Alveolata | Apicomplexa | Conoidasida | Coccidia | Eucoccidiorida | Eimeriorina | Cryptosporidiidae | Cryptosporidium | Cryptosporidium ubiquitum	NA	parasiteOf	GBIF:2441022	Bos taurus	Animalia | Chordata | Mammalia | Artiodactyla | Bovidae | Bos | Bos taurus	NA	NA	NA	NA	NA
88	EOL:21650031	Cryptosporidium ubiquitum	Cellular organisms | Eukaryota | Alveolata | Apicomplexa | Conoidasida | Coccidia | Eucoccidiorida | Eimeriorina | Cryptosporidiidae | Cryptosporidium | Cryptosporidium ubiquitum	NA	parasiteOf	GBIF:2441022	Bos taurus	Animalia | Chordata | Mammalia | Artiodactyla | Bovidae | Bos | Bos taurus	NA	NA	NA	NA	NA
89	EOL:12144670	Cryptosporidium fayeri	Cellular organisms | Eukaryota | Alveolata | Apicomplexa | Conoidasida | Coccidia | Eucoccidiorida | Eimeriorina | Cryptosporidiidae | Cryptosporidium | Cryptosporidium fayeri	NA	parasiteOf	EOL:323867	Perameles bougainville	Eucarya | Opisthokonta | Metazoa | Eumetazoa | Triploblastica | Nephrozoa | Deuterostomia | Chordata | Vertebrata | Gnathostomata | Osteichthyes | Sarcopterygii | Dipnotetrapodomorpha | Tetrapodomorpha | Tetrapoda | Reptiliomorpha | Anthracosauria | Batrachosauria | Cotylosauria | Amniota | Synapsida | Therapsida | Cynodontia | Epicynodontia | Eucynodontia | Probainognathia | Mammaliamorpha | Mam…	NA	NA	NA	NA	NA
90	EOL:12144670	Cryptosporidium fayeri	Cellular organisms | Eukaryota | Alveolata | Apicomplexa | Conoidasida | Coccidia | Eucoccidiorida | Eimeriorina | Cryptosporidiidae | Cryptosporidium | Cryptosporidium fayeri	NA	parasiteOf	EOL:323867	Perameles bougainville	Eucarya | Opisthokonta | Metazoa | Eumetazoa | Triploblastica | Nephrozoa | Deuterostomia | Chordata | Vertebrata | Gnathostomata | Osteichthyes | Sarcopterygii | Dipnotetrapodomorpha | Tetrapodomorpha | Tetrapoda | Reptiliomorpha | Anthracosauria | Batrachosauria | Cotylosauria | Amniota | Synapsida | Therapsida | Cynodontia | Epicynodontia | Eucynodontia | Probainognathia | Mammaliamorpha | Mam…	NA	NA	NA	NA	NA
91	EOL:12144670	Cryptosporidium fayeri	Cellular organisms | Eukaryota | Alveolata | Apicomplexa | Conoidasida | Coccidia | Eucoccidiorida | Eimeriorina | Cryptosporidiidae | Cryptosporidium | Cryptosporidium fayeri	NA	parasiteOf	EOL:325810	Petrogale xanthopus	Cellular organisms | Eukaryota | Opisthokonta | Metazoa | Eumetazoa | Bilateria | Deuterostomia | Chordata | Craniata | Vertebrata | Gnathostomata | Teleostomi | Euteleostomi | Sarcopterygii | Tetrapoda | Amniota | Mammalia | Theria | Metatheria | Diprotodontia | Macropodidae | Petrogale | Petrogale xanthopus	NA	NA	NA	NA	NA
92	EOL:12144670	Cryptosporidium fayeri	Cellular organisms | Eukaryota | Alveolata | Apicomplexa | Conoidasida | Coccidia | Eucoccidiorida | Eimeriorina | Cryptosporidiidae | Cryptosporidium | Cryptosporidium fayeri	NA	parasiteOf	EOL:128425	Phascolarctos cinereus	Animalia | Chordata | Mammalia | Diprotodontia | Phascolarctidae | Phascolarctos | Phascolarctos cinereus	NA	NA	NA	NA	NA
93	EOL:12144670	Cryptosporidium fayeri	Cellular organisms | Eukaryota | Alveolata | Apicomplexa | Conoidasida | Coccidia | Eucoccidiorida | Eimeriorina | Cryptosporidiidae | Cryptosporidium | Cryptosporidium fayeri	NA	parasiteOf	EOL:777872	Macropus giganteus	Animalia | Chordata | Mammalia | Diprotodontia | Macropodidae | Macropus | Macropus giganteus	NA	NA	NA	NA	NA
94	EOL:12144670	Cryptosporidium fayeri	Cellular organisms | Eukaryota | Alveolata | Apicomplexa | Conoidasida | Coccidia | Eucoccidiorida | Eimeriorina | Cryptosporidiidae | Cryptosporidium | Cryptosporidium fayeri	NA	parasiteOf	EOL:122672	Macropus rufus	Animalia | Chordata | Mammalia | Diprotodontia | Macropodidae | Macropus | Macropus rufus	NA	NA	NA	NA	NA
95	EOL:12144670	Cryptosporidium fayeri	Cellular organisms | Eukaryota | Alveolata | Apicomplexa | Conoidasida | Coccidia | Eucoccidiorida | Eimeriorina | Cryptosporidiidae | Cryptosporidium | Cryptosporidium fayeri	NA	parasiteOf	EOL:325810	Petrogale xanthopus	Cellular organisms | Eukaryota | Opisthokonta | Metazoa | Eumetazoa | Bilateria | Deuterostomia | Chordata | Craniata | Vertebrata | Gnathostomata | Teleostomi | Euteleostomi | Sarcopterygii | Tetrapoda | Amniota | Mammalia | Theria | Metatheria | Diprotodontia | Macropodidae | Petrogale | Petrogale xanthopus	NA	NA	NA	NA	NA
96	EOL:12144670	Cryptosporidium fayeri	Cellular organisms | Eukaryota | Alveolata | Apicomplexa | Conoidasida | Coccidia | Eucoccidiorida | Eimeriorina | Cryptosporidiidae | Cryptosporidium | Cryptosporidium fayeri	NA	parasiteOf	EOL:128425	Phascolarctos cinereus	Animalia | Chordata | Mammalia | Diprotodontia | Phascolarctidae | Phascolarctos | Phascolarctos cinereus	NA	NA	NA	NA	NA
97	EOL:12144670	Cryptosporidium fayeri	Cellular organisms | Eukaryota | Alveolata | Apicomplexa | Conoidasida | Coccidia | Eucoccidiorida | Eimeriorina | Cryptosporidiidae | Cryptosporidium | Cryptosporidium fayeri	NA	parasiteOf	EOL:777872	Macropus giganteus	Animalia | Chordata | Mammalia | Diprotodontia | Macropodidae | Macropus | Macropus giganteus	NA	NA	NA	NA	NA
98	EOL:12144670	Cryptosporidium fayeri	Cellular organisms | Eukaryota | Alveolata | Apicomplexa | Conoidasida | Coccidia | Eucoccidiorida | Eimeriorina | Cryptosporidiidae | Cryptosporidium | Cryptosporidium fayeri	NA	parasiteOf	EOL:122672	Macropus rufus	Animalia | Chordata | Mammalia | Diprotodontia | Macropodidae | Macropus | Macropus rufus	NA	NA	NA	NA	NA
99	EOL:12144669	Cryptosporidium ryanae	Cellular organisms | Eukaryota | Alveolata | Apicomplexa | Conoidasida | Coccidia | Eucoccidiorida | Eimeriorina | Cryptosporidiidae | Cryptosporidium | Cryptosporidium ryanae	NA	parasiteOf	GBIF:2441022	Bos taurus	Animalia | Chordata | Mammalia | Artiodactyla | Bovidae | Bos | Bos taurus	NA	NA	NA	NA	NA
100	EOL:12144669	Cryptosporidium ryanae	Cellular organisms | Eukaryota | Alveolata | Apicomplexa | Conoidasida | Coccidia | Eucoccidiorida | Eimeriorina | Cryptosporidiidae | Cryptosporidium | Cryptosporidium ryanae	NA	parasiteOf	GBIF:2441022	Bos taurus	Animalia | Chordata | Mammalia | Artiodactyla | Bovidae | Bos | Bos taurus	NA	NA	NA	NA	NA

## Sheet: Diphyllobothrium
	source_taxon_external_id	source_taxon_name	source_taxon_path	source_specimen_life_stage	interaction_type	target_taxon_external_id	target_taxon_name	target_taxon_path	target_specimen_life_stage	latitude	longitude	study_citation	study_source_citation
1	GBIF:4345024	Diphyllobothrium quadratum	Animalia | Platyhelminthes | Cestoda | Diphyllobothriidea | Diphyllobothriidae | Diphyllobothrium | Diphyllobothrium quadratum	NA	parasiteOf	no:match	Stenorhynchus leptonyx		NA	NA	NA	NA	NA
2	GBIF:4345024	Diphyllobothrium quadratum	Animalia | Platyhelminthes | Cestoda | Diphyllobothriidea | Diphyllobothriidae | Diphyllobothrium | Diphyllobothrium quadratum	NA	parasiteOf	no:match	Stenorhynchus leptonyx		NA	NA	NA	NA	NA
3	GBIF:4345024	Diphyllobothrium quadratum	Animalia | Platyhelminthes | Cestoda | Diphyllobothriidea | Diphyllobothriidae | Diphyllobothrium | Diphyllobothrium quadratum	NA	parasiteOf	EOL:328637	Hydrurga leptonyx	Animalia | Chordata | Mammalia | Carnivora | Phocidae | Hydrurga | Hydrurga leptonyx	NA	NA	NA	NA	NA
4	GBIF:4345024	Diphyllobothrium quadratum	Animalia | Platyhelminthes | Cestoda | Diphyllobothriidea | Diphyllobothriidae | Diphyllobothrium | Diphyllobothrium quadratum	NA	parasiteOf	EOL:328637	Hydrurga leptonyx	Animalia | Chordata | Mammalia | Carnivora | Phocidae | Hydrurga | Hydrurga leptonyx	NA	NA	NA	NA	NA
5	EOL:2948550	Diphyllobothrium dendriticum	Animalia | Platyhelminthes | Cestoda | Diphyllobothriidea | Diphyllobothriidae | Diphyllobothrium | Diphyllobothrium dendriticum	NA	parasiteOf	no:match	SALMO =ONCORHYNCHUS GAIRDNERI =MYKISS		NA	NA	NA	NA	NA
6	EOL:2948550	Diphyllobothrium dendriticum	Animalia | Platyhelminthes | Cestoda | Diphyllobothriidea | Diphyllobothriidae | Diphyllobothrium | Diphyllobothrium dendriticum	NA	parasiteOf	no:match	Coregonus lavaratus		NA	NA	NA	NA	NA
7	EOL:2948550	Diphyllobothrium dendriticum	Animalia | Platyhelminthes | Cestoda | Diphyllobothriidea | Diphyllobothriidae | Diphyllobothrium | Diphyllobothrium dendriticum	NA	parasiteOf	EOL:211371	Thymallus brevirostris	Animalia | Chordata | Actinopterygii | Salmoniformes | Salmonidae | Thymallus | Thymallus brevirostris	NA	NA	NA	NA	NA
8	EOL:2948550	Diphyllobothrium dendriticum	Animalia | Platyhelminthes | Cestoda | Diphyllobothriidea | Diphyllobothriidae | Diphyllobothrium | Diphyllobothrium dendriticum	NA	parasiteOf	EOL:357035	Comephorus dybowskii	Animalia | Chordata | Actinopterygii | Scorpaeniformes | Comephoridae | Comephorus | Comephorus dybowskii	NA	NA	NA	NA	NA
9	EOL:2948550	Diphyllobothrium dendriticum	Animalia | Platyhelminthes | Cestoda | Diphyllobothriidea | Diphyllobothriidae | Diphyllobothrium | Diphyllobothrium dendriticum	NA	parasiteOf	EOL:11035699	Salvelinus lepechini	Animalia | Chordata | Actinopterygii | Salmoniformes | Salmonidae | Salvelinus | Salvelinus lepechini	NA	NA	NA	NA	NA
10	EOL:2948550	Diphyllobothrium dendriticum	Animalia | Platyhelminthes | Cestoda | Diphyllobothriidea | Diphyllobothriidae | Diphyllobothrium | Diphyllobothrium dendriticum	NA	parasiteOf	INAT_TAXON:203051	Salvelinus malma malma	Animalia | Chordata | Actinopterygii | Salmoniformes | Salmonidae | Salvelinus | Salvelinus malma malma	NA	NA	NA	NA	NA
11	EOL:2948550	Diphyllobothrium dendriticum	Animalia | Platyhelminthes | Cestoda | Diphyllobothriidea | Diphyllobothriidae | Diphyllobothrium | Diphyllobothrium dendriticum	NA	parasiteOf	EOL:1276283	Salmo trutta fario	Animalia | Chordata | Actinopterygii | Salmoniformes | Salmonidae | Salmo | Salmo trutta | Salmo trutta fario	NA	NA	NA	NA	NA
12	EOL:2948550	Diphyllobothrium dendriticum	Animalia | Platyhelminthes | Cestoda | Diphyllobothriidea | Diphyllobothriidae | Diphyllobothrium | Diphyllobothrium dendriticum	NA	parasiteOf	EOL:212945	Hucho taimen	Animalia | Chordata | Actinopterygii | Salmoniformes | Salmonidae | Hucho | Hucho taimen	NA	NA	NA	NA	NA
13	EOL:2948550	Diphyllobothrium dendriticum	Animalia | Platyhelminthes | Cestoda | Diphyllobothriidea | Diphyllobothriidae | Diphyllobothrium | Diphyllobothrium dendriticum	NA	parasiteOf	EOL:219379	Cyphocottus megalops	Animalia | Chordata | Actinopterygii | Scorpaeniformes | Abyssocottidae | Cyphocottus | Cyphocottus megalops	NA	NA	NA	NA	NA
14	EOL:2948550	Diphyllobothrium dendriticum	Animalia | Platyhelminthes | Cestoda | Diphyllobothriidea | Diphyllobothriidae | Diphyllobothrium | Diphyllobothrium dendriticum	NA	parasiteOf	EOL:219393	Leocottus kesslerii	Animalia | Chordata | Actinopterygii | Scorpaeniformes | Cottocomephoridae | Leocottus | Leocottus kesslerii	NA	NA	NA	NA	NA
15	EOL:2948550	Diphyllobothrium dendriticum	Animalia | Platyhelminthes | Cestoda | Diphyllobothriidea | Diphyllobothriidae | Diphyllobothrium | Diphyllobothrium dendriticum	NA	parasiteOf	EOL:1267169	Salvelinus alpinus alpinus	Animalia | Chordata | Actinopterygii | Salmoniformes | Salmonidae | Salvelinus | Salvelinus alpinus | Salvelinus alpinus alpinus	NA	NA	NA	NA	NA
16	EOL:2948550	Diphyllobothrium dendriticum	Animalia | Platyhelminthes | Cestoda | Diphyllobothriidea | Diphyllobothriidae | Diphyllobothrium | Diphyllobothrium dendriticum	NA	parasiteOf	EOL:221885	Apeltes quadracus	Animalia | Chordata | Actinopterygii | Gasterosteiformes | Gasterosteidae | Apeltes | Apeltes quadracus	NA	NA	NA	NA	NA
17	EOL:2948550	Diphyllobothrium dendriticum	Animalia | Platyhelminthes | Cestoda | Diphyllobothriidea | Diphyllobothriidae | Diphyllobothrium | Diphyllobothrium dendriticum	NA	parasiteOf	EOL:225241	Salvelinus malma	Animalia | Chordata | Actinopterygii | Salmoniformes | Salmonidae | Salvelinus | Salvelinus malma	NA	NA	NA	NA	NA
18	EOL:2948550	Diphyllobothrium dendriticum	Animalia | Platyhelminthes | Cestoda | Diphyllobothriidea | Diphyllobothriidae | Diphyllobothrium | Diphyllobothrium dendriticum	NA	parasiteOf	EOL:215190	Barbatula barbatula	Animalia | Chordata | Actinopterygii | Cypriniformes | Nemacheilidae | Barbatula | Barbatula barbatula	NA	NA	NA	NA	NA
19	EOL:2948550	Diphyllobothrium dendriticum	Animalia | Platyhelminthes | Cestoda | Diphyllobothriidea | Diphyllobothriidae | Diphyllobothrium | Diphyllobothrium dendriticum	NA	parasiteOf	EOL:357033	Cottocomephorus inermis	Animalia | Chordata | Actinopterygii | Scorpaeniformes | Cottocomephoridae | Cottocomephorus | Cottocomephorus inermis	NA	NA	NA	NA	NA
20	EOL:2948550	Diphyllobothrium dendriticum	Animalia | Platyhelminthes | Cestoda | Diphyllobothriidea | Diphyllobothriidae | Diphyllobothrium | Diphyllobothrium dendriticum	NA	parasiteOf	EOL:218374	Cottocomephorus grewingkii	Animalia | Chordata | Actinopterygii | Scorpaeniformes | Cottocomephoridae | Cottocomephorus | Cottocomephorus grewingkii	NA	NA	NA	NA	NA
21	EOL:2948550	Diphyllobothrium dendriticum	Animalia | Platyhelminthes | Cestoda | Diphyllobothriidea | Diphyllobothriidae | Diphyllobothrium | Diphyllobothrium dendriticum	NA	parasiteOf	EOL:204794	Thymallus arcticus	Animalia | Chordata | Actinopterygii | Salmoniformes | Salmonidae | Thymallus | Thymallus arcticus	NA	NA	NA	NA	NA
22	EOL:2948550	Diphyllobothrium dendriticum	Animalia | Platyhelminthes | Cestoda | Diphyllobothriidea | Diphyllobothriidae | Diphyllobothrium | Diphyllobothrium dendriticum	NA	parasiteOf	EOL:223803	Myoxocephalus quadricornis	Animalia | Chordata | Actinopterygii | Scorpaeniformes | Cottidae | Myoxocephalus | Myoxocephalus quadricornis	NA	NA	NA	NA	NA
23	EOL:2948550	Diphyllobothrium dendriticum	Animalia | Platyhelminthes | Cestoda | Diphyllobothriidea | Diphyllobothriidae | Diphyllobothrium | Diphyllobothrium dendriticum	NA	parasiteOf	EOL:339865	Cyclops scutifer	Animalia | Arthropoda | Maxillopoda | Cyclopoida | Cyclopidae | Cyclops | Cyclops scutifer	NA	NA	NA	NA	NA
24	EOL:2948550	Diphyllobothrium dendriticum	Animalia | Platyhelminthes | Cestoda | Diphyllobothriidea | Diphyllobothriidae | Diphyllobothrium | Diphyllobothrium dendriticum	NA	parasiteOf	EOL:205052	Galaxias maculatus	Animalia | Chordata | Actinopterygii | Osmeriformes | Galaxiidae | Galaxias | Galaxias maculatus	NA	NA	NA	NA	NA
25	EOL:2948550	Diphyllobothrium dendriticum	Animalia | Platyhelminthes | Cestoda | Diphyllobothriidea | Diphyllobothriidae | Diphyllobothrium | Diphyllobothrium dendriticum	NA	parasiteOf	EOL:208221	Coregonus widegreni	Animalia | Chordata | Actinopterygii | Salmoniformes | Salmonidae | Coregonus | Coregonus widegreni	NA	NA	NA	NA	NA
26	EOL:2948550	Diphyllobothrium dendriticum	Animalia | Platyhelminthes | Cestoda | Diphyllobothriidea | Diphyllobothriidae | Diphyllobothrium | Diphyllobothrium dendriticum	NA	parasiteOf	GBIF:7260617	Eudiaptomus vulgaris vulgaris	Animalia | Arthropoda | Maxillopoda | Calanoida | Diaptomidae | Eudiaptomus | Eudiaptomus vulgaris | Eudiaptomus vulgaris vulgaris	NA	NA	NA	NA	NA
27	EOL:2948550	Diphyllobothrium dendriticum	Animalia | Platyhelminthes | Cestoda | Diphyllobothriidea | Diphyllobothriidae | Diphyllobothrium | Diphyllobothrium dendriticum	NA	parasiteOf	GBIF:5166383	Eudiaptomus gracilis	Animalia | Arthropoda | Maxillopoda | Calanoida | Diaptomidae | Eudiaptomus | Eudiaptomus gracilis	NA	NA	NA	NA	NA
28	EOL:2948550	Diphyllobothrium dendriticum	Animalia | Platyhelminthes | Cestoda | Diphyllobothriidea | Diphyllobothriidae | Diphyllobothrium | Diphyllobothrium dendriticum	NA	parasiteOf	EOL:341910	Diaptomus graciloides	Animalia | Arthropoda | Maxillopoda | Calanoida | Diaptomidae | Diaptomus | Diaptomus graciloides	NA	NA	NA	NA	NA
29	EOL:2948550	Diphyllobothrium dendriticum	Animalia | Platyhelminthes | Cestoda | Diphyllobothriidea | Diphyllobothriidae | Diphyllobothrium | Diphyllobothrium dendriticum	NA	parasiteOf	EOL:1156776	Coregonus gutturosus	Animalia | Chordata | Actinopterygii | Salmoniformes | Salmonidae | Coregonus | Coregonus gutturosus	NA	NA	NA	NA	NA
30	EOL:2948550	Diphyllobothrium dendriticum	Animalia | Platyhelminthes | Cestoda | Diphyllobothriidea | Diphyllobothriidae | Diphyllobothrium | Diphyllobothrium dendriticum	NA	parasiteOf	EOL:339748	Diacyclops bicuspidatus	Animalia | Arthropoda | Maxillopoda | Cyclopoida | Cyclopidae | Diacyclops | Diacyclops bicuspidatus	NA	NA	NA	NA	NA
31	EOL:2948550	Diphyllobothrium dendriticum	Animalia | Platyhelminthes | Cestoda | Diphyllobothriidea | Diphyllobothriidae | Diphyllobothrium | Diphyllobothrium dendriticum	NA	parasiteOf	EOL:355826	Percichthys trucha	Animalia | Chordata | Actinopterygii | Perciformes | Percichthyidae | Percichthys | Percichthys trucha	NA	NA	NA	NA	NA
32	EOL:2948550	Diphyllobothrium dendriticum	Animalia | Platyhelminthes | Cestoda | Diphyllobothriidea | Diphyllobothriidae | Diphyllobothrium | Diphyllobothrium dendriticum	NA	parasiteOf	EOL:13059	Coregonus	Animalia | Chordata | Actinopterygii | Salmoniformes | Salmonidae | Coregonus	NA	NA	NA	NA	NA
33	EOL:2948550	Diphyllobothrium dendriticum	Animalia | Platyhelminthes | Cestoda | Diphyllobothriidea | Diphyllobothriidae | Diphyllobothrium | Diphyllobothrium dendriticum	NA	parasiteOf	EOL:204590	Thymallus thymallus	Animalia | Chordata | Actinopterygii | Salmoniformes | Salmonidae | Thymallus | Thymallus thymallus	NA	NA	NA	NA	NA
34	EOL:2948550	Diphyllobothrium dendriticum	Animalia | Platyhelminthes | Cestoda | Diphyllobothriidea | Diphyllobothriidae | Diphyllobothrium | Diphyllobothrium dendriticum	NA	parasiteOf	EOL:204828	Osmerus eperlanus	Animalia | Chordata | Actinopterygii | Osmeriformes | Osmeridae | Osmerus | Osmerus eperlanus	NA	NA	NA	NA	NA
35	EOL:2948550	Diphyllobothrium dendriticum	Animalia | Platyhelminthes | Cestoda | Diphyllobothriidea | Diphyllobothriidae | Diphyllobothrium | Diphyllobothrium dendriticum	NA	parasiteOf	EOL:205248	Oncorhynchus kisutch	Animalia | Chordata | Actinopterygii | Salmoniformes | Salmonidae | Oncorhynchus | Oncorhynchus kisutch	NA	NA	NA	NA	NA
36	EOL:2948550	Diphyllobothrium dendriticum	Animalia | Platyhelminthes | Cestoda | Diphyllobothriidea | Diphyllobothriidae | Diphyllobothrium | Diphyllobothrium dendriticum	NA	parasiteOf	EOL:206423	Pungitius pungitius	Animalia | Chordata | Actinopterygii | Gasterosteiformes | Gasterosteidae | Pungitius | Pungitius pungitius	NA	NA	NA	NA	NA
37	EOL:2948550	Diphyllobothrium dendriticum	Animalia | Platyhelminthes | Cestoda | Diphyllobothriidea | Diphyllobothriidae | Diphyllobothrium | Diphyllobothrium dendriticum	NA	parasiteOf	EOL:328582	Ursus americanus	Animalia | Chordata | Mammalia | Carnivora | Ursidae | Ursus | Ursus americanus	NA	NA	NA	NA	NA
38	EOL:2948550	Diphyllobothrium dendriticum	Animalia | Platyhelminthes | Cestoda | Diphyllobothriidea | Diphyllobothriidae | Diphyllobothrium | Diphyllobothrium dendriticum	NA	parasiteOf	EOL:1049312	Chroicocephalus maculipennis	Animalia | Chordata | Aves | Charadriiformes | Laridae | Chroicocephalus | Chroicocephalus maculipennis	NA	NA	NA	NA	NA
39	EOL:2948550	Diphyllobothrium dendriticum	Animalia | Platyhelminthes | Cestoda | Diphyllobothriidea | Diphyllobothriidae | Diphyllobothrium | Diphyllobothrium dendriticum	NA	parasiteOf	EOL:1053894	Vulpes lagopus	Animalia | Chordata | Mammalia | Carnivora | Canidae | Vulpes | Vulpes lagopus	NA	NA	NA	NA	NA
40	EOL:2948550	Diphyllobothrium dendriticum	Animalia | Platyhelminthes | Cestoda | Diphyllobothriidea | Diphyllobothriidae | Diphyllobothrium | Diphyllobothrium dendriticum	NA	endoparasiteOf	EOL:225241	Salvelinus malma	Animalia | Chordata | Actinopterygii | Salmoniformes | Salmonidae | Salvelinus | Salvelinus malma	NA	NA	NA	NA	NA
41	EOL:2948550	Diphyllobothrium dendriticum	Animalia | Platyhelminthes | Cestoda | Diphyllobothriidea | Diphyllobothriidae | Diphyllobothrium | Diphyllobothrium dendriticum	NA	endoparasiteOf	EOL:339865	Cyclops scutifer	Animalia | Arthropoda | Maxillopoda | Cyclopoida | Cyclopidae | Cyclops | Cyclops scutifer	NA	NA	NA	NA	NA
42	EOL:2948550	Diphyllobothrium dendriticum	Animalia | Platyhelminthes | Cestoda | Diphyllobothriidea | Diphyllobothriidae | Diphyllobothrium | Diphyllobothrium dendriticum	NA	endoparasiteOf	GBIF:7260617	Eudiaptomus vulgaris vulgaris	Animalia | Arthropoda | Maxillopoda | Calanoida | Diaptomidae | Eudiaptomus | Eudiaptomus vulgaris | Eudiaptomus vulgaris vulgaris	NA	NA	NA	NA	NA
43	EOL:2948550	Diphyllobothrium dendriticum	Animalia | Platyhelminthes | Cestoda | Diphyllobothriidea | Diphyllobothriidae | Diphyllobothrium | Diphyllobothrium dendriticum	NA	endoparasiteOf	GBIF:5166383	Eudiaptomus gracilis	Animalia | Arthropoda | Maxillopoda | Calanoida | Diaptomidae | Eudiaptomus | Eudiaptomus gracilis	NA	NA	NA	NA	NA
44	EOL:2948550	Diphyllobothrium dendriticum	Animalia | Platyhelminthes | Cestoda | Diphyllobothriidea | Diphyllobothriidae | Diphyllobothrium | Diphyllobothrium dendriticum	NA	endoparasiteOf	EOL:341910	Diaptomus graciloides	Animalia | Arthropoda | Maxillopoda | Calanoida | Diaptomidae | Diaptomus | Diaptomus graciloides	NA	NA	NA	NA	NA
45	EOL:2948550	Diphyllobothrium dendriticum	Animalia | Platyhelminthes | Cestoda | Diphyllobothriidea | Diphyllobothriidae | Diphyllobothrium | Diphyllobothrium dendriticum	NA	endoparasiteOf	EOL:339748	Diacyclops bicuspidatus	Animalia | Arthropoda | Maxillopoda | Cyclopoida | Cyclopidae | Diacyclops | Diacyclops bicuspidatus	NA	NA	NA	NA	NA
46	EOL:2948550	Diphyllobothrium dendriticum	Animalia | Platyhelminthes | Cestoda | Diphyllobothriidea | Diphyllobothriidae | Diphyllobothrium | Diphyllobothrium dendriticum	NA	endoparasiteOf	EOL:13059	Coregonus	Animalia | Chordata | Actinopterygii | Salmoniformes | Salmonidae | Coregonus	NA	NA	NA	NA	NA
47	EOL:2948550	Diphyllobothrium dendriticum	Animalia | Platyhelminthes | Cestoda | Diphyllobothriidea | Diphyllobothriidae | Diphyllobothrium | Diphyllobothrium dendriticum	NA	endoparasiteOf	EOL:206423	Pungitius pungitius	Animalia | Chordata | Actinopterygii | Gasterosteiformes | Gasterosteidae | Pungitius | Pungitius pungitius	NA	NA	NA	NA	NA
48	EOL:2948550	Diphyllobothrium dendriticum	Animalia | Platyhelminthes | Cestoda | Diphyllobothriidea | Diphyllobothriidae | Diphyllobothrium | Diphyllobothrium dendriticum	NA	endoparasiteOf	EOL:328582	Ursus americanus	Animalia | Chordata | Mammalia | Carnivora | Ursidae | Ursus | Ursus americanus	NA	NA	NA	NA	NA
49	EOL:2948550	Diphyllobothrium dendriticum	Animalia | Platyhelminthes | Cestoda | Diphyllobothriidea | Diphyllobothriidae | Diphyllobothrium | Diphyllobothrium dendriticum	NA	endoparasiteOf	EOL:1049312	Chroicocephalus maculipennis	Animalia | Chordata | Aves | Charadriiformes | Laridae | Chroicocephalus | Chroicocephalus maculipennis	NA	NA	NA	NA	NA
50	EOL:2948550	Diphyllobothrium dendriticum	Animalia | Platyhelminthes | Cestoda | Diphyllobothriidea | Diphyllobothriidae | Diphyllobothrium | Diphyllobothrium dendriticum	NA	endoparasiteOf	EOL:1053894	Vulpes lagopus	Animalia | Chordata | Mammalia | Carnivora | Canidae | Vulpes | Vulpes lagopus	NA	NA	NA	NA	NA
51	EOL:2948550	Diphyllobothrium dendriticum	Animalia | Platyhelminthes | Cestoda | Diphyllobothriidea | Diphyllobothriidae | Diphyllobothrium | Diphyllobothrium dendriticum	NA	endoparasiteOf	EOL:1156463	Salvelinus alpinus	Animalia | Chordata | Actinopterygii | Salmoniformes | Salmonidae | Salvelinus | Salvelinus alpinus	NA	NA	NA	NA	NA
52	EOL:2948550	Diphyllobothrium dendriticum	Animalia | Platyhelminthes | Cestoda | Diphyllobothriidea | Diphyllobothriidae | Diphyllobothrium | Diphyllobothrium dendriticum	NA	parasiteOf	EOL:1156463	Salvelinus alpinus	Animalia | Chordata | Actinopterygii | Salmoniformes | Salmonidae | Salvelinus | Salvelinus alpinus	NA	NA	NA	NA	NA
53	EOL:2948550	Diphyllobothrium dendriticum	Animalia | Platyhelminthes | Cestoda | Diphyllobothriidea | Diphyllobothriidae | Diphyllobothrium | Diphyllobothrium dendriticum	NA	parasiteOf	EOL:2777841	Oncorhynchus clarkii clarkii	Animalia | Chordata | Actinopterygii | Salmoniformes | Salmonidae | Oncorhynchus | Oncorhynchus clarkii | Oncorhynchus clarkii clarkii	NA	NA	NA	NA	NA
54	EOL:2948550	Diphyllobothrium dendriticum	Animalia | Platyhelminthes | Cestoda | Diphyllobothriidea | Diphyllobothriidae | Diphyllobothrium | Diphyllobothrium dendriticum	NA	parasiteOf	EOL:2790457	Gasterosteus aculeatus aculeatus	Animalia | Chordata | Actinopterygii | Gasterosteiformes | Gasterosteidae | Gasterosteus | Gasterosteus aculeatus | Gasterosteus aculeatus aculeatus	NA	NA	NA	NA	NA
55	EOL:2948550	Diphyllobothrium dendriticum	Animalia | Platyhelminthes | Cestoda | Diphyllobothriidea | Diphyllobothriidae | Diphyllobothrium | Diphyllobothrium dendriticum	NA	parasiteOf	EOL:1179099	Hydromys chrysogaster	Animalia | Chordata | Mammalia | Rodentia | Muridae | Hydromys | Hydromys chrysogaster	NA	NA	NA	NA	NA
56	EOL:2948550	Diphyllobothrium dendriticum	Animalia | Platyhelminthes | Cestoda | Diphyllobothriidea | Diphyllobothriidae | Diphyllobothrium | Diphyllobothrium dendriticum	NA	parasiteOf	no:match	SALMO =ONCORHYNCHUS GAIRDNERI =MYKISS		NA	NA	NA	NA	NA
57	EOL:2948550	Diphyllobothrium dendriticum	Animalia | Platyhelminthes | Cestoda | Diphyllobothriidea | Diphyllobothriidae | Diphyllobothrium | Diphyllobothrium dendriticum	NA	parasiteOf	no:match	Coregonus lavaratus		NA	NA	NA	NA	NA
58	EOL:2948550	Diphyllobothrium dendriticum	Animalia | Platyhelminthes | Cestoda | Diphyllobothriidea | Diphyllobothriidae | Diphyllobothrium | Diphyllobothrium dendriticum	NA	parasiteOf	EOL:211371	Thymallus brevirostris	Animalia | Chordata | Actinopterygii | Salmoniformes | Salmonidae | Thymallus | Thymallus brevirostris	NA	NA	NA	NA	NA
59	EOL:2948550	Diphyllobothrium dendriticum	Animalia | Platyhelminthes | Cestoda | Diphyllobothriidea | Diphyllobothriidae | Diphyllobothrium | Diphyllobothrium dendriticum	NA	parasiteOf	EOL:357035	Comephorus dybowskii	Animalia | Chordata | Actinopterygii | Scorpaeniformes | Comephoridae | Comephorus | Comephorus dybowskii	NA	NA	NA	NA	NA
60	EOL:2948550	Diphyllobothrium dendriticum	Animalia | Platyhelminthes | Cestoda | Diphyllobothriidea | Diphyllobothriidae | Diphyllobothrium | Diphyllobothrium dendriticum	NA	parasiteOf	EOL:11035699	Salvelinus lepechini	Animalia | Chordata | Actinopterygii | Salmoniformes | Salmonidae | Salvelinus | Salvelinus lepechini	NA	NA	NA	NA	NA
61	EOL:2948550	Diphyllobothrium dendriticum	Animalia | Platyhelminthes | Cestoda | Diphyllobothriidea | Diphyllobothriidae | Diphyllobothrium | Diphyllobothrium dendriticum	NA	parasiteOf	INAT_TAXON:203051	Salvelinus malma malma	Animalia | Chordata | Actinopterygii | Salmoniformes | Salmonidae | Salvelinus | Salvelinus malma malma	NA	NA	NA	NA	NA
62	EOL:2948550	Diphyllobothrium dendriticum	Animalia | Platyhelminthes | Cestoda | Diphyllobothriidea | Diphyllobothriidae | Diphyllobothrium | Diphyllobothrium dendriticum	NA	parasiteOf	EOL:1276283	Salmo trutta fario	Animalia | Chordata | Actinopterygii | Salmoniformes | Salmonidae | Salmo | Salmo trutta | Salmo trutta fario	NA	NA	NA	NA	NA
63	EOL:2948550	Diphyllobothrium dendriticum	Animalia | Platyhelminthes | Cestoda | Diphyllobothriidea | Diphyllobothriidae | Diphyllobothrium | Diphyllobothrium dendriticum	NA	parasiteOf	EOL:212945	Hucho taimen	Animalia | Chordata | Actinopterygii | Salmoniformes | Salmonidae | Hucho | Hucho taimen	NA	NA	NA	NA	NA
64	EOL:2948550	Diphyllobothrium dendriticum	Animalia | Platyhelminthes | Cestoda | Diphyllobothriidea | Diphyllobothriidae | Diphyllobothrium | Diphyllobothrium dendriticum	NA	parasiteOf	EOL:219379	Cyphocottus megalops	Animalia | Chordata | Actinopterygii | Scorpaeniformes | Abyssocottidae | Cyphocottus | Cyphocottus megalops	NA	NA	NA	NA	NA
65	EOL:2948550	Diphyllobothrium dendriticum	Animalia | Platyhelminthes | Cestoda | Diphyllobothriidea | Diphyllobothriidae | Diphyllobothrium | Diphyllobothrium dendriticum	NA	parasiteOf	EOL:219393	Leocottus kesslerii	Animalia | Chordata | Actinopterygii | Scorpaeniformes | Cottocomephoridae | Leocottus | Leocottus kesslerii	NA	NA	NA	NA	NA
66	EOL:2948550	Diphyllobothrium dendriticum	Animalia | Platyhelminthes | Cestoda | Diphyllobothriidea | Diphyllobothriidae | Diphyllobothrium | Diphyllobothrium dendriticum	NA	parasiteOf	EOL:1267169	Salvelinus alpinus alpinus	Animalia | Chordata | Actinopterygii | Salmoniformes | Salmonidae | Salvelinus | Salvelinus alpinus | Salvelinus alpinus alpinus	NA	NA	NA	NA	NA
67	EOL:2948550	Diphyllobothrium dendriticum	Animalia | Platyhelminthes | Cestoda | Diphyllobothriidea | Diphyllobothriidae | Diphyllobothrium | Diphyllobothrium dendriticum	NA	parasiteOf	EOL:221885	Apeltes quadracus	Animalia | Chordata | Actinopterygii | Gasterosteiformes | Gasterosteidae | Apeltes | Apeltes quadracus	NA	NA	NA	NA	NA
68	EOL:2948550	Diphyllobothrium dendriticum	Animalia | Platyhelminthes | Cestoda | Diphyllobothriidea | Diphyllobothriidae | Diphyllobothrium | Diphyllobothrium dendriticum	NA	parasiteOf	EOL:225241	Salvelinus malma	Animalia | Chordata | Actinopterygii | Salmoniformes | Salmonidae | Salvelinus | Salvelinus malma	NA	NA	NA	NA	NA
69	EOL:2948550	Diphyllobothrium dendriticum	Animalia | Platyhelminthes | Cestoda | Diphyllobothriidea | Diphyllobothriidae | Diphyllobothrium | Diphyllobothrium dendriticum	NA	parasiteOf	EOL:215190	Barbatula barbatula	Animalia | Chordata | Actinopterygii | Cypriniformes | Nemacheilidae | Barbatula | Barbatula barbatula	NA	NA	NA	NA	NA
70	EOL:2948550	Diphyllobothrium dendriticum	Animalia | Platyhelminthes | Cestoda | Diphyllobothriidea | Diphyllobothriidae | Diphyllobothrium | Diphyllobothrium dendriticum	NA	parasiteOf	EOL:357033	Cottocomephorus inermis	Animalia | Chordata | Actinopterygii | Scorpaeniformes | Cottocomephoridae | Cottocomephorus | Cottocomephorus inermis	NA	NA	NA	NA	NA
71	EOL:2948550	Diphyllobothrium dendriticum	Animalia | Platyhelminthes | Cestoda | Diphyllobothriidea | Diphyllobothriidae | Diphyllobothrium | Diphyllobothrium dendriticum	NA	parasiteOf	EOL:218374	Cottocomephorus grewingkii	Animalia | Chordata | Actinopterygii | Scorpaeniformes | Cottocomephoridae | Cottocomephorus | Cottocomephorus grewingkii	NA	NA	NA	NA	NA
72	EOL:2948550	Diphyllobothrium dendriticum	Animalia | Platyhelminthes | Cestoda | Diphyllobothriidea | Diphyllobothriidae | Diphyllobothrium | Diphyllobothrium dendriticum	NA	parasiteOf	EOL:204794	Thymallus arcticus	Animalia | Chordata | Actinopterygii | Salmoniformes | Salmonidae | Thymallus | Thymallus arcticus	NA	NA	NA	NA	NA
73	EOL:2948550	Diphyllobothrium dendriticum	Animalia | Platyhelminthes | Cestoda | Diphyllobothriidea | Diphyllobothriidae | Diphyllobothrium | Diphyllobothrium dendriticum	NA	parasiteOf	EOL:223803	Myoxocephalus quadricornis	Animalia | Chordata | Actinopterygii | Scorpaeniformes | Cottidae | Myoxocephalus | Myoxocephalus quadricornis	NA	NA	NA	NA	NA
74	EOL:2948550	Diphyllobothrium dendriticum	Animalia | Platyhelminthes | Cestoda | Diphyllobothriidea | Diphyllobothriidae | Diphyllobothrium | Diphyllobothrium dendriticum	NA	parasiteOf	EOL:339865	Cyclops scutifer	Animalia | Arthropoda | Maxillopoda | Cyclopoida | Cyclopidae | Cyclops | Cyclops scutifer	NA	NA	NA	NA	NA
75	EOL:2948550	Diphyllobothrium dendriticum	Animalia | Platyhelminthes | Cestoda | Diphyllobothriidea | Diphyllobothriidae | Diphyllobothrium | Diphyllobothrium dendriticum	NA	parasiteOf	EOL:205052	Galaxias maculatus	Animalia | Chordata | Actinopterygii | Osmeriformes | Galaxiidae | Galaxias | Galaxias maculatus	NA	NA	NA	NA	NA
76	EOL:2948550	Diphyllobothrium dendriticum	Animalia | Platyhelminthes | Cestoda | Diphyllobothriidea | Diphyllobothriidae | Diphyllobothrium | Diphyllobothrium dendriticum	NA	parasiteOf	EOL:208221	Coregonus widegreni	Animalia | Chordata | Actinopterygii | Salmoniformes | Salmonidae | Coregonus | Coregonus widegreni	NA	NA	NA	NA	NA
77	EOL:2948550	Diphyllobothrium dendriticum	Animalia | Platyhelminthes | Cestoda | Diphyllobothriidea | Diphyllobothriidae | Diphyllobothrium | Diphyllobothrium dendriticum	NA	parasiteOf	GBIF:7260617	Eudiaptomus vulgaris vulgaris	Animalia | Arthropoda | Maxillopoda | Calanoida | Diaptomidae | Eudiaptomus | Eudiaptomus vulgaris | Eudiaptomus vulgaris vulgaris	NA	NA	NA	NA	NA
78	EOL:2948550	Diphyllobothrium dendriticum	Animalia | Platyhelminthes | Cestoda | Diphyllobothriidea | Diphyllobothriidae | Diphyllobothrium | Diphyllobothrium dendriticum	NA	parasiteOf	GBIF:5166383	Eudiaptomus gracilis	Animalia | Arthropoda | Maxillopoda | Calanoida | Diaptomidae | Eudiaptomus | Eudiaptomus gracilis	NA	NA	NA	NA	NA
79	EOL:2948550	Diphyllobothrium dendriticum	Animalia | Platyhelminthes | Cestoda | Diphyllobothriidea | Diphyllobothriidae | Diphyllobothrium | Diphyllobothrium dendriticum	NA	parasiteOf	EOL:341910	Diaptomus graciloides	Animalia | Arthropoda | Maxillopoda | Calanoida | Diaptomidae | Diaptomus | Diaptomus graciloides	NA	NA	NA	NA	NA
80	EOL:2948550	Diphyllobothrium dendriticum	Animalia | Platyhelminthes | Cestoda | Diphyllobothriidea | Diphyllobothriidae | Diphyllobothrium | Diphyllobothrium dendriticum	NA	parasiteOf	EOL:1156776	Coregonus gutturosus	Animalia | Chordata | Actinopterygii | Salmoniformes | Salmonidae | Coregonus | Coregonus gutturosus	NA	NA	NA	NA	NA
81	EOL:2948550	Diphyllobothrium dendriticum	Animalia | Platyhelminthes | Cestoda | Diphyllobothriidea | Diphyllobothriidae | Diphyllobothrium | Diphyllobothrium dendriticum	NA	parasiteOf	EOL:339748	Diacyclops bicuspidatus	Animalia | Arthropoda | Maxillopoda | Cyclopoida | Cyclopidae | Diacyclops | Diacyclops bicuspidatus	NA	NA	NA	NA	NA
82	EOL:2948550	Diphyllobothrium dendriticum	Animalia | Platyhelminthes | Cestoda | Diphyllobothriidea | Diphyllobothriidae | Diphyllobothrium | Diphyllobothrium dendriticum	NA	parasiteOf	EOL:355826	Percichthys trucha	Animalia | Chordata | Actinopterygii | Perciformes | Percichthyidae | Percichthys | Percichthys trucha	NA	NA	NA	NA	NA
83	EOL:2948550	Diphyllobothrium dendriticum	Animalia | Platyhelminthes | Cestoda | Diphyllobothriidea | Diphyllobothriidae | Diphyllobothrium | Diphyllobothrium dendriticum	NA	parasiteOf	EOL:13059	Coregonus	Animalia | Chordata | Actinopterygii | Salmoniformes | Salmonidae | Coregonus	NA	NA	NA	NA	NA
84	EOL:2948550	Diphyllobothrium dendriticum	Animalia | Platyhelminthes | Cestoda | Diphyllobothriidea | Diphyllobothriidae | Diphyllobothrium | Diphyllobothrium dendriticum	NA	parasiteOf	EOL:204590	Thymallus thymallus	Animalia | Chordata | Actinopterygii | Salmoniformes | Salmonidae | Thymallus | Thymallus thymallus	NA	NA	NA	NA	NA
85	EOL:2948550	Diphyllobothrium dendriticum	Animalia | Platyhelminthes | Cestoda | Diphyllobothriidea | Diphyllobothriidae | Diphyllobothrium | Diphyllobothrium dendriticum	NA	parasiteOf	EOL:204828	Osmerus eperlanus	Animalia | Chordata | Actinopterygii | Osmeriformes | Osmeridae | Osmerus | Osmerus eperlanus	NA	NA	NA	NA	NA
86	EOL:2948550	Diphyllobothrium dendriticum	Animalia | Platyhelminthes | Cestoda | Diphyllobothriidea | Diphyllobothriidae | Diphyllobothrium | Diphyllobothrium dendriticum	NA	parasiteOf	EOL:205248	Oncorhynchus kisutch	Animalia | Chordata | Actinopterygii | Salmoniformes | Salmonidae | Oncorhynchus | Oncorhynchus kisutch	NA	NA	NA	NA	NA
87	EOL:2948550	Diphyllobothrium dendriticum	Animalia | Platyhelminthes | Cestoda | Diphyllobothriidea | Diphyllobothriidae | Diphyllobothrium | Diphyllobothrium dendriticum	NA	parasiteOf	EOL:206423	Pungitius pungitius	Animalia | Chordata | Actinopterygii | Gasterosteiformes | Gasterosteidae | Pungitius | Pungitius pungitius	NA	NA	NA	NA	NA
88	EOL:2948550	Diphyllobothrium dendriticum	Animalia | Platyhelminthes | Cestoda | Diphyllobothriidea | Diphyllobothriidae | Diphyllobothrium | Diphyllobothrium dendriticum	NA	parasiteOf	EOL:328582	Ursus americanus	Animalia | Chordata | Mammalia | Carnivora | Ursidae | Ursus | Ursus americanus	NA	NA	NA	NA	NA
89	EOL:2948550	Diphyllobothrium dendriticum	Animalia | Platyhelminthes | Cestoda | Diphyllobothriidea | Diphyllobothriidae | Diphyllobothrium | Diphyllobothrium dendriticum	NA	parasiteOf	EOL:1049312	Chroicocephalus maculipennis	Animalia | Chordata | Aves | Charadriiformes | Laridae | Chroicocephalus | Chroicocephalus maculipennis	NA	NA	NA	NA	NA
90	EOL:2948550	Diphyllobothrium dendriticum	Animalia | Platyhelminthes | Cestoda | Diphyllobothriidea | Diphyllobothriidae | Diphyllobothrium | Diphyllobothrium dendriticum	NA	parasiteOf	EOL:1053894	Vulpes lagopus	Animalia | Chordata | Mammalia | Carnivora | Canidae | Vulpes | Vulpes lagopus	NA	NA	NA	NA	NA
91	EOL:2948550	Diphyllobothrium dendriticum	Animalia | Platyhelminthes | Cestoda | Diphyllobothriidea | Diphyllobothriidae | Diphyllobothrium | Diphyllobothrium dendriticum	NA	parasiteOf	EOL:1156463	Salvelinus alpinus	Animalia | Chordata | Actinopterygii | Salmoniformes | Salmonidae | Salvelinus | Salvelinus alpinus	NA	NA	NA	NA	NA
92	EOL:2948550	Diphyllobothrium dendriticum	Animalia | Platyhelminthes | Cestoda | Diphyllobothriidea | Diphyllobothriidae | Diphyllobothrium | Diphyllobothrium dendriticum	NA	parasiteOf	EOL:2777841	Oncorhynchus clarkii clarkii	Animalia | Chordata | Actinopterygii | Salmoniformes | Salmonidae | Oncorhynchus | Oncorhynchus clarkii | Oncorhynchus clarkii clarkii	NA	NA	NA	NA	NA
93	EOL:2948550	Diphyllobothrium dendriticum	Animalia | Platyhelminthes | Cestoda | Diphyllobothriidea | Diphyllobothriidae | Diphyllobothrium | Diphyllobothrium dendriticum	NA	parasiteOf	EOL:2790457	Gasterosteus aculeatus aculeatus	Animalia | Chordata | Actinopterygii | Gasterosteiformes | Gasterosteidae | Gasterosteus | Gasterosteus aculeatus | Gasterosteus aculeatus aculeatus	NA	NA	NA	NA	NA
94	EOL:2948550	Diphyllobothrium dendriticum	Animalia | Platyhelminthes | Cestoda | Diphyllobothriidea | Diphyllobothriidae | Diphyllobothrium | Diphyllobothrium dendriticum	NA	parasiteOf	EOL:1179099	Hydromys chrysogaster	Animalia | Chordata | Mammalia | Rodentia | Muridae | Hydromys | Hydromys chrysogaster	NA	NA	NA	NA	NA
95	EOL:2948550	Diphyllobothrium dendriticum	Animalia | Platyhelminthes | Cestoda | Diphyllobothriidea | Diphyllobothriidae | Diphyllobothrium | Diphyllobothrium dendriticum	NA	parasiteOf	EOL:339870	Cyclops strenuus	Animalia | Arthropoda | Maxillopoda | Cyclopoida | Cyclopidae | Cyclops | Cyclops strenuus	NA	NA	NA	NA	NA
96	EOL:2948550	Diphyllobothrium dendriticum	Animalia | Platyhelminthes | Cestoda | Diphyllobothriidea | Diphyllobothriidae | Diphyllobothrium | Diphyllobothrium dendriticum	NA	parasiteOf	EOL:211716	Coregonus clupeaformis	Animalia | Chordata | Actinopterygii | Salmoniformes | Salmonidae | Coregonus | Coregonus clupeaformis	NA	NA	NA	NA	NA
97	EOL:2948550	Diphyllobothrium dendriticum	Animalia | Platyhelminthes | Cestoda | Diphyllobothriidea | Diphyllobothriidae | Diphyllobothrium | Diphyllobothrium dendriticum	NA	parasiteOf	EOL:205277	Salvelinus namaycush	Animalia | Chordata | Actinopterygii | Salmoniformes | Salmonidae | Salvelinus | Salvelinus namaycush	NA	NA	NA	NA	NA
98	EOL:2948550	Diphyllobothrium dendriticum	Animalia | Platyhelminthes | Cestoda | Diphyllobothriidea | Diphyllobothriidae | Diphyllobothrium | Diphyllobothrium dendriticum	NA	parasiteOf	EOL:1049595	Chroicocephalus ridibundus	Animalia | Chordata | Aves | Charadriiformes | Laridae | Chroicocephalus | Chroicocephalus ridibundus	NA	NA	NA	NA	NA
99	EOL:2948550	Diphyllobothrium dendriticum	Animalia | Platyhelminthes | Cestoda | Diphyllobothriidea | Diphyllobothriidae | Diphyllobothrium | Diphyllobothrium dendriticum	NA	parasiteOf	EOL:223193	Coregonus albula	Animalia | Chordata | Actinopterygii | Salmoniformes | Salmonidae | Coregonus | Coregonus albula	NA	NA	NA	NA	NA
100	EOL:2948550	Diphyllobothrium dendriticum	Animalia | Platyhelminthes | Cestoda | Diphyllobothriidea | Diphyllobothriidae | Diphyllobothrium | Diphyllobothrium dendriticum	NA	parasiteOf	EOL:267571	Coregonus lavaretus	Animalia | Chordata | Actinopterygii | Salmoniformes | Salmonidae | Coregonus | Coregonus lavaretus	NA	NA	NA	NA	NA
101	EOL:2948550	Diphyllobothrium dendriticum	Animalia | Platyhelminthes | Cestoda | Diphyllobothriidea | Diphyllobothriidae | Diphyllobothrium | Diphyllobothrium dendriticum	NA	endoparasiteOf	EOL:225241	Salvelinus malma	Animalia | Chordata | Actinopterygii | Salmoniformes | Salmonidae | Salvelinus | Salvelinus malma	NA	NA	NA	NA	NA
102	EOL:2948550	Diphyllobothrium dendriticum	Animalia | Platyhelminthes | Cestoda | Diphyllobothriidea | Diphyllobothriidae | Diphyllobothrium | Diphyllobothrium dendriticum	NA	endoparasiteOf	EOL:339865	Cyclops scutifer	Animalia | Arthropoda | Maxillopoda | Cyclopoida | Cyclopidae | Cyclops | Cyclops scutifer	NA	NA	NA	NA	NA
103	EOL:2948550	Diphyllobothrium dendriticum	Animalia | Platyhelminthes | Cestoda | Diphyllobothriidea | Diphyllobothriidae | Diphyllobothrium | Diphyllobothrium dendriticum	NA	endoparasiteOf	GBIF:7260617	Eudiaptomus vulgaris vulgaris	Animalia | Arthropoda | Maxillopoda | Calanoida | Diaptomidae | Eudiaptomus | Eudiaptomus vulgaris | Eudiaptomus vulgaris vulgaris	NA	NA	NA	NA	NA
104	EOL:2948550	Diphyllobothrium dendriticum	Animalia | Platyhelminthes | Cestoda | Diphyllobothriidea | Diphyllobothriidae | Diphyllobothrium | Diphyllobothrium dendriticum	NA	endoparasiteOf	GBIF:5166383	Eudiaptomus gracilis	Animalia | Arthropoda | Maxillopoda | Calanoida | Diaptomidae | Eudiaptomus | Eudiaptomus gracilis	NA	NA	NA	NA	NA
105	EOL:2948550	Diphyllobothrium dendriticum	Animalia | Platyhelminthes | Cestoda | Diphyllobothriidea | Diphyllobothriidae | Diphyllobothrium | Diphyllobothrium dendriticum	NA	endoparasiteOf	EOL:341910	Diaptomus graciloides	Animalia | Arthropoda | Maxillopoda | Calanoida | Diaptomidae | Diaptomus | Diaptomus graciloides	NA	NA	NA	NA	NA
106	EOL:2948550	Diphyllobothrium dendriticum	Animalia | Platyhelminthes | Cestoda | Diphyllobothriidea | Diphyllobothriidae | Diphyllobothrium | Diphyllobothrium dendriticum	NA	endoparasiteOf	EOL:339748	Diacyclops bicuspidatus	Animalia | Arthropoda | Maxillopoda | Cyclopoida | Cyclopidae | Diacyclops | Diacyclops bicuspidatus	NA	NA	NA	NA	NA
107	EOL:2948550	Diphyllobothrium dendriticum	Animalia | Platyhelminthes | Cestoda | Diphyllobothriidea | Diphyllobothriidae | Diphyllobothrium | Diphyllobothrium dendriticum	NA	endoparasiteOf	EOL:13059	Coregonus	Animalia | Chordata | Actinopterygii | Salmoniformes | Salmonidae | Coregonus	NA	NA	NA	NA	NA
108	EOL:2948550	Diphyllobothrium dendriticum	Animalia | Platyhelminthes | Cestoda | Diphyllobothriidea | Diphyllobothriidae | Diphyllobothrium | Diphyllobothrium dendriticum	NA	endoparasiteOf	EOL:206423	Pungitius pungitius	Animalia | Chordata | Actinopterygii | Gasterosteiformes | Gasterosteidae | Pungitius | Pungitius pungitius	NA	NA	NA	NA	NA
109	EOL:2948550	Diphyllobothrium dendriticum	Animalia | Platyhelminthes | Cestoda | Diphyllobothriidea | Diphyllobothriidae | Diphyllobothrium | Diphyllobothrium dendriticum	NA	endoparasiteOf	EOL:328582	Ursus americanus	Animalia | Chordata | Mammalia | Carnivora | Ursidae | Ursus | Ursus americanus	NA	NA	NA	NA	NA
110	EOL:2948550	Diphyllobothrium dendriticum	Animalia | Platyhelminthes | Cestoda | Diphyllobothriidea | Diphyllobothriidae | Diphyllobothrium | Diphyllobothrium dendriticum	NA	endoparasiteOf	EOL:1049312	Chroicocephalus maculipennis	Animalia | Chordata | Aves | Charadriiformes | Laridae | Chroicocephalus | Chroicocephalus maculipennis	NA	NA	NA	NA	NA
111	EOL:2948550	Diphyllobothrium dendriticum	Animalia | Platyhelminthes | Cestoda | Diphyllobothriidea | Diphyllobothriidae | Diphyllobothrium | Diphyllobothrium dendriticum	NA	endoparasiteOf	EOL:1053894	Vulpes lagopus	Animalia | Chordata | Mammalia | Carnivora | Canidae | Vulpes | Vulpes lagopus	NA	NA	NA	NA	NA
112	EOL:2948550	Diphyllobothrium dendriticum	Animalia | Platyhelminthes | Cestoda | Diphyllobothriidea | Diphyllobothriidae | Diphyllobothrium | Diphyllobothrium dendriticum	NA	endoparasiteOf	EOL:1156463	Salvelinus alpinus	Animalia | Chordata | Actinopterygii | Salmoniformes | Salmonidae | Salvelinus | Salvelinus alpinus	NA	NA	NA	NA	NA
113	EOL:2948550	Diphyllobothrium dendriticum	Animalia | Platyhelminthes | Cestoda | Diphyllobothriidea | Diphyllobothriidae | Diphyllobothrium | Diphyllobothrium dendriticum	NA	endoparasiteOf	EOL:339870	Cyclops strenuus	Animalia | Arthropoda | Maxillopoda | Cyclopoida | Cyclopidae | Cyclops | Cyclops strenuus	NA	NA	NA	NA	NA
114	EOL:2948550	Diphyllobothrium dendriticum	Animalia | Platyhelminthes | Cestoda | Diphyllobothriidea | Diphyllobothriidae | Diphyllobothrium | Diphyllobothrium dendriticum	NA	endoparasiteOf	EOL:211716	Coregonus clupeaformis	Animalia | Chordata | Actinopterygii | Salmoniformes | Salmonidae | Coregonus | Coregonus clupeaformis	NA	NA	NA	NA	NA
115	EOL:2948550	Diphyllobothrium dendriticum	Animalia | Platyhelminthes | Cestoda | Diphyllobothriidea | Diphyllobothriidae | Diphyllobothrium | Diphyllobothrium dendriticum	NA	endoparasiteOf	EOL:205277	Salvelinus namaycush	Animalia | Chordata | Actinopterygii | Salmoniformes | Salmonidae | Salvelinus | Salvelinus namaycush	NA	NA	NA	NA	NA
116	EOL:2948550	Diphyllobothrium dendriticum	Animalia | Platyhelminthes | Cestoda | Diphyllobothriidea | Diphyllobothriidae | Diphyllobothrium | Diphyllobothrium dendriticum	NA	endoparasiteOf	EOL:1049595	Chroicocephalus ridibundus	Animalia | Chordata | Aves | Charadriiformes | Laridae | Chroicocephalus | Chroicocephalus ridibundus	NA	NA	NA	NA	NA
117	EOL:2948550	Diphyllobothrium dendriticum	Animalia | Platyhelminthes | Cestoda | Diphyllobothriidea | Diphyllobothriidae | Diphyllobothrium | Diphyllobothrium dendriticum	NA	endoparasiteOf	EOL:205251	Oncorhynchus nerka	Animalia | Chordata | Actinopterygii | Salmoniformes | Salmonidae | Oncorhynchus | Oncorhynchus nerka	NA	NA	NA	NA	NA
118	EOL:2948550	Diphyllobothrium dendriticum	Animalia | Platyhelminthes | Cestoda | Diphyllobothriidea | Diphyllobothriidae | Diphyllobothrium | Diphyllobothrium dendriticum	NA	endoparasiteOf	EOL:206777	Salmo trutta	Animalia | Chordata | Actinopterygii | Salmoniformes | Salmonidae | Salmo | Salmo trutta	NA	NA	NA	NA	NA
119	EOL:2948550	Diphyllobothrium dendriticum	Animalia | Platyhelminthes | Cestoda | Diphyllobothriidea | Diphyllobothriidae | Diphyllobothrium | Diphyllobothrium dendriticum	NA	endoparasiteOf	EOL:205276	Salvelinus fontinalis	Animalia | Chordata | Actinopterygii | Salmoniformes | Salmonidae | Salvelinus | Salvelinus fontinalis	NA	NA	NA	NA	NA
120	EOL:2948550	Diphyllobothrium dendriticum	Animalia | Platyhelminthes | Cestoda | Diphyllobothriidea | Diphyllobothriidae | Diphyllobothrium | Diphyllobothrium dendriticum	NA	parasiteOf	EOL:205251	Oncorhynchus nerka	Animalia | Chordata | Actinopterygii | Salmoniformes | Salmonidae | Oncorhynchus | Oncorhynchus nerka	NA	NA	NA	NA	NA
121	EOL:2948550	Diphyllobothrium dendriticum	Animalia | Platyhelminthes | Cestoda | Diphyllobothriidea | Diphyllobothriidae | Diphyllobothrium | Diphyllobothrium dendriticum	NA	parasiteOf	EOL:206777	Salmo trutta	Animalia | Chordata | Actinopterygii | Salmoniformes | Salmonidae | Salmo | Salmo trutta	NA	NA	NA	NA	NA
122	EOL:2948550	Diphyllobothrium dendriticum	Animalia | Platyhelminthes | Cestoda | Diphyllobothriidea | Diphyllobothriidae | Diphyllobothrium | Diphyllobothrium dendriticum	NA	parasiteOf	EOL:205276	Salvelinus fontinalis	Animalia | Chordata | Actinopterygii | Salmoniformes | Salmonidae | Salvelinus | Salvelinus fontinalis	NA	NA	NA	NA	NA
123	EOL:2948550	Diphyllobothrium dendriticum	Animalia | Platyhelminthes | Cestoda | Diphyllobothriidea | Diphyllobothriidae | Diphyllobothrium | Diphyllobothrium dendriticum	NA	parasiteOf	EOL:338704	Cyclops vernalis	Animalia | Arthropoda | Maxillopoda | Cyclopoida | Cyclopidae | Cyclops | Cyclops vernalis	NA	NA	NA	NA	NA
124	EOL:2948550	Diphyllobothrium dendriticum	Animalia | Platyhelminthes | Cestoda | Diphyllobothriidea | Diphyllobothriidae | Diphyllobothrium | Diphyllobothrium dendriticum	NA	parasiteOf	EOL:340848	Skistodiaptomus oregonensis	Animalia | Arthropoda | Maxillopoda | Calanoida | Diaptomidae | Skistodiaptomus | Skistodiaptomus oregonensis	NA	NA	NA	NA	NA
125	EOL:2948550	Diphyllobothrium dendriticum	Animalia | Platyhelminthes | Cestoda | Diphyllobothriidea | Diphyllobothriidae | Diphyllobothrium | Diphyllobothrium dendriticum	NA	parasiteOf	EOL:1049581	Larus argentatus	Animalia | Chordata | Aves | Charadriiformes | Laridae | Larus | Larus argentatus	NA	NA	NA	NA	NA
126	EOL:2948550	Diphyllobothrium dendriticum	Animalia | Platyhelminthes | Cestoda | Diphyllobothriidea | Diphyllobothriidae | Diphyllobothrium | Diphyllobothrium dendriticum	NA	parasiteOf	EOL:1049585	Larus canus	Animalia | Chordata | Aves | Charadriiformes | Laridae | Larus | Larus canus	NA	NA	NA	NA	NA
127	EOL:2948550	Diphyllobothrium dendriticum	Animalia | Platyhelminthes | Cestoda | Diphyllobothriidea | Diphyllobothriidae | Diphyllobothrium | Diphyllobothrium dendriticum	NA	parasiteOf	EOL:203972	Gymnocephalus cernua	Animalia | Chordata | Actinopterygii | Perciformes | Percidae | Gymnocephalus | Gymnocephalus cernua	NA	NA	NA	NA	NA
128	EOL:2948550	Diphyllobothrium dendriticum	Animalia | Platyhelminthes | Cestoda | Diphyllobothriidea | Diphyllobothriidae | Diphyllobothrium | Diphyllobothrium dendriticum	NA	parasiteOf	EOL:204768	Lota lota	Animalia | Chordata | Actinopterygii | Gadiformes | Lotidae | Lota | Lota lota	NA	NA	NA	NA	NA
129	EOL:2948550	Diphyllobothrium dendriticum	Animalia | Platyhelminthes | Cestoda | Diphyllobothriidea | Diphyllobothriidae | Diphyllobothrium | Diphyllobothrium dendriticum	NA	parasiteOf	EOL:205250	Oncorhynchus mykiss	Animalia | Chordata | Actinopterygii | Salmoniformes | Salmonidae | Oncorhynchus | Oncorhynchus mykiss	NA	NA	NA	NA	NA
130	EOL:2948550	Diphyllobothrium dendriticum	Animalia | Platyhelminthes | Cestoda | Diphyllobothriidea | Diphyllobothriidae | Diphyllobothrium | Diphyllobothrium dendriticum	NA	parasiteOf	EOL:223856	Gasterosteus aculeatus	Animalia | Chordata | Actinopterygii | Gasterosteiformes | Gasterosteidae | Gasterosteus | Gasterosteus aculeatus	NA	NA	NA	NA	NA
131	EOL:2948550	Diphyllobothrium dendriticum	Animalia | Platyhelminthes | Cestoda | Diphyllobothriidea | Diphyllobothriidae | Diphyllobothrium | Diphyllobothrium dendriticum	NA	parasiteOf	EOL:327955	Homo sapiens	Animalia | Bilateria | Deuterostomia | Chordata | Vertebrata | Gnathostomata | Tetrapoda | Mammalia | Theria | Eutheria | Primates | Haplorrhini | Simiiformes | Hominoidea | Hominidae | Homininae | Homo | Homo sapiens	NA	NA	NA	NA	NA
132	EOL:2948550	Diphyllobothrium dendriticum	Animalia | Platyhelminthes | Cestoda | Diphyllobothriidea | Diphyllobothriidae | Diphyllobothrium | Diphyllobothrium dendriticum	NA	parasiteOf	EOL:1049639	Sterna hirundo	Animalia | Chordata | Aves | Charadriiformes | Laridae | Sterna | Sterna hirundo	NA	NA	NA	NA	NA
133	EOL:2948550	Diphyllobothrium dendriticum	Animalia | Platyhelminthes | Cestoda | Diphyllobothriidea | Diphyllobothriidae | Diphyllobothrium | Diphyllobothrium dendriticum	NA	parasiteOf	EOL:1049305	Larus dominicanus	Animalia | Chordata | Aves | Charadriiformes | Laridae | Larus | Larus dominicanus	NA	NA	NA	NA	NA
134	EOL:2948550	Diphyllobothrium dendriticum	Animalia | Platyhelminthes | Cestoda | Diphyllobothriidea | Diphyllobothriidae | Diphyllobothrium | Diphyllobothrium dendriticum	NA	parasiteOf	FBC:FB:SpecCode:246	Salvelinus fontinalis	Actinopterygii | Salmoniformes | Salmonidae | Salvelinus | Salvelinus fontinalis	NA	NA	NA	NA	NA
135	EOL:2948550	Diphyllobothrium dendriticum	Animalia | Platyhelminthes | Cestoda | Diphyllobothriidea | Diphyllobothriidae | Diphyllobothrium | Diphyllobothrium dendriticum	NA	parasiteOf	FBC:FB:SpecCode:238	Salmo trutta	Actinopterygii | Salmoniformes | Salmonidae | Salmo | Salmo trutta	NA	NA	NA	NA	NA
136	EOL:2948550	Diphyllobothrium dendriticum	Animalia | Platyhelminthes | Cestoda | Diphyllobothriidea | Diphyllobothriidae | Diphyllobothrium | Diphyllobothrium dendriticum	NA	parasiteOf	FBC:FB:SpecCode:239	Oncorhynchus mykiss	Actinopterygii | Salmoniformes | Salmonidae | Oncorhynchus | Oncorhynchus mykiss	NA	NA	NA	NA	NA
137	EOL:2948550	Diphyllobothrium dendriticum	Animalia | Platyhelminthes | Cestoda | Diphyllobothriidea | Diphyllobothriidae | Diphyllobothrium | Diphyllobothrium dendriticum	NA	parasiteOf	EOL:212910	Oncorhynchus clarkii	Animalia | Chordata | Actinopterygii | Salmoniformes | Salmonidae | Oncorhynchus | Oncorhynchus clarkii	NA	NA	NA	NA	NA
138	EOL:2948550	Diphyllobothrium dendriticum	Animalia | Platyhelminthes | Cestoda | Diphyllobothriidea | Diphyllobothriidae | Diphyllobothrium | Diphyllobothrium dendriticum	NA	parasiteOf	FBC:FB:SpecCode:2685	Prosopium williamsoni	Actinopterygii | Salmoniformes | Salmonidae | Prosopium | Prosopium williamsoni	NA	NA	NA	NA	NA
139	EOL:2948550	Diphyllobothrium dendriticum	Animalia | Platyhelminthes | Cestoda | Diphyllobothriidea | Diphyllobothriidae | Diphyllobothrium | Diphyllobothrium dendriticum	NA	parasiteOf	FBC:FB:SpecCode:236	Salmo salar	Actinopterygii | Salmoniformes | Salmonidae | Salmo | Salmo salar	NA	NA	NA	NA	NA
140	EOL:2948550	Diphyllobothrium dendriticum	Animalia | Platyhelminthes | Cestoda | Diphyllobothriidea | Diphyllobothriidae | Diphyllobothrium | Diphyllobothrium dendriticum	NA	parasiteOf	FBC:FB:SpecCode:243	Oncorhynchus nerka	Actinopterygii | Salmoniformes | Salmonidae | Oncorhynchus | Oncorhynchus nerka	NA	NA	NA	NA	NA
141	EOL:2948550	Diphyllobothrium dendriticum	Animalia | Platyhelminthes | Cestoda | Diphyllobothriidea | Diphyllobothriidae | Diphyllobothrium | Diphyllobothrium dendriticum	NA	parasiteOf	FBC:FB:SpecCode:240	Oncorhynchus gorbuscha	Actinopterygii | Salmoniformes | Salmonidae | Oncorhynchus | Oncorhynchus gorbuscha	NA	NA	NA	NA	NA
142	EOL:2948550	Diphyllobothrium dendriticum	Animalia | Platyhelminthes | Cestoda | Diphyllobothriidea | Diphyllobothriidae | Diphyllobothrium | Diphyllobothrium dendriticum	NA	endoparasiteOf	EOL:338704	Cyclops vernalis	Animalia | Arthropoda | Maxillopoda | Cyclopoida | Cyclopidae | Cyclops | Cyclops vernalis	NA	NA	NA	NA	NA
143	EOL:2948550	Diphyllobothrium dendriticum	Animalia | Platyhelminthes | Cestoda | Diphyllobothriidea | Diphyllobothriidae | Diphyllobothrium | Diphyllobothrium dendriticum	NA	endoparasiteOf	EOL:340848	Skistodiaptomus oregonensis	Animalia | Arthropoda | Maxillopoda | Calanoida | Diaptomidae | Skistodiaptomus | Skistodiaptomus oregonensis	NA	NA	NA	NA	NA
144	EOL:2948550	Diphyllobothrium dendriticum	Animalia | Platyhelminthes | Cestoda | Diphyllobothriidea | Diphyllobothriidae | Diphyllobothrium | Diphyllobothrium dendriticum	NA	endoparasiteOf	EOL:1049581	Larus argentatus	Animalia | Chordata | Aves | Charadriiformes | Laridae | Larus | Larus argentatus	NA	NA	NA	NA	NA
145	EOL:2948550	Diphyllobothrium dendriticum	Animalia | Platyhelminthes | Cestoda | Diphyllobothriidea | Diphyllobothriidae | Diphyllobothrium | Diphyllobothrium dendriticum	NA	endoparasiteOf	EOL:1049585	Larus canus	Animalia | Chordata | Aves | Charadriiformes | Laridae | Larus | Larus canus	NA	NA	NA	NA	NA
146	EOL:2948550	Diphyllobothrium dendriticum	Animalia | Platyhelminthes | Cestoda | Diphyllobothriidea | Diphyllobothriidae | Diphyllobothrium | Diphyllobothrium dendriticum	NA	endoparasiteOf	EOL:205250	Oncorhynchus mykiss	Animalia | Chordata | Actinopterygii | Salmoniformes | Salmonidae | Oncorhynchus | Oncorhynchus mykiss	NA	NA	NA	NA	NA
147	EOL:2948550	Diphyllobothrium dendriticum	Animalia | Platyhelminthes | Cestoda | Diphyllobothriidea | Diphyllobothriidae | Diphyllobothrium | Diphyllobothrium dendriticum	NA	endoparasiteOf	EOL:223856	Gasterosteus aculeatus	Animalia | Chordata | Actinopterygii | Gasterosteiformes | Gasterosteidae | Gasterosteus | Gasterosteus aculeatus	NA	NA	NA	NA	NA
148	EOL:2948550	Diphyllobothrium dendriticum	Animalia | Platyhelminthes | Cestoda | Diphyllobothriidea | Diphyllobothriidae | Diphyllobothrium | Diphyllobothrium dendriticum	NA	endoparasiteOf	EOL:327955	Homo sapiens	Animalia | Bilateria | Deuterostomia | Chordata | Vertebrata | Gnathostomata | Tetrapoda | Mammalia | Theria | Eutheria | Primates | Haplorrhini | Simiiformes | Hominoidea | Hominidae | Homininae | Homo | Homo sapiens	NA	NA	NA	NA	NA
149	EOL:2948550	Diphyllobothrium dendriticum	Animalia | Platyhelminthes | Cestoda | Diphyllobothriidea | Diphyllobothriidae | Diphyllobothrium | Diphyllobothrium dendriticum	NA	endoparasiteOf	EOL:1049639	Sterna hirundo	Animalia | Chordata | Aves | Charadriiformes | Laridae | Sterna | Sterna hirundo	NA	NA	NA	NA	NA
150	EOL:2948550	Diphyllobothrium dendriticum	Animalia | Platyhelminthes | Cestoda | Diphyllobothriidea | Diphyllobothriidae | Diphyllobothrium | Diphyllobothrium dendriticum	NA	endoparasiteOf	EOL:1049305	Larus dominicanus	Animalia | Chordata | Aves | Charadriiformes | Laridae | Larus | Larus dominicanus	NA	NA	NA	NA	NA
151	EOL:2948550	Diphyllobothrium dendriticum	Animalia | Platyhelminthes | Cestoda | Diphyllobothriidea | Diphyllobothriidae | Diphyllobothrium | Diphyllobothrium dendriticum	NA	endoparasiteOf	EOL:212910	Oncorhynchus clarkii	Animalia | Chordata | Actinopterygii | Salmoniformes | Salmonidae | Oncorhynchus | Oncorhynchus clarkii	NA	NA	NA	NA	NA
152	EOL:2948550	Diphyllobothrium dendriticum	Animalia | Platyhelminthes | Cestoda | Diphyllobothriidea | Diphyllobothriidae | Diphyllobothrium | Diphyllobothrium dendriticum	NA	endoparasiteOf	EOL:339870	Cyclops strenuus	Animalia | Arthropoda | Maxillopoda | Cyclopoida | Cyclopidae | Cyclops | Cyclops strenuus	NA	NA	NA	NA	NA
153	EOL:2948550	Diphyllobothrium dendriticum	Animalia | Platyhelminthes | Cestoda | Diphyllobothriidea | Diphyllobothriidae | Diphyllobothrium | Diphyllobothrium dendriticum	NA	endoparasiteOf	EOL:211716	Coregonus clupeaformis	Animalia | Chordata | Actinopterygii | Salmoniformes | Salmonidae | Coregonus | Coregonus clupeaformis	NA	NA	NA	NA	NA
154	EOL:2948550	Diphyllobothrium dendriticum	Animalia | Platyhelminthes | Cestoda | Diphyllobothriidea | Diphyllobothriidae | Diphyllobothrium | Diphyllobothrium dendriticum	NA	endoparasiteOf	EOL:205277	Salvelinus namaycush	Animalia | Chordata | Actinopterygii | Salmoniformes | Salmonidae | Salvelinus | Salvelinus namaycush	NA	NA	NA	NA	NA
155	EOL:2948550	Diphyllobothrium dendriticum	Animalia | Platyhelminthes | Cestoda | Diphyllobothriidea | Diphyllobothriidae | Diphyllobothrium | Diphyllobothrium dendriticum	NA	endoparasiteOf	EOL:1049595	Chroicocephalus ridibundus	Animalia | Chordata | Aves | Charadriiformes | Laridae | Chroicocephalus | Chroicocephalus ridibundus	NA	NA	NA	NA	NA
156	EOL:2948550	Diphyllobothrium dendriticum	Animalia | Platyhelminthes | Cestoda | Diphyllobothriidea | Diphyllobothriidae | Diphyllobothrium | Diphyllobothrium dendriticum	NA	endoparasiteOf	EOL:205251	Oncorhynchus nerka	Animalia | Chordata | Actinopterygii | Salmoniformes | Salmonidae | Oncorhynchus | Oncorhynchus nerka	NA	NA	NA	NA	NA
157	EOL:2948550	Diphyllobothrium dendriticum	Animalia | Platyhelminthes | Cestoda | Diphyllobothriidea | Diphyllobothriidae | Diphyllobothrium | Diphyllobothrium dendriticum	NA	endoparasiteOf	EOL:206777	Salmo trutta	Animalia | Chordata | Actinopterygii | Salmoniformes | Salmonidae | Salmo | Salmo trutta	NA	NA	NA	NA	NA
158	EOL:2948550	Diphyllobothrium dendriticum	Animalia | Platyhelminthes | Cestoda | Diphyllobothriidea | Diphyllobothriidae | Diphyllobothrium | Diphyllobothrium dendriticum	NA	endoparasiteOf	EOL:205276	Salvelinus fontinalis	Animalia | Chordata | Actinopterygii | Salmoniformes | Salmonidae | Salvelinus | Salvelinus fontinalis	NA	NA	NA	NA	NA
159	EOL:2948550	Diphyllobothrium dendriticum	Animalia | Platyhelminthes | Cestoda | Diphyllobothriidea | Diphyllobothriidae | Diphyllobothrium | Diphyllobothrium dendriticum	NA	endoparasiteOf	EOL:338704	Cyclops vernalis	Animalia | Arthropoda | Maxillopoda | Cyclopoida | Cyclopidae | Cyclops | Cyclops vernalis	NA	NA	NA	NA	NA
160	EOL:2948550	Diphyllobothrium dendriticum	Animalia | Platyhelminthes | Cestoda | Diphyllobothriidea | Diphyllobothriidae | Diphyllobothrium | Diphyllobothrium dendriticum	NA	endoparasiteOf	EOL:340848	Skistodiaptomus oregonensis	Animalia | Arthropoda | Maxillopoda | Calanoida | Diaptomidae | Skistodiaptomus | Skistodiaptomus oregonensis	NA	NA	NA	NA	NA
161	EOL:2948550	Diphyllobothrium dendriticum	Animalia | Platyhelminthes | Cestoda | Diphyllobothriidea | Diphyllobothriidae | Diphyllobothrium | Diphyllobothrium dendriticum	NA	endoparasiteOf	EOL:1049581	Larus argentatus	Animalia | Chordata | Aves | Charadriiformes | Laridae | Larus | Larus argentatus	NA	NA	NA	NA	NA
162	EOL:2948550	Diphyllobothrium dendriticum	Animalia | Platyhelminthes | Cestoda | Diphyllobothriidea | Diphyllobothriidae | Diphyllobothrium | Diphyllobothrium dendriticum	NA	endoparasiteOf	EOL:1049585	Larus canus	Animalia | Chordata | Aves | Charadriiformes | Laridae | Larus | Larus canus	NA	NA	NA	NA	NA
163	EOL:2948550	Diphyllobothrium dendriticum	Animalia | Platyhelminthes | Cestoda | Diphyllobothriidea | Diphyllobothriidae | Diphyllobothrium | Diphyllobothrium dendriticum	NA	endoparasiteOf	EOL:205250	Oncorhynchus mykiss	Animalia | Chordata | Actinopterygii | Salmoniformes | Salmonidae | Oncorhynchus | Oncorhynchus mykiss	NA	NA	NA	NA	NA
164	EOL:2948550	Diphyllobothrium dendriticum	Animalia | Platyhelminthes | Cestoda | Diphyllobothriidea | Diphyllobothriidae | Diphyllobothrium | Diphyllobothrium dendriticum	NA	endoparasiteOf	EOL:223856	Gasterosteus aculeatus	Animalia | Chordata | Actinopterygii | Gasterosteiformes | Gasterosteidae | Gasterosteus | Gasterosteus aculeatus	NA	NA	NA	NA	NA
165	EOL:2948550	Diphyllobothrium dendriticum	Animalia | Platyhelminthes | Cestoda | Diphyllobothriidea | Diphyllobothriidae | Diphyllobothrium | Diphyllobothrium dendriticum	NA	endoparasiteOf	EOL:327955	Homo sapiens	Animalia | Bilateria | Deuterostomia | Chordata | Vertebrata | Gnathostomata | Tetrapoda | Mammalia | Theria | Eutheria | Primates | Haplorrhini | Simiiformes | Hominoidea | Hominidae | Homininae | Homo | Homo sapiens	NA	NA	NA	NA	NA
166	EOL:2948550	Diphyllobothrium dendriticum	Animalia | Platyhelminthes | Cestoda | Diphyllobothriidea | Diphyllobothriidae | Diphyllobothrium | Diphyllobothrium dendriticum	NA	endoparasiteOf	EOL:1049639	Sterna hirundo	Animalia | Chordata | Aves | Charadriiformes | Laridae | Sterna | Sterna hirundo	NA	NA	NA	NA	NA
167	EOL:2948550	Diphyllobothrium dendriticum	Animalia | Platyhelminthes | Cestoda | Diphyllobothriidea | Diphyllobothriidae | Diphyllobothrium | Diphyllobothrium dendriticum	NA	endoparasiteOf	EOL:1049305	Larus dominicanus	Animalia | Chordata | Aves | Charadriiformes | Laridae | Larus | Larus dominicanus	NA	NA	NA	NA	NA
168	EOL:2948550	Diphyllobothrium dendriticum	Animalia | Platyhelminthes | Cestoda | Diphyllobothriidea | Diphyllobothriidae | Diphyllobothrium | Diphyllobothrium dendriticum	NA	parasiteOf	EOL:339870	Cyclops strenuus	Animalia | Arthropoda | Maxillopoda | Cyclopoida | Cyclopidae | Cyclops | Cyclops strenuus	NA	NA	NA	NA	NA
169	EOL:2948550	Diphyllobothrium dendriticum	Animalia | Platyhelminthes | Cestoda | Diphyllobothriidea | Diphyllobothriidae | Diphyllobothrium | Diphyllobothrium dendriticum	NA	parasiteOf	EOL:211716	Coregonus clupeaformis	Animalia | Chordata | Actinopterygii | Salmoniformes | Salmonidae | Coregonus | Coregonus clupeaformis	NA	NA	NA	NA	NA
170	EOL:2948550	Diphyllobothrium dendriticum	Animalia | Platyhelminthes | Cestoda | Diphyllobothriidea | Diphyllobothriidae | Diphyllobothrium | Diphyllobothrium dendriticum	NA	parasiteOf	EOL:205277	Salvelinus namaycush	Animalia | Chordata | Actinopterygii | Salmoniformes | Salmonidae | Salvelinus | Salvelinus namaycush	NA	NA	NA	NA	NA
171	EOL:2948550	Diphyllobothrium dendriticum	Animalia | Platyhelminthes | Cestoda | Diphyllobothriidea | Diphyllobothriidae | Diphyllobothrium | Diphyllobothrium dendriticum	NA	parasiteOf	EOL:1049595	Chroicocephalus ridibundus	Animalia | Chordata | Aves | Charadriiformes | Laridae | Chroicocephalus | Chroicocephalus ridibundus	NA	NA	NA	NA	NA
172	EOL:2948550	Diphyllobothrium dendriticum	Animalia | Platyhelminthes | Cestoda | Diphyllobothriidea | Diphyllobothriidae | Diphyllobothrium | Diphyllobothrium dendriticum	NA	parasiteOf	EOL:223193	Coregonus albula	Animalia | Chordata | Actinopterygii | Salmoniformes | Salmonidae | Coregonus | Coregonus albula	NA	NA	NA	NA	NA
173	EOL:2948550	Diphyllobothrium dendriticum	Animalia | Platyhelminthes | Cestoda | Diphyllobothriidea | Diphyllobothriidae | Diphyllobothrium | Diphyllobothrium dendriticum	NA	parasiteOf	EOL:267571	Coregonus lavaretus	Animalia | Chordata | Actinopterygii | Salmoniformes | Salmonidae | Coregonus | Coregonus lavaretus	NA	NA	NA	NA	NA
174	EOL:2948550	Diphyllobothrium dendriticum	Animalia | Platyhelminthes | Cestoda | Diphyllobothriidea | Diphyllobothriidae | Diphyllobothrium | Diphyllobothrium dendriticum	NA	parasiteOf	EOL:205251	Oncorhynchus nerka	Animalia | Chordata | Actinopterygii | Salmoniformes | Salmonidae | Oncorhynchus | Oncorhynchus nerka	NA	NA	NA	NA	NA
175	EOL:2948550	Diphyllobothrium dendriticum	Animalia | Platyhelminthes | Cestoda | Diphyllobothriidea | Diphyllobothriidae | Diphyllobothrium | Diphyllobothrium dendriticum	NA	parasiteOf	EOL:206777	Salmo trutta	Animalia | Chordata | Actinopterygii | Salmoniformes | Salmonidae | Salmo | Salmo trutta	NA	NA	NA	NA	NA
176	EOL:2948550	Diphyllobothrium dendriticum	Animalia | Platyhelminthes | Cestoda | Diphyllobothriidea | Diphyllobothriidae | Diphyllobothrium | Diphyllobothrium dendriticum	NA	parasiteOf	EOL:205276	Salvelinus fontinalis	Animalia | Chordata | Actinopterygii | Salmoniformes | Salmonidae | Salvelinus | Salvelinus fontinalis	NA	NA	NA	NA	NA
177	EOL:2948550	Diphyllobothrium dendriticum	Animalia | Platyhelminthes | Cestoda | Diphyllobothriidea | Diphyllobothriidae | Diphyllobothrium | Diphyllobothrium dendriticum	NA	parasiteOf	EOL:338704	Cyclops vernalis	Animalia | Arthropoda | Maxillopoda | Cyclopoida | Cyclopidae | Cyclops | Cyclops vernalis	NA	NA	NA	NA	NA
178	EOL:2948550	Diphyllobothrium dendriticum	Animalia | Platyhelminthes | Cestoda | Diphyllobothriidea | Diphyllobothriidae | Diphyllobothrium | Diphyllobothrium dendriticum	NA	parasiteOf	EOL:340848	Skistodiaptomus oregonensis	Animalia | Arthropoda | Maxillopoda | Calanoida | Diaptomidae | Skistodiaptomus | Skistodiaptomus oregonensis	NA	NA	NA	NA	NA
179	EOL:2948550	Diphyllobothrium dendriticum	Animalia | Platyhelminthes | Cestoda | Diphyllobothriidea | Diphyllobothriidae | Diphyllobothrium | Diphyllobothrium dendriticum	NA	parasiteOf	EOL:1049581	Larus argentatus	Animalia | Chordata | Aves | Charadriiformes | Laridae | Larus | Larus argentatus	NA	NA	NA	NA	NA
180	EOL:2948550	Diphyllobothrium dendriticum	Animalia | Platyhelminthes | Cestoda | Diphyllobothriidea | Diphyllobothriidae | Diphyllobothrium | Diphyllobothrium dendriticum	NA	parasiteOf	EOL:1049585	Larus canus	Animalia | Chordata | Aves | Charadriiformes | Laridae | Larus | Larus canus	NA	NA	NA	NA	NA
181	EOL:2948550	Diphyllobothrium dendriticum	Animalia | Platyhelminthes | Cestoda | Diphyllobothriidea | Diphyllobothriidae | Diphyllobothrium | Diphyllobothrium dendriticum	NA	parasiteOf	EOL:203972	Gymnocephalus cernua	Animalia | Chordata | Actinopterygii | Perciformes | Percidae | Gymnocephalus | Gymnocephalus cernua	NA	NA	NA	NA	NA
182	EOL:2948550	Diphyllobothrium dendriticum	Animalia | Platyhelminthes | Cestoda | Diphyllobothriidea | Diphyllobothriidae | Diphyllobothrium | Diphyllobothrium dendriticum	NA	parasiteOf	EOL:204768	Lota lota	Animalia | Chordata | Actinopterygii | Gadiformes | Lotidae | Lota | Lota lota	NA	NA	NA	NA	NA
183	EOL:2948550	Diphyllobothrium dendriticum	Animalia | Platyhelminthes | Cestoda | Diphyllobothriidea | Diphyllobothriidae | Diphyllobothrium | Diphyllobothrium dendriticum	NA	parasiteOf	EOL:205250	Oncorhynchus mykiss	Animalia | Chordata | Actinopterygii | Salmoniformes | Salmonidae | Oncorhynchus | Oncorhynchus mykiss	NA	NA	NA	NA	NA
184	EOL:2948550	Diphyllobothrium dendriticum	Animalia | Platyhelminthes | Cestoda | Diphyllobothriidea | Diphyllobothriidae | Diphyllobothrium | Diphyllobothrium dendriticum	NA	parasiteOf	EOL:223856	Gasterosteus aculeatus	Animalia | Chordata | Actinopterygii | Gasterosteiformes | Gasterosteidae | Gasterosteus | Gasterosteus aculeatus	NA	NA	NA	NA	NA
185	EOL:2948550	Diphyllobothrium dendriticum	Animalia | Platyhelminthes | Cestoda | Diphyllobothriidea | Diphyllobothriidae | Diphyllobothrium | Diphyllobothrium dendriticum	NA	parasiteOf	EOL:327955	Homo sapiens	Animalia | Bilateria | Deuterostomia | Chordata | Vertebrata | Gnathostomata | Tetrapoda | Mammalia | Theria | Eutheria | Primates | Haplorrhini | Simiiformes | Hominoidea | Hominidae | Homininae | Homo | Homo sapiens	NA	NA	NA	NA	NA
186	EOL:2948550	Diphyllobothrium dendriticum	Animalia | Platyhelminthes | Cestoda | Diphyllobothriidea | Diphyllobothriidae | Diphyllobothrium | Diphyllobothrium dendriticum	NA	parasiteOf	EOL:1049639	Sterna hirundo	Animalia | Chordata | Aves | Charadriiformes | Laridae | Sterna | Sterna hirundo	NA	NA	NA	NA	NA
187	EOL:2948550	Diphyllobothrium dendriticum	Animalia | Platyhelminthes | Cestoda | Diphyllobothriidea | Diphyllobothriidae | Diphyllobothrium | Diphyllobothrium dendriticum	NA	parasiteOf	EOL:1049305	Larus dominicanus	Animalia | Chordata | Aves | Charadriiformes | Laridae | Larus | Larus dominicanus	NA	NA	NA	NA	NA
188	EOL:2948550	Diphyllobothrium dendriticum	Animalia | Platyhelminthes | Cestoda | Diphyllobothriidea | Diphyllobothriidae | Diphyllobothrium | Diphyllobothrium dendriticum	NA	endoparasiteOf	EOL:212910	Oncorhynchus clarkii	Animalia | Chordata | Actinopterygii | Salmoniformes | Salmonidae | Oncorhynchus | Oncorhynchus clarkii	NA	NA	NA	NA	NA
189	EOL:2948550	Diphyllobothrium dendriticum	Animalia | Platyhelminthes | Cestoda | Diphyllobothriidea | Diphyllobothriidae | Diphyllobothrium | Diphyllobothrium dendriticum	NA	parasiteOf	FBC:FB:SpecCode:246	Salvelinus fontinalis	Actinopterygii | Salmoniformes | Salmonidae | Salvelinus | Salvelinus fontinalis	NA	NA	NA	NA	NA
190	EOL:2948550	Diphyllobothrium dendriticum	Animalia | Platyhelminthes | Cestoda | Diphyllobothriidea | Diphyllobothriidae | Diphyllobothrium | Diphyllobothrium dendriticum	NA	parasiteOf	FBC:FB:SpecCode:238	Salmo trutta	Actinopterygii | Salmoniformes | Salmonidae | Salmo | Salmo trutta	NA	NA	NA	NA	NA
191	EOL:2948550	Diphyllobothrium dendriticum	Animalia | Platyhelminthes | Cestoda | Diphyllobothriidea | Diphyllobothriidae | Diphyllobothrium | Diphyllobothrium dendriticum	NA	parasiteOf	FBC:FB:SpecCode:239	Oncorhynchus mykiss	Actinopterygii | Salmoniformes | Salmonidae | Oncorhynchus | Oncorhynchus mykiss	NA	NA	NA	NA	NA
192	EOL:2948550	Diphyllobothrium dendriticum	Animalia | Platyhelminthes | Cestoda | Diphyllobothriidea | Diphyllobothriidae | Diphyllobothrium | Diphyllobothrium dendriticum	NA	parasiteOf	EOL:212910	Oncorhynchus clarkii	Animalia | Chordata | Actinopterygii | Salmoniformes | Salmonidae | Oncorhynchus | Oncorhynchus clarkii	NA	NA	NA	NA	NA
193	EOL:2948550	Diphyllobothrium dendriticum	Animalia | Platyhelminthes | Cestoda | Diphyllobothriidea | Diphyllobothriidae | Diphyllobothrium | Diphyllobothrium dendriticum	NA	parasiteOf	FBC:FB:SpecCode:2685	Prosopium williamsoni	Actinopterygii | Salmoniformes | Salmonidae | Prosopium | Prosopium williamsoni	NA	NA	NA	NA	NA
194	EOL:2948550	Diphyllobothrium dendriticum	Animalia | Platyhelminthes | Cestoda | Diphyllobothriidea | Diphyllobothriidae | Diphyllobothrium | Diphyllobothrium dendriticum	NA	parasiteOf	FBC:FB:SpecCode:236	Salmo salar	Actinopterygii | Salmoniformes | Salmonidae | Salmo | Salmo salar	NA	NA	NA	NA	NA
195	EOL:2948550	Diphyllobothrium dendriticum	Animalia | Platyhelminthes | Cestoda | Diphyllobothriidea | Diphyllobothriidae | Diphyllobothrium | Diphyllobothrium dendriticum	NA	parasiteOf	FBC:FB:SpecCode:243	Oncorhynchus nerka	Actinopterygii | Salmoniformes | Salmonidae | Oncorhynchus | Oncorhynchus nerka	NA	NA	NA	NA	NA
196	EOL:2948550	Diphyllobothrium dendriticum	Animalia | Platyhelminthes | Cestoda | Diphyllobothriidea | Diphyllobothriidae | Diphyllobothrium | Diphyllobothrium dendriticum	NA	parasiteOf	FBC:FB:SpecCode:240	Oncorhynchus gorbuscha	Actinopterygii | Salmoniformes | Salmonidae | Oncorhynchus | Oncorhynchus gorbuscha	NA	NA	NA	NA	NA
197	EOL:2948551	Diphyllobothrium ditremum	Animalia | Platyhelminthes | Cestoda | Diphyllobothriidea | Diphyllobothriidae | Diphyllobothrium | Diphyllobothrium ditremum	NA	parasiteOf	EOL:1275435	Coregonus tugun tugun	Animalia | Chordata | Actinopterygii | Salmoniformes | Salmonidae | Coregonus | Coregonus tugun | Coregonus tugun tugun	NA	NA	NA	NA	NA
198	EOL:2948551	Diphyllobothrium ditremum	Animalia | Platyhelminthes | Cestoda | Diphyllobothriidea | Diphyllobothriidae | Diphyllobothrium | Diphyllobothrium ditremum	NA	parasiteOf	EOL:225820	Salmophasia novacula	Animalia | Chordata | Actinopterygii | Cypriniformes | Cyprinidae | Salmophasia | Salmophasia novacula	NA	NA	NA	NA	NA
199	EOL:2948551	Diphyllobothrium ditremum	Animalia | Platyhelminthes | Cestoda | Diphyllobothriidea | Diphyllobothriidae | Diphyllobothrium | Diphyllobothrium ditremum	NA	parasiteOf	EOL:11036392	Salmo montenigrinus	Animalia | Chordata | Actinopterygii | Salmoniformes | Salmonidae | Salmo | Salmo montenigrinus	NA	NA	NA	NA	NA
200	EOL:2948551	Diphyllobothrium ditremum	Animalia | Platyhelminthes | Cestoda | Diphyllobothriidea | Diphyllobothriidae | Diphyllobothrium | Diphyllobothrium ditremum	NA	parasiteOf	INAT_TAXON:203051	Salvelinus malma malma	Animalia | Chordata | Actinopterygii | Salmoniformes | Salmonidae | Salvelinus | Salvelinus malma malma	NA	NA	NA	NA	NA
201	EOL:2948551	Diphyllobothrium ditremum	Animalia | Platyhelminthes | Cestoda | Diphyllobothriidea | Diphyllobothriidae | Diphyllobothrium | Diphyllobothrium ditremum	NA	parasiteOf	EOL:219379	Cyphocottus megalops	Animalia | Chordata | Actinopterygii | Scorpaeniformes | Abyssocottidae | Cyphocottus | Cyphocottus megalops	NA	NA	NA	NA	NA
202	EOL:2948551	Diphyllobothrium ditremum	Animalia | Platyhelminthes | Cestoda | Diphyllobothriidea | Diphyllobothriidae | Diphyllobothrium | Diphyllobothrium ditremum	NA	parasiteOf	EOL:1267169	Salvelinus alpinus alpinus	Animalia | Chordata | Actinopterygii | Salmoniformes | Salmonidae | Salvelinus | Salvelinus alpinus | Salvelinus alpinus alpinus	NA	NA	NA	NA	NA
203	EOL:2948551	Diphyllobothrium ditremum	Animalia | Platyhelminthes | Cestoda | Diphyllobothriidea | Diphyllobothriidae | Diphyllobothrium | Diphyllobothrium ditremum	NA	parasiteOf	EOL:221885	Apeltes quadracus	Animalia | Chordata | Actinopterygii | Gasterosteiformes | Gasterosteidae | Apeltes | Apeltes quadracus	NA	NA	NA	NA	NA
204	EOL:2948551	Diphyllobothrium ditremum	Animalia | Platyhelminthes | Cestoda | Diphyllobothriidea | Diphyllobothriidae | Diphyllobothrium | Diphyllobothrium ditremum	NA	parasiteOf	EOL:225241	Salvelinus malma	Animalia | Chordata | Actinopterygii | Salmoniformes | Salmonidae | Salvelinus | Salvelinus malma	NA	NA	NA	NA	NA
205	EOL:2948551	Diphyllobothrium ditremum	Animalia | Platyhelminthes | Cestoda | Diphyllobothriidea | Diphyllobothriidae | Diphyllobothrium | Diphyllobothrium ditremum	NA	parasiteOf	EOL:215190	Barbatula barbatula	Animalia | Chordata | Actinopterygii | Cypriniformes | Nemacheilidae | Barbatula | Barbatula barbatula	NA	NA	NA	NA	NA
206	EOL:2948551	Diphyllobothrium ditremum	Animalia | Platyhelminthes | Cestoda | Diphyllobothriidea | Diphyllobothriidae | Diphyllobothrium | Diphyllobothrium ditremum	NA	parasiteOf	EOL:357033	Cottocomephorus inermis	Animalia | Chordata | Actinopterygii | Scorpaeniformes | Cottocomephoridae | Cottocomephorus | Cottocomephorus inermis	NA	NA	NA	NA	NA
207	EOL:2948551	Diphyllobothrium ditremum	Animalia | Platyhelminthes | Cestoda | Diphyllobothriidea | Diphyllobothriidae | Diphyllobothrium | Diphyllobothrium ditremum	NA	parasiteOf	EOL:218374	Cottocomephorus grewingkii	Animalia | Chordata | Actinopterygii | Scorpaeniformes | Cottocomephoridae | Cottocomephorus | Cottocomephorus grewingkii	NA	NA	NA	NA	NA
208	EOL:2948551	Diphyllobothrium ditremum	Animalia | Platyhelminthes | Cestoda | Diphyllobothriidea | Diphyllobothriidae | Diphyllobothrium | Diphyllobothrium ditremum	NA	parasiteOf	EOL:13059	Coregonus	Animalia | Chordata | Actinopterygii | Salmoniformes | Salmonidae | Coregonus	NA	NA	NA	NA	NA
209	EOL:2948551	Diphyllobothrium ditremum	Animalia | Platyhelminthes | Cestoda | Diphyllobothriidea | Diphyllobothriidae | Diphyllobothrium | Diphyllobothrium ditremum	NA	parasiteOf	EOL:204590	Thymallus thymallus	Animalia | Chordata | Actinopterygii | Salmoniformes | Salmonidae | Thymallus | Thymallus thymallus	NA	NA	NA	NA	NA
210	EOL:2948551	Diphyllobothrium ditremum	Animalia | Platyhelminthes | Cestoda | Diphyllobothriidea | Diphyllobothriidae | Diphyllobothrium | Diphyllobothrium ditremum	NA	parasiteOf	EOL:204828	Osmerus eperlanus	Animalia | Chordata | Actinopterygii | Osmeriformes | Osmeridae | Osmerus | Osmerus eperlanus	NA	NA	NA	NA	NA
211	EOL:2948551	Diphyllobothrium ditremum	Animalia | Platyhelminthes | Cestoda | Diphyllobothriidea | Diphyllobothriidae | Diphyllobothrium | Diphyllobothrium ditremum	NA	parasiteOf	EOL:205248	Oncorhynchus kisutch	Animalia | Chordata | Actinopterygii | Salmoniformes | Salmonidae | Oncorhynchus | Oncorhynchus kisutch	NA	NA	NA	NA	NA
212	EOL:2948551	Diphyllobothrium ditremum	Animalia | Platyhelminthes | Cestoda | Diphyllobothriidea | Diphyllobothriidae | Diphyllobothrium | Diphyllobothrium ditremum	NA	parasiteOf	EOL:206423	Pungitius pungitius	Animalia | Chordata | Actinopterygii | Gasterosteiformes | Gasterosteidae | Pungitius | Pungitius pungitius	NA	NA	NA	NA	NA
213	EOL:2948551	Diphyllobothrium ditremum	Animalia | Platyhelminthes | Cestoda | Diphyllobothriidea | Diphyllobothriidae | Diphyllobothrium | Diphyllobothrium ditremum	NA	parasiteOf	EOL:1047331	Gavia arctica	Animalia | Chordata | Aves | Gaviiformes | Gaviidae | Gavia | Gavia arctica	NA	NA	NA	NA	NA
214	EOL:2948551	Diphyllobothrium ditremum	Animalia | Platyhelminthes | Cestoda | Diphyllobothriidea | Diphyllobothriidae | Diphyllobothrium | Diphyllobothrium ditremum	NA	parasiteOf	EOL:1156463	Salvelinus alpinus	Animalia | Chordata | Actinopterygii | Salmoniformes | Salmonidae | Salvelinus | Salvelinus alpinus	NA	NA	NA	NA	NA
215	EOL:2948551	Diphyllobothrium ditremum	Animalia | Platyhelminthes | Cestoda | Diphyllobothriidea | Diphyllobothriidae | Diphyllobothrium | Diphyllobothrium ditremum	NA	parasiteOf	EOL:1047332	Gavia stellata	Animalia | Chordata | Aves | Gaviiformes | Gaviidae | Gavia | Gavia stellata	NA	NA	NA	NA	NA
216	EOL:2948551	Diphyllobothrium ditremum	Animalia | Platyhelminthes | Cestoda | Diphyllobothriidea | Diphyllobothriidae | Diphyllobothrium | Diphyllobothrium ditremum	NA	parasiteOf	EOL:2777841	Oncorhynchus clarkii clarkii	Animalia | Chordata | Actinopterygii | Salmoniformes | Salmonidae | Oncorhynchus | Oncorhynchus clarkii | Oncorhynchus clarkii clarkii	NA	NA	NA	NA	NA
217	EOL:2948551	Diphyllobothrium ditremum	Animalia | Platyhelminthes | Cestoda | Diphyllobothriidea | Diphyllobothriidae | Diphyllobothrium | Diphyllobothrium ditremum	NA	parasiteOf	EOL:2790457	Gasterosteus aculeatus aculeatus	Animalia | Chordata | Actinopterygii | Gasterosteiformes | Gasterosteidae | Gasterosteus | Gasterosteus aculeatus | Gasterosteus aculeatus aculeatus	NA	NA	NA	NA	NA
218	EOL:2948551	Diphyllobothrium ditremum	Animalia | Platyhelminthes | Cestoda | Diphyllobothriidea | Diphyllobothriidae | Diphyllobothrium | Diphyllobothrium ditremum	NA	parasiteOf	EOL:1275435	Coregonus tugun tugun	Animalia | Chordata | Actinopterygii | Salmoniformes | Salmonidae | Coregonus | Coregonus tugun | Coregonus tugun tugun	NA	NA	NA	NA	NA
219	EOL:2948551	Diphyllobothrium ditremum	Animalia | Platyhelminthes | Cestoda | Diphyllobothriidea | Diphyllobothriidae | Diphyllobothrium | Diphyllobothrium ditremum	NA	parasiteOf	EOL:225820	Salmophasia novacula	Animalia | Chordata | Actinopterygii | Cypriniformes | Cyprinidae | Salmophasia | Salmophasia novacula	NA	NA	NA	NA	NA
220	EOL:2948551	Diphyllobothrium ditremum	Animalia | Platyhelminthes | Cestoda | Diphyllobothriidea | Diphyllobothriidae | Diphyllobothrium | Diphyllobothrium ditremum	NA	parasiteOf	EOL:11036392	Salmo montenigrinus	Animalia | Chordata | Actinopterygii | Salmoniformes | Salmonidae | Salmo | Salmo montenigrinus	NA	NA	NA	NA	NA
221	EOL:2948551	Diphyllobothrium ditremum	Animalia | Platyhelminthes | Cestoda | Diphyllobothriidea | Diphyllobothriidae | Diphyllobothrium | Diphyllobothrium ditremum	NA	parasiteOf	INAT_TAXON:203051	Salvelinus malma malma	Animalia | Chordata | Actinopterygii | Salmoniformes | Salmonidae | Salvelinus | Salvelinus malma malma	NA	NA	NA	NA	NA
222	EOL:2948551	Diphyllobothrium ditremum	Animalia | Platyhelminthes | Cestoda | Diphyllobothriidea | Diphyllobothriidae | Diphyllobothrium | Diphyllobothrium ditremum	NA	parasiteOf	EOL:219379	Cyphocottus megalops	Animalia | Chordata | Actinopterygii | Scorpaeniformes | Abyssocottidae | Cyphocottus | Cyphocottus megalops	NA	NA	NA	NA	NA
223	EOL:2948551	Diphyllobothrium ditremum	Animalia | Platyhelminthes | Cestoda | Diphyllobothriidea | Diphyllobothriidae | Diphyllobothrium | Diphyllobothrium ditremum	NA	parasiteOf	EOL:1267169	Salvelinus alpinus alpinus	Animalia | Chordata | Actinopterygii | Salmoniformes | Salmonidae | Salvelinus | Salvelinus alpinus | Salvelinus alpinus alpinus	NA	NA	NA	NA	NA
224	EOL:2948551	Diphyllobothrium ditremum	Animalia | Platyhelminthes | Cestoda | Diphyllobothriidea | Diphyllobothriidae | Diphyllobothrium | Diphyllobothrium ditremum	NA	parasiteOf	EOL:221885	Apeltes quadracus	Animalia | Chordata | Actinopterygii | Gasterosteiformes | Gasterosteidae | Apeltes | Apeltes quadracus	NA	NA	NA	NA	NA
225	EOL:2948551	Diphyllobothrium ditremum	Animalia | Platyhelminthes | Cestoda | Diphyllobothriidea | Diphyllobothriidae | Diphyllobothrium | Diphyllobothrium ditremum	NA	parasiteOf	EOL:225241	Salvelinus malma	Animalia | Chordata | Actinopterygii | Salmoniformes | Salmonidae | Salvelinus | Salvelinus malma	NA	NA	NA	NA	NA
226	EOL:2948551	Diphyllobothrium ditremum	Animalia | Platyhelminthes | Cestoda | Diphyllobothriidea | Diphyllobothriidae | Diphyllobothrium | Diphyllobothrium ditremum	NA	parasiteOf	EOL:215190	Barbatula barbatula	Animalia | Chordata | Actinopterygii | Cypriniformes | Nemacheilidae | Barbatula | Barbatula barbatula	NA	NA	NA	NA	NA
227	EOL:2948551	Diphyllobothrium ditremum	Animalia | Platyhelminthes | Cestoda | Diphyllobothriidea | Diphyllobothriidae | Diphyllobothrium | Diphyllobothrium ditremum	NA	parasiteOf	EOL:357033	Cottocomephorus inermis	Animalia | Chordata | Actinopterygii | Scorpaeniformes | Cottocomephoridae | Cottocomephorus | Cottocomephorus inermis	NA	NA	NA	NA	NA
228	EOL:2948551	Diphyllobothrium ditremum	Animalia | Platyhelminthes | Cestoda | Diphyllobothriidea | Diphyllobothriidae | Diphyllobothrium | Diphyllobothrium ditremum	NA	parasiteOf	EOL:218374	Cottocomephorus grewingkii	Animalia | Chordata | Actinopterygii | Scorpaeniformes | Cottocomephoridae | Cottocomephorus | Cottocomephorus grewingkii	NA	NA	NA	NA	NA
229	EOL:2948551	Diphyllobothrium ditremum	Animalia | Platyhelminthes | Cestoda | Diphyllobothriidea | Diphyllobothriidae | Diphyllobothrium | Diphyllobothrium ditremum	NA	parasiteOf	EOL:13059	Coregonus	Animalia | Chordata | Actinopterygii | Salmoniformes | Salmonidae | Coregonus	NA	NA	NA	NA	NA
230	EOL:2948551	Diphyllobothrium ditremum	Animalia | Platyhelminthes | Cestoda | Diphyllobothriidea | Diphyllobothriidae | Diphyllobothrium | Diphyllobothrium ditremum	NA	parasiteOf	EOL:204590	Thymallus thymallus	Animalia | Chordata | Actinopterygii | Salmoniformes | Salmonidae | Thymallus | Thymallus thymallus	NA	NA	NA	NA	NA
231	EOL:2948551	Diphyllobothrium ditremum	Animalia | Platyhelminthes | Cestoda | Diphyllobothriidea | Diphyllobothriidae | Diphyllobothrium | Diphyllobothrium ditremum	NA	parasiteOf	EOL:204828	Osmerus eperlanus	Animalia | Chordata | Actinopterygii | Osmeriformes | Osmeridae | Osmerus | Osmerus eperlanus	NA	NA	NA	NA	NA
232	EOL:2948551	Diphyllobothrium ditremum	Animalia | Platyhelminthes | Cestoda | Diphyllobothriidea | Diphyllobothriidae | Diphyllobothrium | Diphyllobothrium ditremum	NA	parasiteOf	EOL:205248	Oncorhynchus kisutch	Animalia | Chordata | Actinopterygii | Salmoniformes | Salmonidae | Oncorhynchus | Oncorhynchus kisutch	NA	NA	NA	NA	NA
233	EOL:2948551	Diphyllobothrium ditremum	Animalia | Platyhelminthes | Cestoda | Diphyllobothriidea | Diphyllobothriidae | Diphyllobothrium | Diphyllobothrium ditremum	NA	parasiteOf	EOL:206423	Pungitius pungitius	Animalia | Chordata | Actinopterygii | Gasterosteiformes | Gasterosteidae | Pungitius | Pungitius pungitius	NA	NA	NA	NA	NA
234	EOL:2948551	Diphyllobothrium ditremum	Animalia | Platyhelminthes | Cestoda | Diphyllobothriidea | Diphyllobothriidae | Diphyllobothrium | Diphyllobothrium ditremum	NA	parasiteOf	EOL:1047331	Gavia arctica	Animalia | Chordata | Aves | Gaviiformes | Gaviidae | Gavia | Gavia arctica	NA	NA	NA	NA	NA
235	EOL:2948551	Diphyllobothrium ditremum	Animalia | Platyhelminthes | Cestoda | Diphyllobothriidea | Diphyllobothriidae | Diphyllobothrium | Diphyllobothrium ditremum	NA	parasiteOf	EOL:1156463	Salvelinus alpinus	Animalia | Chordata | Actinopterygii | Salmoniformes | Salmonidae | Salvelinus | Salvelinus alpinus	NA	NA	NA	NA	NA
236	EOL:2948551	Diphyllobothrium ditremum	Animalia | Platyhelminthes | Cestoda | Diphyllobothriidea | Diphyllobothriidae | Diphyllobothrium | Diphyllobothrium ditremum	NA	parasiteOf	EOL:1047332	Gavia stellata	Animalia | Chordata | Aves | Gaviiformes | Gaviidae | Gavia | Gavia stellata	NA	NA	NA	NA	NA
237	EOL:2948551	Diphyllobothrium ditremum	Animalia | Platyhelminthes | Cestoda | Diphyllobothriidea | Diphyllobothriidae | Diphyllobothrium | Diphyllobothrium ditremum	NA	endoparasiteOf	EOL:225241	Salvelinus malma	Animalia | Chordata | Actinopterygii | Salmoniformes | Salmonidae | Salvelinus | Salvelinus malma	NA	NA	NA	NA	NA
238	EOL:2948551	Diphyllobothrium ditremum	Animalia | Platyhelminthes | Cestoda | Diphyllobothriidea | Diphyllobothriidae | Diphyllobothrium | Diphyllobothrium ditremum	NA	endoparasiteOf	EOL:204828	Osmerus eperlanus	Animalia | Chordata | Actinopterygii | Osmeriformes | Osmeridae | Osmerus | Osmerus eperlanus	NA	NA	NA	NA	NA
239	EOL:2948551	Diphyllobothrium ditremum	Animalia | Platyhelminthes | Cestoda | Diphyllobothriidea | Diphyllobothriidae | Diphyllobothrium | Diphyllobothrium ditremum	NA	endoparasiteOf	EOL:205248	Oncorhynchus kisutch	Animalia | Chordata | Actinopterygii | Salmoniformes | Salmonidae | Oncorhynchus | Oncorhynchus kisutch	NA	NA	NA	NA	NA
240	EOL:2948551	Diphyllobothrium ditremum	Animalia | Platyhelminthes | Cestoda | Diphyllobothriidea | Diphyllobothriidae | Diphyllobothrium | Diphyllobothrium ditremum	NA	endoparasiteOf	EOL:206423	Pungitius pungitius	Animalia | Chordata | Actinopterygii | Gasterosteiformes | Gasterosteidae | Pungitius | Pungitius pungitius	NA	NA	NA	NA	NA
241	EOL:2948551	Diphyllobothrium ditremum	Animalia | Platyhelminthes | Cestoda | Diphyllobothriidea | Diphyllobothriidae | Diphyllobothrium | Diphyllobothrium ditremum	NA	endoparasiteOf	EOL:1047331	Gavia arctica	Animalia | Chordata | Aves | Gaviiformes | Gaviidae | Gavia | Gavia arctica	NA	NA	NA	NA	NA
242	EOL:2948551	Diphyllobothrium ditremum	Animalia | Platyhelminthes | Cestoda | Diphyllobothriidea | Diphyllobothriidae | Diphyllobothrium | Diphyllobothrium ditremum	NA	endoparasiteOf	EOL:1156463	Salvelinus alpinus	Animalia | Chordata | Actinopterygii | Salmoniformes | Salmonidae | Salvelinus | Salvelinus alpinus	NA	NA	NA	NA	NA
243	EOL:2948551	Diphyllobothrium ditremum	Animalia | Platyhelminthes | Cestoda | Diphyllobothriidea | Diphyllobothriidae | Diphyllobothrium | Diphyllobothrium ditremum	NA	endoparasiteOf	EOL:1047332	Gavia stellata	Animalia | Chordata | Aves | Gaviiformes | Gaviidae | Gavia | Gavia stellata	NA	NA	NA	NA	NA
244	EOL:2948551	Diphyllobothrium ditremum	Animalia | Platyhelminthes | Cestoda | Diphyllobothriidea | Diphyllobothriidae | Diphyllobothrium | Diphyllobothrium ditremum	NA	endoparasiteOf	EOL:225241	Salvelinus malma	Animalia | Chordata | Actinopterygii | Salmoniformes | Salmonidae | Salvelinus | Salvelinus malma	NA	NA	NA	NA	NA
245	EOL:2948551	Diphyllobothrium ditremum	Animalia | Platyhelminthes | Cestoda | Diphyllobothriidea | Diphyllobothriidae | Diphyllobothrium | Diphyllobothrium ditremum	NA	endoparasiteOf	EOL:204828	Osmerus eperlanus	Animalia | Chordata | Actinopterygii | Osmeriformes | Osmeridae | Osmerus | Osmerus eperlanus	NA	NA	NA	NA	NA
246	EOL:2948551	Diphyllobothrium ditremum	Animalia | Platyhelminthes | Cestoda | Diphyllobothriidea | Diphyllobothriidae | Diphyllobothrium | Diphyllobothrium ditremum	NA	endoparasiteOf	EOL:205248	Oncorhynchus kisutch	Animalia | Chordata | Actinopterygii | Salmoniformes | Salmonidae | Oncorhynchus | Oncorhynchus kisutch	NA	NA	NA	NA	NA
247	EOL:2948551	Diphyllobothrium ditremum	Animalia | Platyhelminthes | Cestoda | Diphyllobothriidea | Diphyllobothriidae | Diphyllobothrium | Diphyllobothrium ditremum	NA	endoparasiteOf	EOL:206423	Pungitius pungitius	Animalia | Chordata | Actinopterygii | Gasterosteiformes | Gasterosteidae | Pungitius | Pungitius pungitius	NA	NA	NA	NA	NA
248	EOL:2948551	Diphyllobothrium ditremum	Animalia | Platyhelminthes | Cestoda | Diphyllobothriidea | Diphyllobothriidae | Diphyllobothrium | Diphyllobothrium ditremum	NA	endoparasiteOf	EOL:1047331	Gavia arctica	Animalia | Chordata | Aves | Gaviiformes | Gaviidae | Gavia | Gavia arctica	NA	NA	NA	NA	NA
249	EOL:2948551	Diphyllobothrium ditremum	Animalia | Platyhelminthes | Cestoda | Diphyllobothriidea | Diphyllobothriidae | Diphyllobothrium | Diphyllobothrium ditremum	NA	endoparasiteOf	EOL:1156463	Salvelinus alpinus	Animalia | Chordata | Actinopterygii | Salmoniformes | Salmonidae | Salvelinus | Salvelinus alpinus	NA	NA	NA	NA	NA
250	EOL:2948551	Diphyllobothrium ditremum	Animalia | Platyhelminthes | Cestoda | Diphyllobothriidea | Diphyllobothriidae | Diphyllobothrium | Diphyllobothrium ditremum	NA	endoparasiteOf	EOL:1047332	Gavia stellata	Animalia | Chordata | Aves | Gaviiformes | Gaviidae | Gavia | Gavia stellata	NA	NA	NA	NA	NA
251	EOL:2948551	Diphyllobothrium ditremum	Animalia | Platyhelminthes | Cestoda | Diphyllobothriidea | Diphyllobothriidae | Diphyllobothrium | Diphyllobothrium ditremum	NA	endoparasiteOf	EOL:205277	Salvelinus namaycush	Animalia | Chordata | Actinopterygii | Salmoniformes | Salmonidae | Salvelinus | Salvelinus namaycush	NA	NA	NA	NA	NA
252	EOL:2948551	Diphyllobothrium ditremum	Animalia | Platyhelminthes | Cestoda | Diphyllobothriidea | Diphyllobothriidae | Diphyllobothrium | Diphyllobothrium ditremum	NA	endoparasiteOf	EOL:267571	Coregonus lavaretus	Animalia | Chordata | Actinopterygii | Salmoniformes | Salmonidae | Coregonus | Coregonus lavaretus	NA	NA	NA	NA	NA
253	EOL:2948551	Diphyllobothrium ditremum	Animalia | Platyhelminthes | Cestoda | Diphyllobothriidea | Diphyllobothriidae | Diphyllobothrium | Diphyllobothrium ditremum	NA	endoparasiteOf	EOL:205251	Oncorhynchus nerka	Animalia | Chordata | Actinopterygii | Salmoniformes | Salmonidae | Oncorhynchus | Oncorhynchus nerka	NA	NA	NA	NA	NA
254	EOL:2948551	Diphyllobothrium ditremum	Animalia | Platyhelminthes | Cestoda | Diphyllobothriidea | Diphyllobothriidae | Diphyllobothrium | Diphyllobothrium ditremum	NA	endoparasiteOf	EOL:206777	Salmo trutta	Animalia | Chordata | Actinopterygii | Salmoniformes | Salmonidae | Salmo | Salmo trutta	NA	NA	NA	NA	NA
255	EOL:2948551	Diphyllobothrium ditremum	Animalia | Platyhelminthes | Cestoda | Diphyllobothriidea | Diphyllobothriidae | Diphyllobothrium | Diphyllobothrium ditremum	NA	endoparasiteOf	EOL:205276	Salvelinus fontinalis	Animalia | Chordata | Actinopterygii | Salmoniformes | Salmonidae | Salvelinus | Salvelinus fontinalis	NA	NA	NA	NA	NA
256	EOL:2948551	Diphyllobothrium ditremum	Animalia | Platyhelminthes | Cestoda | Diphyllobothriidea | Diphyllobothriidae | Diphyllobothrium | Diphyllobothrium ditremum	NA	endoparasiteOf	EOL:1047329	Gavia immer	Animalia | Chordata | Aves | Gaviiformes | Gaviidae | Gavia | Gavia immer	NA	NA	NA	NA	NA
257	EOL:2948551	Diphyllobothrium ditremum	Animalia | Platyhelminthes | Cestoda | Diphyllobothriidea | Diphyllobothriidae | Diphyllobothrium | Diphyllobothrium ditremum	NA	endoparasiteOf	EOL:205250	Oncorhynchus mykiss	Animalia | Chordata | Actinopterygii | Salmoniformes | Salmonidae | Oncorhynchus | Oncorhynchus mykiss	NA	NA	NA	NA	NA
258	EOL:2948551	Diphyllobothrium ditremum	Animalia | Platyhelminthes | Cestoda | Diphyllobothriidea | Diphyllobothriidae | Diphyllobothrium | Diphyllobothrium ditremum	NA	endoparasiteOf	EOL:223856	Gasterosteus aculeatus	Animalia | Chordata | Actinopterygii | Gasterosteiformes | Gasterosteidae | Gasterosteus | Gasterosteus aculeatus	NA	NA	NA	NA	NA
259	EOL:2948551	Diphyllobothrium ditremum	Animalia | Platyhelminthes | Cestoda | Diphyllobothriidea | Diphyllobothriidae | Diphyllobothrium | Diphyllobothrium ditremum	NA	endoparasiteOf	EOL:1049001	Mergus merganser	Animalia | Chordata | Aves | Anseriformes | Anatidae | Mergus | Mergus merganser	NA	NA	NA	NA	NA
260	EOL:2948551	Diphyllobothrium ditremum	Animalia | Platyhelminthes | Cestoda | Diphyllobothriidea | Diphyllobothriidae | Diphyllobothrium | Diphyllobothrium ditremum	NA	endoparasiteOf	EOL:212910	Oncorhynchus clarkii	Animalia | Chordata | Actinopterygii | Salmoniformes | Salmonidae | Oncorhynchus | Oncorhynchus clarkii	NA	NA	NA	NA	NA
261	EOL:2948551	Diphyllobothrium ditremum	Animalia | Platyhelminthes | Cestoda | Diphyllobothriidea | Diphyllobothriidae | Diphyllobothrium | Diphyllobothrium ditremum	NA	endoparasiteOf	EOL:205277	Salvelinus namaycush	Animalia | Chordata | Actinopterygii | Salmoniformes | Salmonidae | Salvelinus | Salvelinus namaycush	NA	NA	NA	NA	NA
262	EOL:2948551	Diphyllobothrium ditremum	Animalia | Platyhelminthes | Cestoda | Diphyllobothriidea | Diphyllobothriidae | Diphyllobothrium | Diphyllobothrium ditremum	NA	endoparasiteOf	EOL:267571	Coregonus lavaretus	Animalia | Chordata | Actinopterygii | Salmoniformes | Salmonidae | Coregonus | Coregonus lavaretus	NA	NA	NA	NA	NA
263	EOL:2948551	Diphyllobothrium ditremum	Animalia | Platyhelminthes | Cestoda | Diphyllobothriidea | Diphyllobothriidae | Diphyllobothrium | Diphyllobothrium ditremum	NA	endoparasiteOf	EOL:205251	Oncorhynchus nerka	Animalia | Chordata | Actinopterygii | Salmoniformes | Salmonidae | Oncorhynchus | Oncorhynchus nerka	NA	NA	NA	NA	NA
264	EOL:2948551	Diphyllobothrium ditremum	Animalia | Platyhelminthes | Cestoda | Diphyllobothriidea | Diphyllobothriidae | Diphyllobothrium | Diphyllobothrium ditremum	NA	parasiteOf	EOL:2777841	Oncorhynchus clarkii clarkii	Animalia | Chordata | Actinopterygii | Salmoniformes | Salmonidae | Oncorhynchus | Oncorhynchus clarkii | Oncorhynchus clarkii clarkii	NA	NA	NA	NA	NA
265	EOL:2948551	Diphyllobothrium ditremum	Animalia | Platyhelminthes | Cestoda | Diphyllobothriidea | Diphyllobothriidae | Diphyllobothrium | Diphyllobothrium ditremum	NA	parasiteOf	EOL:2790457	Gasterosteus aculeatus aculeatus	Animalia | Chordata | Actinopterygii | Gasterosteiformes | Gasterosteidae | Gasterosteus | Gasterosteus aculeatus | Gasterosteus aculeatus aculeatus	NA	NA	NA	NA	NA
266	EOL:2948551	Diphyllobothrium ditremum	Animalia | Platyhelminthes | Cestoda | Diphyllobothriidea | Diphyllobothriidae | Diphyllobothrium | Diphyllobothrium ditremum	NA	parasiteOf	EOL:205277	Salvelinus namaycush	Animalia | Chordata | Actinopterygii | Salmoniformes | Salmonidae | Salvelinus | Salvelinus namaycush	NA	NA	NA	NA	NA
267	EOL:2948551	Diphyllobothrium ditremum	Animalia | Platyhelminthes | Cestoda | Diphyllobothriidea | Diphyllobothriidae | Diphyllobothrium | Diphyllobothrium ditremum	NA	parasiteOf	EOL:223193	Coregonus albula	Animalia | Chordata | Actinopterygii | Salmoniformes | Salmonidae | Coregonus | Coregonus albula	NA	NA	NA	NA	NA
268	EOL:2948551	Diphyllobothrium ditremum	Animalia | Platyhelminthes | Cestoda | Diphyllobothriidea | Diphyllobothriidae | Diphyllobothrium | Diphyllobothrium ditremum	NA	parasiteOf	EOL:267571	Coregonus lavaretus	Animalia | Chordata | Actinopterygii | Salmoniformes | Salmonidae | Coregonus | Coregonus lavaretus	NA	NA	NA	NA	NA
269	EOL:2948551	Diphyllobothrium ditremum	Animalia | Platyhelminthes | Cestoda | Diphyllobothriidea | Diphyllobothriidae | Diphyllobothrium | Diphyllobothrium ditremum	NA	parasiteOf	EOL:205251	Oncorhynchus nerka	Animalia | Chordata | Actinopterygii | Salmoniformes | Salmonidae | Oncorhynchus | Oncorhynchus nerka	NA	NA	NA	NA	NA
270	EOL:2948551	Diphyllobothrium ditremum	Animalia | Platyhelminthes | Cestoda | Diphyllobothriidea | Diphyllobothriidae | Diphyllobothrium | Diphyllobothrium ditremum	NA	parasiteOf	EOL:206777	Salmo trutta	Animalia | Chordata | Actinopterygii | Salmoniformes | Salmonidae | Salmo | Salmo trutta	NA	NA	NA	NA	NA
271	EOL:2948551	Diphyllobothrium ditremum	Animalia | Platyhelminthes | Cestoda | Diphyllobothriidea | Diphyllobothriidae | Diphyllobothrium | Diphyllobothrium ditremum	NA	parasiteOf	EOL:205276	Salvelinus fontinalis	Animalia | Chordata | Actinopterygii | Salmoniformes | Salmonidae | Salvelinus | Salvelinus fontinalis	NA	NA	NA	NA	NA
272	EOL:2948551	Diphyllobothrium ditremum	Animalia | Platyhelminthes | Cestoda | Diphyllobothriidea | Diphyllobothriidae | Diphyllobothrium | Diphyllobothrium ditremum	NA	parasiteOf	EOL:1047329	Gavia immer	Animalia | Chordata | Aves | Gaviiformes | Gaviidae | Gavia | Gavia immer	NA	NA	NA	NA	NA
273	EOL:2948551	Diphyllobothrium ditremum	Animalia | Platyhelminthes | Cestoda | Diphyllobothriidea | Diphyllobothriidae | Diphyllobothrium | Diphyllobothrium ditremum	NA	parasiteOf	EOL:204768	Lota lota	Animalia | Chordata | Actinopterygii | Gadiformes | Lotidae | Lota | Lota lota	NA	NA	NA	NA	NA
274	EOL:2948551	Diphyllobothrium ditremum	Animalia | Platyhelminthes | Cestoda | Diphyllobothriidea | Diphyllobothriidae | Diphyllobothrium | Diphyllobothrium ditremum	NA	parasiteOf	EOL:205250	Oncorhynchus mykiss	Animalia | Chordata | Actinopterygii | Salmoniformes | Salmonidae | Oncorhynchus | Oncorhynchus mykiss	NA	NA	NA	NA	NA
275	EOL:2948551	Diphyllobothrium ditremum	Animalia | Platyhelminthes | Cestoda | Diphyllobothriidea | Diphyllobothriidae | Diphyllobothrium | Diphyllobothrium ditremum	NA	parasiteOf	EOL:223856	Gasterosteus aculeatus	Animalia | Chordata | Actinopterygii | Gasterosteiformes | Gasterosteidae | Gasterosteus | Gasterosteus aculeatus	NA	NA	NA	NA	NA
276	EOL:2948551	Diphyllobothrium ditremum	Animalia | Platyhelminthes | Cestoda | Diphyllobothriidea | Diphyllobothriidae | Diphyllobothrium | Diphyllobothrium ditremum	NA	parasiteOf	EOL:1049001	Mergus merganser	Animalia | Chordata | Aves | Anseriformes | Anatidae | Mergus | Mergus merganser	NA	NA	NA	NA	NA
277	EOL:2948551	Diphyllobothrium ditremum	Animalia | Platyhelminthes | Cestoda | Diphyllobothriidea | Diphyllobothriidae | Diphyllobothrium | Diphyllobothrium ditremum	NA	parasiteOf	FBC:FB:SpecCode:246	Salvelinus fontinalis	Actinopterygii | Salmoniformes | Salmonidae | Salvelinus | Salvelinus fontinalis	NA	NA	NA	NA	NA
278	EOL:2948551	Diphyllobothrium ditremum	Animalia | Platyhelminthes | Cestoda | Diphyllobothriidea | Diphyllobothriidae | Diphyllobothrium | Diphyllobothrium ditremum	NA	parasiteOf	FBC:FB:SpecCode:238	Salmo trutta	Actinopterygii | Salmoniformes | Salmonidae | Salmo | Salmo trutta	NA	NA	NA	NA	NA
279	EOL:2948551	Diphyllobothrium ditremum	Animalia | Platyhelminthes | Cestoda | Diphyllobothriidea | Diphyllobothriidae | Diphyllobothrium | Diphyllobothrium ditremum	NA	parasiteOf	FBC:FB:SpecCode:239	Oncorhynchus mykiss	Actinopterygii | Salmoniformes | Salmonidae | Oncorhynchus | Oncorhynchus mykiss	NA	NA	NA	NA	NA
280	EOL:2948551	Diphyllobothrium ditremum	Animalia | Platyhelminthes | Cestoda | Diphyllobothriidea | Diphyllobothriidae | Diphyllobothrium | Diphyllobothrium ditremum	NA	parasiteOf	EOL:212910	Oncorhynchus clarkii	Animalia | Chordata | Actinopterygii | Salmoniformes | Salmonidae | Oncorhynchus | Oncorhynchus clarkii	NA	NA	NA	NA	NA
281	EOL:2948551	Diphyllobothrium ditremum	Animalia | Platyhelminthes | Cestoda | Diphyllobothriidea | Diphyllobothriidae | Diphyllobothrium | Diphyllobothrium ditremum	NA	parasiteOf	FBC:FB:SpecCode:236	Salmo salar	Actinopterygii | Salmoniformes | Salmonidae | Salmo | Salmo salar	NA	NA	NA	NA	NA
282	EOL:2948551	Diphyllobothrium ditremum	Animalia | Platyhelminthes | Cestoda | Diphyllobothriidea | Diphyllobothriidae | Diphyllobothrium | Diphyllobothrium ditremum	NA	parasiteOf	FBC:FB:SpecCode:2670	Coregonus hoyi	Actinopterygii | Salmoniformes | Salmonidae | Coregonus | Coregonus hoyi	NA	NA	NA	NA	NA
283	EOL:2948551	Diphyllobothrium ditremum	Animalia | Platyhelminthes | Cestoda | Diphyllobothriidea | Diphyllobothriidae | Diphyllobothrium | Diphyllobothrium ditremum	NA	parasiteOf	FBC:FB:SpecCode:243	Oncorhynchus nerka	Actinopterygii | Salmoniformes | Salmonidae | Oncorhynchus | Oncorhynchus nerka	NA	NA	NA	NA	NA
284	EOL:2948551	Diphyllobothrium ditremum	Animalia | Platyhelminthes | Cestoda | Diphyllobothriidea | Diphyllobothriidae | Diphyllobothrium | Diphyllobothrium ditremum	NA	parasiteOf	EOL:205277	Salvelinus namaycush	Animalia | Chordata | Actinopterygii | Salmoniformes | Salmonidae | Salvelinus | Salvelinus namaycush	NA	NA	NA	NA	NA
285	EOL:2948551	Diphyllobothrium ditremum	Animalia | Platyhelminthes | Cestoda | Diphyllobothriidea | Diphyllobothriidae | Diphyllobothrium | Diphyllobothrium ditremum	NA	parasiteOf	EOL:223193	Coregonus albula	Animalia | Chordata | Actinopterygii | Salmoniformes | Salmonidae | Coregonus | Coregonus albula	NA	NA	NA	NA	NA
286	EOL:2948551	Diphyllobothrium ditremum	Animalia | Platyhelminthes | Cestoda | Diphyllobothriidea | Diphyllobothriidae | Diphyllobothrium | Diphyllobothrium ditremum	NA	parasiteOf	EOL:267571	Coregonus lavaretus	Animalia | Chordata | Actinopterygii | Salmoniformes | Salmonidae | Coregonus | Coregonus lavaretus	NA	NA	NA	NA	NA
287	EOL:2948551	Diphyllobothrium ditremum	Animalia | Platyhelminthes | Cestoda | Diphyllobothriidea | Diphyllobothriidae | Diphyllobothrium | Diphyllobothrium ditremum	NA	parasiteOf	EOL:205251	Oncorhynchus nerka	Animalia | Chordata | Actinopterygii | Salmoniformes | Salmonidae | Oncorhynchus | Oncorhynchus nerka	NA	NA	NA	NA	NA
288	EOL:2948551	Diphyllobothrium ditremum	Animalia | Platyhelminthes | Cestoda | Diphyllobothriidea | Diphyllobothriidae | Diphyllobothrium | Diphyllobothrium ditremum	NA	endoparasiteOf	EOL:206777	Salmo trutta	Animalia | Chordata | Actinopterygii | Salmoniformes | Salmonidae | Salmo | Salmo trutta	NA	NA	NA	NA	NA
289	EOL:2948551	Diphyllobothrium ditremum	Animalia | Platyhelminthes | Cestoda | Diphyllobothriidea | Diphyllobothriidae | Diphyllobothrium | Diphyllobothrium ditremum	NA	endoparasiteOf	EOL:205276	Salvelinus fontinalis	Animalia | Chordata | Actinopterygii | Salmoniformes | Salmonidae | Salvelinus | Salvelinus fontinalis	NA	NA	NA	NA	NA
290	EOL:2948551	Diphyllobothrium ditremum	Animalia | Platyhelminthes | Cestoda | Diphyllobothriidea | Diphyllobothriidae | Diphyllobothrium | Diphyllobothrium ditremum	NA	endoparasiteOf	EOL:1047329	Gavia immer	Animalia | Chordata | Aves | Gaviiformes | Gaviidae | Gavia | Gavia immer	NA	NA	NA	NA	NA
291	EOL:2948551	Diphyllobothrium ditremum	Animalia | Platyhelminthes | Cestoda | Diphyllobothriidea | Diphyllobothriidae | Diphyllobothrium | Diphyllobothrium ditremum	NA	endoparasiteOf	EOL:205250	Oncorhynchus mykiss	Animalia | Chordata | Actinopterygii | Salmoniformes | Salmonidae | Oncorhynchus | Oncorhynchus mykiss	NA	NA	NA	NA	NA
292	EOL:2948551	Diphyllobothrium ditremum	Animalia | Platyhelminthes | Cestoda | Diphyllobothriidea | Diphyllobothriidae | Diphyllobothrium | Diphyllobothrium ditremum	NA	endoparasiteOf	EOL:223856	Gasterosteus aculeatus	Animalia | Chordata | Actinopterygii | Gasterosteiformes | Gasterosteidae | Gasterosteus | Gasterosteus aculeatus	NA	NA	NA	NA	NA
293	EOL:2948551	Diphyllobothrium ditremum	Animalia | Platyhelminthes | Cestoda | Diphyllobothriidea | Diphyllobothriidae | Diphyllobothrium | Diphyllobothrium ditremum	NA	endoparasiteOf	EOL:1049001	Mergus merganser	Animalia | Chordata | Aves | Anseriformes | Anatidae | Mergus | Mergus merganser	NA	NA	NA	NA	NA
294	EOL:2948551	Diphyllobothrium ditremum	Animalia | Platyhelminthes | Cestoda | Diphyllobothriidea | Diphyllobothriidae | Diphyllobothrium | Diphyllobothrium ditremum	NA	endoparasiteOf	EOL:212910	Oncorhynchus clarkii	Animalia | Chordata | Actinopterygii | Salmoniformes | Salmonidae | Oncorhynchus | Oncorhynchus clarkii	NA	NA	NA	NA	NA
295	EOL:2948551	Diphyllobothrium ditremum	Animalia | Platyhelminthes | Cestoda | Diphyllobothriidea | Diphyllobothriidae | Diphyllobothrium | Diphyllobothrium ditremum	NA	parasiteOf	EOL:206777	Salmo trutta	Animalia | Chordata | Actinopterygii | Salmoniformes | Salmonidae | Salmo | Salmo trutta	NA	NA	NA	NA	NA
296	EOL:2948551	Diphyllobothrium ditremum	Animalia | Platyhelminthes | Cestoda | Diphyllobothriidea | Diphyllobothriidae | Diphyllobothrium | Diphyllobothrium ditremum	NA	parasiteOf	EOL:205276	Salvelinus fontinalis	Animalia | Chordata | Actinopterygii | Salmoniformes | Salmonidae | Salvelinus | Salvelinus fontinalis	NA	NA	NA	NA	NA
297	EOL:2948551	Diphyllobothrium ditremum	Animalia | Platyhelminthes | Cestoda | Diphyllobothriidea | Diphyllobothriidae | Diphyllobothrium | Diphyllobothrium ditremum	NA	parasiteOf	EOL:1047329	Gavia immer	Animalia | Chordata | Aves | Gaviiformes | Gaviidae | Gavia | Gavia immer	NA	NA	NA	NA	NA
298	EOL:2948551	Diphyllobothrium ditremum	Animalia | Platyhelminthes | Cestoda | Diphyllobothriidea | Diphyllobothriidae | Diphyllobothrium | Diphyllobothrium ditremum	NA	parasiteOf	EOL:204768	Lota lota	Animalia | Chordata | Actinopterygii | Gadiformes | Lotidae | Lota | Lota lota	NA	NA	NA	NA	NA
299	EOL:2948551	Diphyllobothrium ditremum	Animalia | Platyhelminthes | Cestoda | Diphyllobothriidea | Diphyllobothriidae | Diphyllobothrium | Diphyllobothrium ditremum	NA	parasiteOf	EOL:205250	Oncorhynchus mykiss	Animalia | Chordata | Actinopterygii | Salmoniformes | Salmonidae | Oncorhynchus | Oncorhynchus mykiss	NA	NA	NA	NA	NA
300	EOL:2948551	Diphyllobothrium ditremum	Animalia | Platyhelminthes | Cestoda | Diphyllobothriidea | Diphyllobothriidae | Diphyllobothrium | Diphyllobothrium ditremum	NA	parasiteOf	EOL:223856	Gasterosteus aculeatus	Animalia | Chordata | Actinopterygii | Gasterosteiformes | Gasterosteidae | Gasterosteus | Gasterosteus aculeatus	NA	NA	NA	NA	NA
301	EOL:2948551	Diphyllobothrium ditremum	Animalia | Platyhelminthes | Cestoda | Diphyllobothriidea | Diphyllobothriidae | Diphyllobothrium | Diphyllobothrium ditremum	NA	parasiteOf	EOL:1049001	Mergus merganser	Animalia | Chordata | Aves | Anseriformes | Anatidae | Mergus | Mergus merganser	NA	NA	NA	NA	NA
302	EOL:2948551	Diphyllobothrium ditremum	Animalia | Platyhelminthes | Cestoda | Diphyllobothriidea | Diphyllobothriidae | Diphyllobothrium | Diphyllobothrium ditremum	NA	parasiteOf	FBC:FB:SpecCode:246	Salvelinus fontinalis	Actinopterygii | Salmoniformes | Salmonidae | Salvelinus | Salvelinus fontinalis	NA	NA	NA	NA	NA
303	EOL:2948551	Diphyllobothrium ditremum	Animalia | Platyhelminthes | Cestoda | Diphyllobothriidea | Diphyllobothriidae | Diphyllobothrium | Diphyllobothrium ditremum	NA	parasiteOf	FBC:FB:SpecCode:238	Salmo trutta	Actinopterygii | Salmoniformes | Salmonidae | Salmo | Salmo trutta	NA	NA	NA	NA	NA
304	EOL:2948551	Diphyllobothrium ditremum	Animalia | Platyhelminthes | Cestoda | Diphyllobothriidea | Diphyllobothriidae | Diphyllobothrium | Diphyllobothrium ditremum	NA	parasiteOf	FBC:FB:SpecCode:239	Oncorhynchus mykiss	Actinopterygii | Salmoniformes | Salmonidae | Oncorhynchus | Oncorhynchus mykiss	NA	NA	NA	NA	NA
305	EOL:2948551	Diphyllobothrium ditremum	Animalia | Platyhelminthes | Cestoda | Diphyllobothriidea | Diphyllobothriidae | Diphyllobothrium | Diphyllobothrium ditremum	NA	parasiteOf	EOL:212910	Oncorhynchus clarkii	Animalia | Chordata | Actinopterygii | Salmoniformes | Salmonidae | Oncorhynchus | Oncorhynchus clarkii	NA	NA	NA	NA	NA
306	EOL:2948551	Diphyllobothrium ditremum	Animalia | Platyhelminthes | Cestoda | Diphyllobothriidea | Diphyllobothriidae | Diphyllobothrium | Diphyllobothrium ditremum	NA	parasiteOf	FBC:FB:SpecCode:236	Salmo salar	Actinopterygii | Salmoniformes | Salmonidae | Salmo | Salmo salar	NA	NA	NA	NA	NA
307	EOL:2948551	Diphyllobothrium ditremum	Animalia | Platyhelminthes | Cestoda | Diphyllobothriidea | Diphyllobothriidae | Diphyllobothrium | Diphyllobothrium ditremum	NA	parasiteOf	FBC:FB:SpecCode:2670	Coregonus hoyi	Actinopterygii | Salmoniformes | Salmonidae | Coregonus | Coregonus hoyi	NA	NA	NA	NA	NA
308	EOL:2948551	Diphyllobothrium ditremum	Animalia | Platyhelminthes | Cestoda | Diphyllobothriidea | Diphyllobothriidae | Diphyllobothrium | Diphyllobothrium ditremum	NA	parasiteOf	FBC:FB:SpecCode:243	Oncorhynchus nerka	Actinopterygii | Salmoniformes | Salmonidae | Oncorhynchus | Oncorhynchus nerka	NA	NA	NA	NA	NA
309	EOL:10550486	Diphyllobothrium nihonkaiense	Animalia | Platyhelminthes | Cestoda | Diphyllobothriidea | Diphyllobothriidae | Diphyllobothrium | Diphyllobothrium nihonkaiense	NA	parasiteOf	EOL:205249	Oncorhynchus masou	Animalia | Chordata | Actinopterygii | Salmoniformes | Salmonidae | Oncorhynchus | Oncorhynchus masou	NA	NA	NA	NA	NA
310	EOL:10550486	Diphyllobothrium nihonkaiense	Animalia | Platyhelminthes | Cestoda | Diphyllobothriidea | Diphyllobothriidae | Diphyllobothrium | Diphyllobothrium nihonkaiense	NA	parasiteOf	EOL:204578	Salvelinus leucomaenis	Animalia | Chordata | Actinopterygii | Salmoniformes | Salmonidae | Salvelinus | Salvelinus leucomaenis	NA	NA	NA	NA	NA
311	EOL:10550486	Diphyllobothrium nihonkaiense	Animalia | Platyhelminthes | Cestoda | Diphyllobothriidea | Diphyllobothriidae | Diphyllobothrium | Diphyllobothrium nihonkaiense	NA	parasiteOf	EOL:205247	Oncorhynchus keta	Animalia | Chordata | Actinopterygii | Salmoniformes | Salmonidae | Oncorhynchus | Oncorhynchus keta	NA	NA	NA	NA	NA
312	EOL:10550486	Diphyllobothrium nihonkaiense	Animalia | Platyhelminthes | Cestoda | Diphyllobothriidea | Diphyllobothriidae | Diphyllobothrium | Diphyllobothrium nihonkaiense	NA	parasiteOf	EOL:205246	Oncorhynchus gorbuscha	Animalia | Chordata | Actinopterygii | Salmoniformes | Salmonidae | Oncorhynchus | Oncorhynchus gorbuscha	NA	NA	NA	NA	NA
313	EOL:10550486	Diphyllobothrium nihonkaiense	Animalia | Platyhelminthes | Cestoda | Diphyllobothriidea | Diphyllobothriidae | Diphyllobothrium | Diphyllobothrium nihonkaiense	NA	parasiteOf	EOL:205249	Oncorhynchus masou	Animalia | Chordata | Actinopterygii | Salmoniformes | Salmonidae | Oncorhynchus | Oncorhynchus masou	NA	NA	NA	NA	NA
314	EOL:10550486	Diphyllobothrium nihonkaiense	Animalia | Platyhelminthes | Cestoda | Diphyllobothriidea | Diphyllobothriidae | Diphyllobothrium | Diphyllobothrium nihonkaiense	NA	parasiteOf	EOL:204578	Salvelinus leucomaenis	Animalia | Chordata | Actinopterygii | Salmoniformes | Salmonidae | Salvelinus | Salvelinus leucomaenis	NA	NA	NA	NA	NA
315	EOL:10550486	Diphyllobothrium nihonkaiense	Animalia | Platyhelminthes | Cestoda | Diphyllobothriidea | Diphyllobothriidae | Diphyllobothrium | Diphyllobothrium nihonkaiense	NA	parasiteOf	EOL:205247	Oncorhynchus keta	Animalia | Chordata | Actinopterygii | Salmoniformes | Salmonidae | Oncorhynchus | Oncorhynchus keta	NA	NA	NA	NA	NA
316	EOL:10550486	Diphyllobothrium nihonkaiense	Animalia | Platyhelminthes | Cestoda | Diphyllobothriidea | Diphyllobothriidae | Diphyllobothrium | Diphyllobothrium nihonkaiense	NA	parasiteOf	EOL:205246	Oncorhynchus gorbuscha	Animalia | Chordata | Actinopterygii | Salmoniformes | Salmonidae | Oncorhynchus | Oncorhynchus gorbuscha	NA	NA	NA	NA	NA
317	EOL:10550486	Diphyllobothrium nihonkaiense	Animalia | Platyhelminthes | Cestoda | Diphyllobothriidea | Diphyllobothriidae | Diphyllobothrium | Diphyllobothrium nihonkaiense	NA	parasiteOf	IRMNG:10572417	Hucho perryi	Animalia | Chordata | Actinopterygii | Salmoniformes | Salmonidae | Hucho | Hucho perryi	NA	NA	NA	NA	NA
318	EOL:10550486	Diphyllobothrium nihonkaiense	Animalia | Platyhelminthes | Cestoda | Diphyllobothriidea | Diphyllobothriidae | Diphyllobothrium | Diphyllobothrium nihonkaiense	NA	parasiteOf	EOL:204828	Osmerus eperlanus	Animalia | Chordata | Actinopterygii | Osmeriformes | Osmeridae | Osmerus | Osmerus eperlanus	NA	NA	NA	NA	NA
319	EOL:10550486	Diphyllobothrium nihonkaiense	Animalia | Platyhelminthes | Cestoda | Diphyllobothriidea | Diphyllobothriidae | Diphyllobothrium | Diphyllobothrium nihonkaiense	NA	parasiteOf	EOL:1241477	Ursus arctos horribilis	Animalia | Chordata | Mammalia | Carnivora | Ursidae | Ursus | Ursus arctos | Ursus arctos horribilis	NA	NA	NA	NA	NA
320	EOL:10550486	Diphyllobothrium nihonkaiense	Animalia | Platyhelminthes | Cestoda | Diphyllobothriidea | Diphyllobothriidae | Diphyllobothrium | Diphyllobothrium nihonkaiense	NA	parasiteOf	EOL:328581	Ursus arctos	Animalia | Chordata | Mammalia | Carnivora | Ursidae | Ursus | Ursus arctos	NA	NA	NA	NA	NA
321	EOL:10550486	Diphyllobothrium nihonkaiense	Animalia | Platyhelminthes | Cestoda | Diphyllobothriidea | Diphyllobothriidae | Diphyllobothrium | Diphyllobothrium nihonkaiense	NA	parasiteOf	EOL:339870	Cyclops strenuus	Animalia | Arthropoda | Maxillopoda | Cyclopoida | Cyclopidae | Cyclops | Cyclops strenuus	NA	NA	NA	NA	NA
322	EOL:10550486	Diphyllobothrium nihonkaiense	Animalia | Platyhelminthes | Cestoda | Diphyllobothriidea | Diphyllobothriidae | Diphyllobothrium | Diphyllobothrium nihonkaiense	NA	parasiteOf	EOL:327955	Homo sapiens	Animalia | Bilateria | Deuterostomia | Chordata | Vertebrata | Gnathostomata | Tetrapoda | Mammalia | Theria | Eutheria | Primates | Haplorrhini | Simiiformes | Hominoidea | Hominidae | Homininae | Homo | Homo sapiens	NA	NA	NA	NA	NA
323	EOL:10550486	Diphyllobothrium nihonkaiense	Animalia | Platyhelminthes | Cestoda | Diphyllobothriidea | Diphyllobothriidae | Diphyllobothrium | Diphyllobothrium nihonkaiense	NA	parasiteOf	FBC:FB:SpecCode:240	Oncorhynchus gorbuscha	Actinopterygii | Salmoniformes | Salmonidae | Oncorhynchus | Oncorhynchus gorbuscha	NA	NA	NA	NA	NA
324	EOL:10550486	Diphyllobothrium nihonkaiense	Animalia | Platyhelminthes | Cestoda | Diphyllobothriidea | Diphyllobothriidae | Diphyllobothrium | Diphyllobothrium nihonkaiense	NA	parasiteOf	IRMNG:10572417	Hucho perryi	Animalia | Chordata | Actinopterygii | Salmoniformes | Salmonidae | Hucho | Hucho perryi	NA	NA	NA	NA	NA
325	EOL:10550486	Diphyllobothrium nihonkaiense	Animalia | Platyhelminthes | Cestoda | Diphyllobothriidea | Diphyllobothriidae | Diphyllobothrium | Diphyllobothrium nihonkaiense	NA	parasiteOf	EOL:204828	Osmerus eperlanus	Animalia | Chordata | Actinopterygii | Osmeriformes | Osmeridae | Osmerus | Osmerus eperlanus	NA	NA	NA	NA	NA
326	EOL:10550486	Diphyllobothrium nihonkaiense	Animalia | Platyhelminthes | Cestoda | Diphyllobothriidea | Diphyllobothriidae | Diphyllobothrium | Diphyllobothrium nihonkaiense	NA	parasiteOf	EOL:1241477	Ursus arctos horribilis	Animalia | Chordata | Mammalia | Carnivora | Ursidae | Ursus | Ursus arctos | Ursus arctos horribilis	NA	NA	NA	NA	NA
327	EOL:10550486	Diphyllobothrium nihonkaiense	Animalia | Platyhelminthes | Cestoda | Diphyllobothriidea | Diphyllobothriidae | Diphyllobothrium | Diphyllobothrium nihonkaiense	NA	parasiteOf	EOL:328581	Ursus arctos	Animalia | Chordata | Mammalia | Carnivora | Ursidae | Ursus | Ursus arctos	NA	NA	NA	NA	NA
328	EOL:10550486	Diphyllobothrium nihonkaiense	Animalia | Platyhelminthes | Cestoda | Diphyllobothriidea | Diphyllobothriidae | Diphyllobothrium | Diphyllobothrium nihonkaiense	NA	parasiteOf	EOL:339870	Cyclops strenuus	Animalia | Arthropoda | Maxillopoda | Cyclopoida | Cyclopidae | Cyclops | Cyclops strenuus	NA	NA	NA	NA	NA
329	EOL:10550486	Diphyllobothrium nihonkaiense	Animalia | Platyhelminthes | Cestoda | Diphyllobothriidea | Diphyllobothriidae | Diphyllobothrium | Diphyllobothrium nihonkaiense	NA	parasiteOf	EOL:327955	Homo sapiens	Animalia | Bilateria | Deuterostomia | Chordata | Vertebrata | Gnathostomata | Tetrapoda | Mammalia | Theria | Eutheria | Primates | Haplorrhini | Simiiformes | Hominoidea | Hominidae | Homininae | Homo | Homo sapiens	NA	NA	NA	NA	NA
330	EOL:10550486	Diphyllobothrium nihonkaiense	Animalia | Platyhelminthes | Cestoda | Diphyllobothriidea | Diphyllobothriidae | Diphyllobothrium | Diphyllobothrium nihonkaiense	NA	parasiteOf	FBC:FB:SpecCode:240	Oncorhynchus gorbuscha	Actinopterygii | Salmoniformes | Salmonidae | Oncorhynchus | Oncorhynchus gorbuscha	NA	NA	NA	NA	NA
331	EOL:10550486	Diphyllobothrium nihonkaiense	Animalia | Platyhelminthes | Cestoda | Diphyllobothriidea | Diphyllobothriidae | Diphyllobothrium | Diphyllobothrium nihonkaiense	NA	endoparasiteOf	EOL:205249	Oncorhynchus masou	Animalia | Chordata | Actinopterygii | Salmoniformes | Salmonidae | Oncorhynchus | Oncorhynchus masou	NA	NA	NA	NA	NA
332	EOL:10550486	Diphyllobothrium nihonkaiense	Animalia | Platyhelminthes | Cestoda | Diphyllobothriidea | Diphyllobothriidae | Diphyllobothrium | Diphyllobothrium nihonkaiense	NA	endoparasiteOf	EOL:205247	Oncorhynchus keta	Animalia | Chordata | Actinopterygii | Salmoniformes | Salmonidae | Oncorhynchus | Oncorhynchus keta	NA	NA	NA	NA	NA
333	EOL:10550486	Diphyllobothrium nihonkaiense	Animalia | Platyhelminthes | Cestoda | Diphyllobothriidea | Diphyllobothriidae | Diphyllobothrium | Diphyllobothrium nihonkaiense	NA	endoparasiteOf	EOL:205246	Oncorhynchus gorbuscha	Animalia | Chordata | Actinopterygii | Salmoniformes | Salmonidae | Oncorhynchus | Oncorhynchus gorbuscha	NA	NA	NA	NA	NA
334	EOL:10550486	Diphyllobothrium nihonkaiense	Animalia | Platyhelminthes | Cestoda | Diphyllobothriidea | Diphyllobothriidae | Diphyllobothrium | Diphyllobothrium nihonkaiense	NA	endoparasiteOf	EOL:205249	Oncorhynchus masou	Animalia | Chordata | Actinopterygii | Salmoniformes | Salmonidae | Oncorhynchus | Oncorhynchus masou	NA	NA	NA	NA	NA
335	EOL:10550486	Diphyllobothrium nihonkaiense	Animalia | Platyhelminthes | Cestoda | Diphyllobothriidea | Diphyllobothriidae | Diphyllobothrium | Diphyllobothrium nihonkaiense	NA	endoparasiteOf	EOL:205247	Oncorhynchus keta	Animalia | Chordata | Actinopterygii | Salmoniformes | Salmonidae | Oncorhynchus | Oncorhynchus keta	NA	NA	NA	NA	NA
336	EOL:10550486	Diphyllobothrium nihonkaiense	Animalia | Platyhelminthes | Cestoda | Diphyllobothriidea | Diphyllobothriidae | Diphyllobothrium | Diphyllobothrium nihonkaiense	NA	endoparasiteOf	EOL:205246	Oncorhynchus gorbuscha	Animalia | Chordata | Actinopterygii | Salmoniformes | Salmonidae | Oncorhynchus | Oncorhynchus gorbuscha	NA	NA	NA	NA	NA
337	EOL:10550486	Diphyllobothrium nihonkaiense	Animalia | Platyhelminthes | Cestoda | Diphyllobothriidea | Diphyllobothriidae | Diphyllobothrium | Diphyllobothrium nihonkaiense	NA	endoparasiteOf	IRMNG:10572417	Hucho perryi	Animalia | Chordata | Actinopterygii | Salmoniformes | Salmonidae | Hucho | Hucho perryi	NA	NA	NA	NA	NA
338	EOL:10550486	Diphyllobothrium nihonkaiense	Animalia | Platyhelminthes | Cestoda | Diphyllobothriidea | Diphyllobothriidae | Diphyllobothrium | Diphyllobothrium nihonkaiense	NA	endoparasiteOf	EOL:328581	Ursus arctos	Animalia | Chordata | Mammalia | Carnivora | Ursidae | Ursus | Ursus arctos	NA	NA	NA	NA	NA
339	EOL:10550486	Diphyllobothrium nihonkaiense	Animalia | Platyhelminthes | Cestoda | Diphyllobothriidea | Diphyllobothriidae | Diphyllobothrium | Diphyllobothrium nihonkaiense	NA	endoparasiteOf	EOL:339870	Cyclops strenuus	Animalia | Arthropoda | Maxillopoda | Cyclopoida | Cyclopidae | Cyclops | Cyclops strenuus	NA	NA	NA	NA	NA
340	EOL:10550486	Diphyllobothrium nihonkaiense	Animalia | Platyhelminthes | Cestoda | Diphyllobothriidea | Diphyllobothriidae | Diphyllobothrium | Diphyllobothrium nihonkaiense	NA	endoparasiteOf	EOL:327955	Homo sapiens	Animalia | Bilateria | Deuterostomia | Chordata | Vertebrata | Gnathostomata | Tetrapoda | Mammalia | Theria | Eutheria | Primates | Haplorrhini | Simiiformes | Hominoidea | Hominidae | Homininae | Homo | Homo sapiens	NA	NA	NA	NA	NA
341	EOL:10550486	Diphyllobothrium nihonkaiense	Animalia | Platyhelminthes | Cestoda | Diphyllobothriidea | Diphyllobothriidae | Diphyllobothrium | Diphyllobothrium nihonkaiense	NA	endoparasiteOf	IRMNG:10572417	Hucho perryi	Animalia | Chordata | Actinopterygii | Salmoniformes | Salmonidae | Hucho | Hucho perryi	NA	NA	NA	NA	NA
342	EOL:10550486	Diphyllobothrium nihonkaiense	Animalia | Platyhelminthes | Cestoda | Diphyllobothriidea | Diphyllobothriidae | Diphyllobothrium | Diphyllobothrium nihonkaiense	NA	endoparasiteOf	EOL:328581	Ursus arctos	Animalia | Chordata | Mammalia | Carnivora | Ursidae | Ursus | Ursus arctos	NA	NA	NA	NA	NA
343	EOL:10550486	Diphyllobothrium nihonkaiense	Animalia | Platyhelminthes | Cestoda | Diphyllobothriidea | Diphyllobothriidae | Diphyllobothrium | Diphyllobothrium nihonkaiense	NA	endoparasiteOf	EOL:339870	Cyclops strenuus	Animalia | Arthropoda | Maxillopoda | Cyclopoida | Cyclopidae | Cyclops | Cyclops strenuus	NA	NA	NA	NA	NA
344	EOL:10550486	Diphyllobothrium nihonkaiense	Animalia | Platyhelminthes | Cestoda | Diphyllobothriidea | Diphyllobothriidae | Diphyllobothrium | Diphyllobothrium nihonkaiense	NA	endoparasiteOf	EOL:327955	Homo sapiens	Animalia | Bilateria | Deuterostomia | Chordata | Vertebrata | Gnathostomata | Tetrapoda | Mammalia | Theria | Eutheria | Primates | Haplorrhini | Simiiformes | Hominoidea | Hominidae | Homininae | Homo | Homo sapiens	NA	NA	NA	NA	NA
345	GBIF:4345029	Diphyllobothrium dendriticum	Animalia | Platyhelminthes | Cestoda | Diphyllobothriidea | Diphyllobothriidae | Diphyllobothrium | Diphyllobothrium dendriticum	NA	endoparasiteOf	FBC:FB:SpecCode:238	Salmo trutta	Actinopterygii | Salmoniformes | Salmonidae | Salmo | Salmo trutta	NA	NA	NA	NA	NA
346	GBIF:4345029	Diphyllobothrium dendriticum	Animalia | Platyhelminthes | Cestoda | Diphyllobothriidea | Diphyllobothriidae | Diphyllobothrium | Diphyllobothrium dendriticum	NA	endoparasiteOf	GBIF:2113658	Cyclops	Animalia | Arthropoda | Maxillopoda | Cyclopoida | Cyclopidae | Cyclops	NA	NA	NA	NA	NA
347	GBIF:4345029	Diphyllobothrium dendriticum	Animalia | Platyhelminthes | Cestoda | Diphyllobothriidea | Diphyllobothriidae | Diphyllobothrium | Diphyllobothrium dendriticum	NA	endoparasiteOf	GBIF:9316	Laridae	Animalia | Chordata | Aves | Charadriiformes | Laridae	NA	NA	NA	NA	NA
348	GBIF:4345029	Diphyllobothrium dendriticum	Animalia | Platyhelminthes | Cestoda | Diphyllobothriidea | Diphyllobothriidae | Diphyllobothrium | Diphyllobothrium dendriticum	NA	endoparasiteOf	FBC:FB:SpecCode:238	Salmo trutta	Actinopterygii | Salmoniformes | Salmonidae | Salmo | Salmo trutta	NA	NA	NA	NA	NA
349	GBIF:4345029	Diphyllobothrium dendriticum	Animalia | Platyhelminthes | Cestoda | Diphyllobothriidea | Diphyllobothriidae | Diphyllobothrium | Diphyllobothrium dendriticum	NA	endoparasiteOf	GBIF:2113658	Cyclops	Animalia | Arthropoda | Maxillopoda | Cyclopoida | Cyclopidae | Cyclops	NA	NA	NA	NA	NA
350	GBIF:4345029	Diphyllobothrium dendriticum	Animalia | Platyhelminthes | Cestoda | Diphyllobothriidea | Diphyllobothriidae | Diphyllobothrium | Diphyllobothrium dendriticum	NA	endoparasiteOf	GBIF:9316	Laridae	Animalia | Chordata | Aves | Charadriiformes | Laridae	NA	NA	NA	NA	NA
351	GBIF:4345038	Diphyllobothrium ditremum	Animalia | Platyhelminthes | Cestoda | Diphyllobothriidea | Diphyllobothriidae | Diphyllobothrium | Diphyllobothrium ditremum	NA	endoparasiteOf	GBIF:2481954	Gavia	Animalia | Chordata | Aves | Gaviiformes | Gaviidae | Gavia	NA	NA	NA	NA	NA
352	GBIF:4345038	Diphyllobothrium ditremum	Animalia | Platyhelminthes | Cestoda | Diphyllobothriidea | Diphyllobothriidae | Diphyllobothrium | Diphyllobothrium ditremum	NA	endoparasiteOf	GBIF:2481954	Gavia	Animalia | Chordata | Aves | Gaviiformes | Gaviidae | Gavia	NA	NA	NA	NA	NA
353	EOL:474712	Diphyllobothrium lanceolatum	Animalia | Platyhelminthes | Cestoda | Diphyllobothriidea | Diphyllobothriidae | Diphyllobothrium | Diphyllobothrium lanceolatum	NA	parasiteOf	no:match	Phoca barbata		NA	NA	NA	NA	NA
354	EOL:474712	Diphyllobothrium lanceolatum	Animalia | Platyhelminthes | Cestoda | Diphyllobothriidea | Diphyllobothriidae | Diphyllobothrium | Diphyllobothrium lanceolatum	NA	parasiteOf	no:match	Phoca barbata		NA	NA	NA	NA	NA
355	EOL:474712	Diphyllobothrium lanceolatum	Animalia | Platyhelminthes | Cestoda | Diphyllobothriidea | Diphyllobothriidae | Diphyllobothrium | Diphyllobothrium lanceolatum	NA	parasiteOf	EOL:1052719	Histriophoca fasciata	Animalia | Chordata | Mammalia | Carnivora | Phocidae | Histriophoca | Histriophoca fasciata	NA	NA	NA	NA	NA
356	EOL:474712	Diphyllobothrium lanceolatum	Animalia | Platyhelminthes | Cestoda | Diphyllobothriidea | Diphyllobothriidae | Diphyllobothrium | Diphyllobothrium lanceolatum	NA	parasiteOf	EOL:13059	Coregonus	Animalia | Chordata | Actinopterygii | Salmoniformes | Salmonidae | Coregonus	NA	NA	NA	NA	NA
357	EOL:474712	Diphyllobothrium lanceolatum	Animalia | Platyhelminthes | Cestoda | Diphyllobothriidea | Diphyllobothriidae | Diphyllobothrium | Diphyllobothrium lanceolatum	NA	parasiteOf	EOL:328631	Erignathus barbatus	Animalia | Chordata | Mammalia | Carnivora | Phocidae | Erignathus | Erignathus barbatus	NA	NA	NA	NA	NA
358	EOL:474712	Diphyllobothrium lanceolatum	Animalia | Platyhelminthes | Cestoda | Diphyllobothriidea | Diphyllobothriidae | Diphyllobothrium | Diphyllobothrium lanceolatum	NA	parasiteOf	EOL:1052719	Histriophoca fasciata	Animalia | Chordata | Mammalia | Carnivora | Phocidae | Histriophoca | Histriophoca fasciata	NA	NA	NA	NA	NA
359	EOL:474712	Diphyllobothrium lanceolatum	Animalia | Platyhelminthes | Cestoda | Diphyllobothriidea | Diphyllobothriidae | Diphyllobothrium | Diphyllobothrium lanceolatum	NA	parasiteOf	EOL:13059	Coregonus	Animalia | Chordata | Actinopterygii | Salmoniformes | Salmonidae | Coregonus	NA	NA	NA	NA	NA
360	EOL:474712	Diphyllobothrium lanceolatum	Animalia | Platyhelminthes | Cestoda | Diphyllobothriidea | Diphyllobothriidae | Diphyllobothrium | Diphyllobothrium lanceolatum	NA	parasiteOf	EOL:328631	Erignathus barbatus	Animalia | Chordata | Mammalia | Carnivora | Phocidae | Erignathus | Erignathus barbatus	NA	NA	NA	NA	NA
361	EOL:474715	Diphyllobothrium cordatum	Animalia | Platyhelminthes | Cestoda | Diphyllobothriidea | Diphyllobothriidae | Diphyllobothrium | Diphyllobothrium cordatum	NA	parasiteOf	no:match	Phoca barbata		NA	NA	NA	NA	NA
362	EOL:474715	Diphyllobothrium cordatum	Animalia | Platyhelminthes | Cestoda | Diphyllobothriidea | Diphyllobothriidae | Diphyllobothrium | Diphyllobothrium cordatum	NA	parasiteOf	no:match	Phoca barbata		NA	NA	NA	NA	NA
363	EOL:474715	Diphyllobothrium cordatum	Animalia | Platyhelminthes | Cestoda | Diphyllobothriidea | Diphyllobothriidae | Diphyllobothrium | Diphyllobothrium cordatum	NA	parasiteOf	EOL:1052719	Histriophoca fasciata	Animalia | Chordata | Mammalia | Carnivora | Phocidae | Histriophoca | Histriophoca fasciata	NA	NA	NA	NA	NA
364	EOL:474715	Diphyllobothrium cordatum	Animalia | Platyhelminthes | Cestoda | Diphyllobothriidea | Diphyllobothriidae | Diphyllobothrium | Diphyllobothrium cordatum	NA	parasiteOf	EOL:328617	Eumetopias jubatus	Animalia | Chordata | Mammalia | Carnivora | Otariidae | Eumetopias | Eumetopias jubatus	NA	NA	NA	NA	NA
365	EOL:474715	Diphyllobothrium cordatum	Animalia | Platyhelminthes | Cestoda | Diphyllobothriidea | Diphyllobothriidae | Diphyllobothrium | Diphyllobothrium cordatum	NA	parasiteOf	EOL:328627	Odobenus rosmarus	Animalia | Chordata | Mammalia | Carnivora | Odobenidae | Odobenus | Odobenus rosmarus	NA	NA	NA	NA	NA
366	EOL:474715	Diphyllobothrium cordatum	Animalia | Platyhelminthes | Cestoda | Diphyllobothriidea | Diphyllobothriidae | Diphyllobothrium | Diphyllobothrium cordatum	NA	parasiteOf	EOL:1052724	Pusa hispida	Animalia | Chordata | Mammalia | Carnivora | Phocidae | Pusa | Pusa hispida	NA	NA	NA	NA	NA
367	EOL:474715	Diphyllobothrium cordatum	Animalia | Platyhelminthes | Cestoda | Diphyllobothriidea | Diphyllobothriidae | Diphyllobothrium | Diphyllobothrium cordatum	NA	parasiteOf	EOL:328628	Phoca largha	Animalia | Chordata | Mammalia | Carnivora | Phocidae | Phoca | Phoca largha	NA	NA	NA	NA	NA
368	EOL:474715	Diphyllobothrium cordatum	Animalia | Platyhelminthes | Cestoda | Diphyllobothriidea | Diphyllobothriidae | Diphyllobothrium | Diphyllobothrium cordatum	NA	parasiteOf	EOL:328631	Erignathus barbatus	Animalia | Chordata | Mammalia | Carnivora | Phocidae | Erignathus | Erignathus barbatus	NA	NA	NA	NA	NA
369	EOL:474715	Diphyllobothrium cordatum	Animalia | Platyhelminthes | Cestoda | Diphyllobothriidea | Diphyllobothriidae | Diphyllobothrium | Diphyllobothrium cordatum	NA	parasiteOf	EOL:1052719	Histriophoca fasciata	Animalia | Chordata | Mammalia | Carnivora | Phocidae | Histriophoca | Histriophoca fasciata	NA	NA	NA	NA	NA
370	EOL:474715	Diphyllobothrium cordatum	Animalia | Platyhelminthes | Cestoda | Diphyllobothriidea | Diphyllobothriidae | Diphyllobothrium | Diphyllobothrium cordatum	NA	parasiteOf	EOL:328617	Eumetopias jubatus	Animalia | Chordata | Mammalia | Carnivora | Otariidae | Eumetopias | Eumetopias jubatus	NA	NA	NA	NA	NA
371	EOL:474715	Diphyllobothrium cordatum	Animalia | Platyhelminthes | Cestoda | Diphyllobothriidea | Diphyllobothriidae | Diphyllobothrium | Diphyllobothrium cordatum	NA	parasiteOf	EOL:328627	Odobenus rosmarus	Animalia | Chordata | Mammalia | Carnivora | Odobenidae | Odobenus | Odobenus rosmarus	NA	NA	NA	NA	NA
372	EOL:474715	Diphyllobothrium cordatum	Animalia | Platyhelminthes | Cestoda | Diphyllobothriidea | Diphyllobothriidae | Diphyllobothrium | Diphyllobothrium cordatum	NA	parasiteOf	EOL:1052724	Pusa hispida	Animalia | Chordata | Mammalia | Carnivora | Phocidae | Pusa | Pusa hispida	NA	NA	NA	NA	NA
373	EOL:474715	Diphyllobothrium cordatum	Animalia | Platyhelminthes | Cestoda | Diphyllobothriidea | Diphyllobothriidae | Diphyllobothrium | Diphyllobothrium cordatum	NA	parasiteOf	EOL:328628	Phoca largha	Animalia | Chordata | Mammalia | Carnivora | Phocidae | Phoca | Phoca largha	NA	NA	NA	NA	NA
374	EOL:474715	Diphyllobothrium cordatum	Animalia | Platyhelminthes | Cestoda | Diphyllobothriidea | Diphyllobothriidae | Diphyllobothrium | Diphyllobothrium cordatum	NA	parasiteOf	EOL:328631	Erignathus barbatus	Animalia | Chordata | Mammalia | Carnivora | Phocidae | Erignathus | Erignathus barbatus	NA	NA	NA	NA	NA
375	EOL:2922919	Diphyllobothrium latum	Animalia | Platyhelminthes | Cestoda | Diphyllobothriidea | Diphyllobothriidae | Diphyllobothrium | Diphyllobothrium latum	NA	parasiteOf	no:match	EUARCTOS=URSUS AMERICANA AMERICANA		NA	NA	NA	NA	NA
376	EOL:2922919	Diphyllobothrium latum	Animalia | Platyhelminthes | Cestoda | Diphyllobothriidea | Diphyllobothriidae | Diphyllobothrium | Diphyllobothrium latum	NA	parasiteOf	no:match	FELIS DOMESTICA		NA	NA	NA	NA	NA
377	EOL:2922919	Diphyllobothrium latum	Animalia | Platyhelminthes | Cestoda | Diphyllobothriidea | Diphyllobothriidae | Diphyllobothrium | Diphyllobothrium latum	NA	parasiteOf	no:match	SALMO =ONCORHYNCHUS GAIRDNERI =MYKISS		NA	NA	NA	NA	NA
378	EOL:2922919	Diphyllobothrium latum	Animalia | Platyhelminthes | Cestoda | Diphyllobothriidea | Diphyllobothriidae | Diphyllobothrium | Diphyllobothrium latum	NA	parasiteOf	no:match	BEAR, BLACK		NA	NA	NA	NA	NA
379	EOL:2922919	Diphyllobothrium latum	Animalia | Platyhelminthes | Cestoda | Diphyllobothriidea | Diphyllobothriidae | Diphyllobothrium | Diphyllobothrium latum	NA	parasiteOf	EOL:1241775	Ursus americanus americanus	Animalia | Chordata | Mammalia | Carnivora | Ursidae | Ursus | Ursus americanus | Ursus americanus americanus	NA	NA	NA	NA	NA
380	EOL:2922919	Diphyllobothrium latum	Animalia | Platyhelminthes | Cestoda | Diphyllobothriidea | Diphyllobothriidae | Diphyllobothrium | Diphyllobothrium latum	NA	parasiteOf	EOL:208413	Salvelinus boganidae	Animalia | Chordata | Actinopterygii | Salmoniformes | Salmonidae | Salvelinus | Salvelinus boganidae	NA	NA	NA	NA	NA
381	EOL:2922919	Diphyllobothrium latum	Animalia | Platyhelminthes | Cestoda | Diphyllobothriidea | Diphyllobothriidae | Diphyllobothrium | Diphyllobothrium latum	NA	parasiteOf	EOL:205894	Samariscus nielseni	Animalia | Chordata | Actinopterygii | Pleuronectiformes | Samaridae | Samariscus | Samariscus nielseni	NA	NA	NA	NA	NA
382	EOL:2922919	Diphyllobothrium latum	Animalia | Platyhelminthes | Cestoda | Diphyllobothriidea | Diphyllobothriidae | Diphyllobothrium | Diphyllobothrium latum	NA	parasiteOf	EOL:220324	Harpadon nehereus	Animalia | Chordata | Actinopterygii | Aulopiformes | Synodontidae | Harpadon | Harpadon nehereus	NA	NA	NA	NA	NA
383	EOL:2922919	Diphyllobothrium latum	Animalia | Platyhelminthes | Cestoda | Diphyllobothriidea | Diphyllobothriidae | Diphyllobothrium | Diphyllobothrium latum	NA	parasiteOf	EOL:1267169	Salvelinus alpinus alpinus	Animalia | Chordata | Actinopterygii | Salmoniformes | Salmonidae | Salvelinus | Salvelinus alpinus | Salvelinus alpinus alpinus	NA	NA	NA	NA	NA
384	EOL:2922919	Diphyllobothrium latum	Animalia | Platyhelminthes | Cestoda | Diphyllobothriidea | Diphyllobothriidae | Diphyllobothrium | Diphyllobothrium latum	NA	parasiteOf	EOL:4293268	Eudiaptomus graciloides	Cellular organisms | Eukaryota | Opisthokonta | Metazoa | Eumetazoa | Bilateria | Protostomia | Ecdysozoa | Panarthropoda | Arthropoda | Mandibulata | Pancrustacea | Crustacea | Maxillopoda | Copepoda | Neocopepoda | Gymnoplea | Calanoida | Diaptomidae | Eudiaptomus | Eudiaptomus graciloides	NA	NA	NA	NA	NA
385	EOL:2922919	Diphyllobothrium latum	Animalia | Platyhelminthes | Cestoda | Diphyllobothriidea | Diphyllobothriidae | Diphyllobothrium | Diphyllobothrium latum	NA	parasiteOf	EOL:339867	Cyclops insignis	Animalia | Arthropoda | Maxillopoda | Cyclopoida | Cyclopidae | Cyclops | Cyclops insignis	NA	NA	NA	NA	NA
386	EOL:2922919	Diphyllobothrium latum	Animalia | Platyhelminthes | Cestoda | Diphyllobothriidea | Diphyllobothriidae | Diphyllobothrium | Diphyllobothrium latum	NA	parasiteOf	EOL:1025086	Cyclops furcifer	Animalia | Arthropoda | Maxillopoda | Cyclopoida | Cyclopidae | Cyclops | Cyclops furcifer	NA	NA	NA	NA	NA
387	EOL:2922919	Diphyllobothrium latum	Animalia | Platyhelminthes | Cestoda | Diphyllobothriidea | Diphyllobothriidae | Diphyllobothrium | Diphyllobothrium latum	NA	parasiteOf	EOL:215190	Barbatula barbatula	Animalia | Chordata | Actinopterygii | Cypriniformes | Nemacheilidae | Barbatula | Barbatula barbatula	NA	NA	NA	NA	NA
388	EOL:2922919	Diphyllobothrium latum	Animalia | Platyhelminthes | Cestoda | Diphyllobothriidea | Diphyllobothriidae | Diphyllobothrium | Diphyllobothrium latum	NA	parasiteOf	EOL:205249	Oncorhynchus masou	Animalia | Chordata | Actinopterygii | Salmoniformes | Salmonidae | Oncorhynchus | Oncorhynchus masou	NA	NA	NA	NA	NA
389	EOL:2922919	Diphyllobothrium latum	Animalia | Platyhelminthes | Cestoda | Diphyllobothriidea | Diphyllobothriidae | Diphyllobothrium | Diphyllobothrium latum	NA	parasiteOf	EOL:1012522	Cottus gobio	Animalia | Chordata | Actinopterygii | Scorpaeniformes | Cottidae | Cottus | Cottus gobio	NA	NA	NA	NA	NA
390	EOL:2922919	Diphyllobothrium latum	Animalia | Platyhelminthes | Cestoda | Diphyllobothriidea | Diphyllobothriidae | Diphyllobothrium | Diphyllobothrium latum	NA	parasiteOf	EOL:204578	Salvelinus leucomaenis	Animalia | Chordata | Actinopterygii | Salmoniformes | Salmonidae | Salvelinus | Salvelinus leucomaenis	NA	NA	NA	NA	NA
391	EOL:2922919	Diphyllobothrium latum	Animalia | Platyhelminthes | Cestoda | Diphyllobothriidea | Diphyllobothriidae | Diphyllobothrium | Diphyllobothrium latum	NA	parasiteOf	EOL:205247	Oncorhynchus keta	Animalia | Chordata | Actinopterygii | Salmoniformes | Salmonidae | Oncorhynchus | Oncorhynchus keta	NA	NA	NA	NA	NA
392	EOL:2922919	Diphyllobothrium latum	Animalia | Platyhelminthes | Cestoda | Diphyllobothriidea | Diphyllobothriidae | Diphyllobothrium | Diphyllobothrium latum	NA	parasiteOf	GBIF:7260617	Eudiaptomus vulgaris vulgaris	Animalia | Arthropoda | Maxillopoda | Calanoida | Diaptomidae | Eudiaptomus | Eudiaptomus vulgaris | Eudiaptomus vulgaris vulgaris	NA	NA	NA	NA	NA
393	EOL:2922919	Diphyllobothrium latum	Animalia | Platyhelminthes | Cestoda | Diphyllobothriidea | Diphyllobothriidae | Diphyllobothrium | Diphyllobothrium latum	NA	parasiteOf	EOL:339864	Cyclops vicinus	Animalia | Arthropoda | Maxillopoda | Cyclopoida | Cyclopidae | Cyclops | Cyclops vicinus	NA	NA	NA	NA	NA
394	EOL:2922919	Diphyllobothrium latum	Animalia | Platyhelminthes | Cestoda | Diphyllobothriidea | Diphyllobothriidae | Diphyllobothrium | Diphyllobothrium latum	NA	parasiteOf	EOL:4299519	Thermocyclops oithonoides	Cellular organisms | Eukaryota | Opisthokonta | Metazoa | Eumetazoa | Bilateria | Protostomia | Ecdysozoa | Panarthropoda | Arthropoda | Mandibulata | Pancrustacea | Crustacea | Maxillopoda | Copepoda | Neocopepoda | Podoplea | Cyclopoida | Cyclopidae | Thermocyclops | Thermocyclops oithonoides	NA	NA	NA	NA	NA
395	EOL:2922919	Diphyllobothrium latum	Animalia | Platyhelminthes | Cestoda | Diphyllobothriidea | Diphyllobothriidae | Diphyllobothrium | Diphyllobothrium latum	NA	parasiteOf	GBIF:5166383	Eudiaptomus gracilis	Animalia | Arthropoda | Maxillopoda | Calanoida | Diaptomidae | Eudiaptomus | Eudiaptomus gracilis	NA	NA	NA	NA	NA
396	EOL:2922919	Diphyllobothrium latum	Animalia | Platyhelminthes | Cestoda | Diphyllobothriidea | Diphyllobothriidae | Diphyllobothrium | Diphyllobothrium latum	NA	parasiteOf	EOL:339474	Diaptomus albuquerquensis	Animalia | Arthropoda | Maxillopoda | Calanoida | Diaptomidae | Diaptomus | Diaptomus albuquerquensis	NA	NA	NA	NA	NA
397	EOL:2922919	Diphyllobothrium latum	Animalia | Platyhelminthes | Cestoda | Diphyllobothriidea | Diphyllobothriidae | Diphyllobothrium | Diphyllobothrium latum	NA	parasiteOf	EOL:339662	Diaptomus mississippiensis	Animalia | Arthropoda | Maxillopoda | Calanoida | Diaptomidae | Diaptomus | Diaptomus mississippiensis	NA	NA	NA	NA	NA
398	EOL:2922919	Diphyllobothrium latum	Animalia | Platyhelminthes | Cestoda | Diphyllobothriidea | Diphyllobothriidae | Diphyllobothrium | Diphyllobothrium latum	NA	parasiteOf	GBIF:2114493	Aglaodiaptomus leptopus	Animalia | Arthropoda | Maxillopoda | Calanoida | Diaptomidae | Aglaodiaptomus | Aglaodiaptomus leptopus	NA	NA	NA	NA	NA
399	EOL:2922919	Diphyllobothrium latum	Animalia | Platyhelminthes | Cestoda | Diphyllobothriidea | Diphyllobothriidae | Diphyllobothrium | Diphyllobothrium latum	NA	parasiteOf	GBIF:2114542	Onychodiaptomus sanguineus	Animalia | Arthropoda | Maxillopoda | Calanoida | Diaptomidae | Onychodiaptomus | Onychodiaptomus sanguineus	NA	NA	NA	NA	NA
400	EOL:2922919	Diphyllobothrium latum	Animalia | Platyhelminthes | Cestoda | Diphyllobothriidea | Diphyllobothriidae | Diphyllobothrium | Diphyllobothrium latum	NA	parasiteOf	EOL:4293597	Boeckella gracilis	Cellular organisms | Eukaryota | Opisthokonta | Metazoa | Eumetazoa | Bilateria | Protostomia | Ecdysozoa | Panarthropoda | Arthropoda | Mandibulata | Pancrustacea | Crustacea | Maxillopoda | Copepoda | Neocopepoda | Gymnoplea | Calanoida | Centropagidae | Boeckella | Boeckella gracilis	NA	NA	NA	NA	NA
401	EOL:2922919	Diphyllobothrium latum	Animalia | Platyhelminthes | Cestoda | Diphyllobothriidea | Diphyllobothriidae | Diphyllobothrium | Diphyllobothrium latum	NA	parasiteOf	GBIF:4332599	Tumeodiaptomus diabolicus	Animalia | Arthropoda | Maxillopoda | Calanoida | Diaptomidae | Tumeodiaptomus | Tumeodiaptomus diabolicus	NA	NA	NA	NA	NA
402	EOL:2922919	Diphyllobothrium latum	Animalia | Platyhelminthes | Cestoda | Diphyllobothriidea | Diphyllobothriidae | Diphyllobothrium | Diphyllobothrium latum	NA	parasiteOf	EOL:27736	Percichthys	Animalia | Chordata | Actinopterygii | Perciformes | Percichthyidae | Percichthys	NA	NA	NA	NA	NA
403	EOL:2922919	Diphyllobothrium latum	Animalia | Platyhelminthes | Cestoda | Diphyllobothriidea | Diphyllobothriidae | Diphyllobothrium | Diphyllobothrium latum	NA	parasiteOf	EOL:14349	Ursus	Animalia | Chordata | Mammalia | Carnivora | Ursidae | Ursus	NA	NA	NA	NA	NA
404	EOL:2922919	Diphyllobothrium latum	Animalia | Platyhelminthes | Cestoda | Diphyllobothriidea | Diphyllobothriidae | Diphyllobothrium | Diphyllobothrium latum	NA	parasiteOf	EOL:204590	Thymallus thymallus	Animalia | Chordata | Actinopterygii | Salmoniformes | Salmonidae | Thymallus | Thymallus thymallus	NA	NA	NA	NA	NA
405	EOL:2922919	Diphyllobothrium latum	Animalia | Platyhelminthes | Cestoda | Diphyllobothriidea | Diphyllobothriidae | Diphyllobothrium | Diphyllobothrium latum	NA	parasiteOf	EOL:204828	Osmerus eperlanus	Animalia | Chordata | Actinopterygii | Osmeriformes | Osmeridae | Osmerus | Osmerus eperlanus	NA	NA	NA	NA	NA
406	EOL:2922919	Diphyllobothrium latum	Animalia | Platyhelminthes | Cestoda | Diphyllobothriidea | Diphyllobothriidae | Diphyllobothrium | Diphyllobothrium latum	NA	parasiteOf	EOL:211301	Sander canadensis	Animalia | Chordata | Actinopterygii | Perciformes | Percidae | Sander | Sander canadensis	NA	NA	NA	NA	NA
407	EOL:2922919	Diphyllobothrium latum	Animalia | Platyhelminthes | Cestoda | Diphyllobothriidea | Diphyllobothriidae | Diphyllobothrium | Diphyllobothrium latum	NA	parasiteOf	EOL:222787	Sander lucioperca	Animalia | Chordata | Actinopterygii | Perciformes | Percidae | Sander | Sander lucioperca	NA	NA	NA	NA	NA
408	EOL:2922919	Diphyllobothrium latum	Animalia | Platyhelminthes | Cestoda | Diphyllobothriidea | Diphyllobothriidae | Diphyllobothrium | Diphyllobothrium latum	NA	parasiteOf	EOL:211303	Sander vitreus	Animalia | Chordata | Actinopterygii | Perciformes | Percidae | Sander | Sander vitreus	NA	NA	NA	NA	NA
409	EOL:2922919	Diphyllobothrium latum	Animalia | Platyhelminthes | Cestoda | Diphyllobothriidea | Diphyllobothriidae | Diphyllobothrium | Diphyllobothrium latum	NA	endoparasiteOf	EOL:4293268	Eudiaptomus graciloides	Cellular organisms | Eukaryota | Opisthokonta | Metazoa | Eumetazoa | Bilateria | Protostomia | Ecdysozoa | Panarthropoda | Arthropoda | Mandibulata | Pancrustacea | Crustacea | Maxillopoda | Copepoda | Neocopepoda | Gymnoplea | Calanoida | Diaptomidae | Eudiaptomus | Eudiaptomus graciloides	NA	NA	NA	NA	NA
410	EOL:2922919	Diphyllobothrium latum	Animalia | Platyhelminthes | Cestoda | Diphyllobothriidea | Diphyllobothriidae | Diphyllobothrium | Diphyllobothrium latum	NA	endoparasiteOf	EOL:339867	Cyclops insignis	Animalia | Arthropoda | Maxillopoda | Cyclopoida | Cyclopidae | Cyclops | Cyclops insignis	NA	NA	NA	NA	NA
411	EOL:2922919	Diphyllobothrium latum	Animalia | Platyhelminthes | Cestoda | Diphyllobothriidea | Diphyllobothriidae | Diphyllobothrium | Diphyllobothrium latum	NA	endoparasiteOf	EOL:1025086	Cyclops furcifer	Animalia | Arthropoda | Maxillopoda | Cyclopoida | Cyclopidae | Cyclops | Cyclops furcifer	NA	NA	NA	NA	NA
412	EOL:2922919	Diphyllobothrium latum	Animalia | Platyhelminthes | Cestoda | Diphyllobothriidea | Diphyllobothriidae | Diphyllobothrium | Diphyllobothrium latum	NA	endoparasiteOf	GBIF:7260617	Eudiaptomus vulgaris vulgaris	Animalia | Arthropoda | Maxillopoda | Calanoida | Diaptomidae | Eudiaptomus | Eudiaptomus vulgaris | Eudiaptomus vulgaris vulgaris	NA	NA	NA	NA	NA
413	EOL:2922919	Diphyllobothrium latum	Animalia | Platyhelminthes | Cestoda | Diphyllobothriidea | Diphyllobothriidae | Diphyllobothrium | Diphyllobothrium latum	NA	endoparasiteOf	EOL:339864	Cyclops vicinus	Animalia | Arthropoda | Maxillopoda | Cyclopoida | Cyclopidae | Cyclops | Cyclops vicinus	NA	NA	NA	NA	NA
414	EOL:2922919	Diphyllobothrium latum	Animalia | Platyhelminthes | Cestoda | Diphyllobothriidea | Diphyllobothriidae | Diphyllobothrium | Diphyllobothrium latum	NA	endoparasiteOf	EOL:4299519	Thermocyclops oithonoides	Cellular organisms | Eukaryota | Opisthokonta | Metazoa | Eumetazoa | Bilateria | Protostomia | Ecdysozoa | Panarthropoda | Arthropoda | Mandibulata | Pancrustacea | Crustacea | Maxillopoda | Copepoda | Neocopepoda | Podoplea | Cyclopoida | Cyclopidae | Thermocyclops | Thermocyclops oithonoides	NA	NA	NA	NA	NA
415	EOL:2922919	Diphyllobothrium latum	Animalia | Platyhelminthes | Cestoda | Diphyllobothriidea | Diphyllobothriidae | Diphyllobothrium | Diphyllobothrium latum	NA	endoparasiteOf	GBIF:5166383	Eudiaptomus gracilis	Animalia | Arthropoda | Maxillopoda | Calanoida | Diaptomidae | Eudiaptomus | Eudiaptomus gracilis	NA	NA	NA	NA	NA
416	EOL:2922919	Diphyllobothrium latum	Animalia | Platyhelminthes | Cestoda | Diphyllobothriidea | Diphyllobothriidae | Diphyllobothrium | Diphyllobothrium latum	NA	endoparasiteOf	EOL:339474	Diaptomus albuquerquensis	Animalia | Arthropoda | Maxillopoda | Calanoida | Diaptomidae | Diaptomus | Diaptomus albuquerquensis	NA	NA	NA	NA	NA
417	EOL:2922919	Diphyllobothrium latum	Animalia | Platyhelminthes | Cestoda | Diphyllobothriidea | Diphyllobothriidae | Diphyllobothrium | Diphyllobothrium latum	NA	endoparasiteOf	EOL:339662	Diaptomus mississippiensis	Animalia | Arthropoda | Maxillopoda | Calanoida | Diaptomidae | Diaptomus | Diaptomus mississippiensis	NA	NA	NA	NA	NA
418	EOL:2922919	Diphyllobothrium latum	Animalia | Platyhelminthes | Cestoda | Diphyllobothriidea | Diphyllobothriidae | Diphyllobothrium | Diphyllobothrium latum	NA	endoparasiteOf	GBIF:2114493	Aglaodiaptomus leptopus	Animalia | Arthropoda | Maxillopoda | Calanoida | Diaptomidae | Aglaodiaptomus | Aglaodiaptomus leptopus	NA	NA	NA	NA	NA
419	EOL:2922919	Diphyllobothrium latum	Animalia | Platyhelminthes | Cestoda | Diphyllobothriidea | Diphyllobothriidae | Diphyllobothrium | Diphyllobothrium latum	NA	endoparasiteOf	GBIF:2114542	Onychodiaptomus sanguineus	Animalia | Arthropoda | Maxillopoda | Calanoida | Diaptomidae | Onychodiaptomus | Onychodiaptomus sanguineus	NA	NA	NA	NA	NA
420	EOL:2922919	Diphyllobothrium latum	Animalia | Platyhelminthes | Cestoda | Diphyllobothriidea | Diphyllobothriidae | Diphyllobothrium | Diphyllobothrium latum	NA	endoparasiteOf	EOL:4293597	Boeckella gracilis	Cellular organisms | Eukaryota | Opisthokonta | Metazoa | Eumetazoa | Bilateria | Protostomia | Ecdysozoa | Panarthropoda | Arthropoda | Mandibulata | Pancrustacea | Crustacea | Maxillopoda | Copepoda | Neocopepoda | Gymnoplea | Calanoida | Centropagidae | Boeckella | Boeckella gracilis	NA	NA	NA	NA	NA
421	EOL:2922919	Diphyllobothrium latum	Animalia | Platyhelminthes | Cestoda | Diphyllobothriidea | Diphyllobothriidae | Diphyllobothrium | Diphyllobothrium latum	NA	endoparasiteOf	GBIF:4332599	Tumeodiaptomus diabolicus	Animalia | Arthropoda | Maxillopoda | Calanoida | Diaptomidae | Tumeodiaptomus | Tumeodiaptomus diabolicus	NA	NA	NA	NA	NA
422	EOL:2922919	Diphyllobothrium latum	Animalia | Platyhelminthes | Cestoda | Diphyllobothriidea | Diphyllobothriidae | Diphyllobothrium | Diphyllobothrium latum	NA	endoparasiteOf	EOL:27736	Percichthys	Animalia | Chordata | Actinopterygii | Perciformes | Percichthyidae | Percichthys	NA	NA	NA	NA	NA
423	EOL:2922919	Diphyllobothrium latum	Animalia | Platyhelminthes | Cestoda | Diphyllobothriidea | Diphyllobothriidae | Diphyllobothrium | Diphyllobothrium latum	NA	endoparasiteOf	EOL:222787	Sander lucioperca	Animalia | Chordata | Actinopterygii | Perciformes | Percidae | Sander | Sander lucioperca	NA	NA	NA	NA	NA
424	EOL:2922919	Diphyllobothrium latum	Animalia | Platyhelminthes | Cestoda | Diphyllobothriidea | Diphyllobothriidae | Diphyllobothrium | Diphyllobothrium latum	NA	endoparasiteOf	EOL:211303	Sander vitreus	Animalia | Chordata | Actinopterygii | Perciformes | Percidae | Sander | Sander vitreus	NA	NA	NA	NA	NA
425	EOL:2922919	Diphyllobothrium latum	Animalia | Platyhelminthes | Cestoda | Diphyllobothriidea | Diphyllobothriidae | Diphyllobothrium | Diphyllobothrium latum	NA	endoparasiteOf	EOL:328607	Canis lupus	Animalia | Chordata | Mammalia | Carnivora | Canidae | Canis | Canis lupus	NA	NA	NA	NA	NA
426	EOL:2922919	Diphyllobothrium latum	Animalia | Platyhelminthes | Cestoda | Diphyllobothriidea | Diphyllobothriidae | Diphyllobothrium | Diphyllobothrium latum	NA	parasiteOf	EOL:328582	Ursus americanus	Animalia | Chordata | Mammalia | Carnivora | Ursidae | Ursus | Ursus americanus	NA	NA	NA	NA	NA
427	EOL:2922919	Diphyllobothrium latum	Animalia | Platyhelminthes | Cestoda | Diphyllobothriidea | Diphyllobothriidae | Diphyllobothrium | Diphyllobothrium latum	NA	parasiteOf	EOL:328607	Canis lupus	Animalia | Chordata | Mammalia | Carnivora | Canidae | Canis | Canis lupus	NA	NA	NA	NA	NA
428	EOL:2922919	Diphyllobothrium latum	Animalia | Platyhelminthes | Cestoda | Diphyllobothriidea | Diphyllobothriidae | Diphyllobothrium | Diphyllobothrium latum	NA	parasiteOf	no:match	EUARCTOS=URSUS AMERICANA AMERICANA		NA	NA	NA	NA	NA
429	EOL:2922919	Diphyllobothrium latum	Animalia | Platyhelminthes | Cestoda | Diphyllobothriidea | Diphyllobothriidae | Diphyllobothrium | Diphyllobothrium latum	NA	parasiteOf	no:match	FELIS DOMESTICA		NA	NA	NA	NA	NA
430	EOL:2922919	Diphyllobothrium latum	Animalia | Platyhelminthes | Cestoda | Diphyllobothriidea | Diphyllobothriidae | Diphyllobothrium | Diphyllobothrium latum	NA	parasiteOf	no:match	SALMO =ONCORHYNCHUS GAIRDNERI =MYKISS		NA	NA	NA	NA	NA
431	EOL:2922919	Diphyllobothrium latum	Animalia | Platyhelminthes | Cestoda | Diphyllobothriidea | Diphyllobothriidae | Diphyllobothrium | Diphyllobothrium latum	NA	parasiteOf	no:match	BEAR, BLACK		NA	NA	NA	NA	NA
432	EOL:2922919	Diphyllobothrium latum	Animalia | Platyhelminthes | Cestoda | Diphyllobothriidea | Diphyllobothriidae | Diphyllobothrium | Diphyllobothrium latum	NA	parasiteOf	EOL:1241775	Ursus americanus americanus	Animalia | Chordata | Mammalia | Carnivora | Ursidae | Ursus | Ursus americanus | Ursus americanus americanus	NA	NA	NA	NA	NA
433	EOL:2922919	Diphyllobothrium latum	Animalia | Platyhelminthes | Cestoda | Diphyllobothriidea | Diphyllobothriidae | Diphyllobothrium | Diphyllobothrium latum	NA	parasiteOf	EOL:208413	Salvelinus boganidae	Animalia | Chordata | Actinopterygii | Salmoniformes | Salmonidae | Salvelinus | Salvelinus boganidae	NA	NA	NA	NA	NA
434	EOL:2922919	Diphyllobothrium latum	Animalia | Platyhelminthes | Cestoda | Diphyllobothriidea | Diphyllobothriidae | Diphyllobothrium | Diphyllobothrium latum	NA	parasiteOf	EOL:205894	Samariscus nielseni	Animalia | Chordata | Actinopterygii | Pleuronectiformes | Samaridae | Samariscus | Samariscus nielseni	NA	NA	NA	NA	NA
435	EOL:2922919	Diphyllobothrium latum	Animalia | Platyhelminthes | Cestoda | Diphyllobothriidea | Diphyllobothriidae | Diphyllobothrium | Diphyllobothrium latum	NA	parasiteOf	EOL:220324	Harpadon nehereus	Animalia | Chordata | Actinopterygii | Aulopiformes | Synodontidae | Harpadon | Harpadon nehereus	NA	NA	NA	NA	NA
436	EOL:2922919	Diphyllobothrium latum	Animalia | Platyhelminthes | Cestoda | Diphyllobothriidea | Diphyllobothriidae | Diphyllobothrium | Diphyllobothrium latum	NA	parasiteOf	EOL:1267169	Salvelinus alpinus alpinus	Animalia | Chordata | Actinopterygii | Salmoniformes | Salmonidae | Salvelinus | Salvelinus alpinus | Salvelinus alpinus alpinus	NA	NA	NA	NA	NA
437	EOL:2922919	Diphyllobothrium latum	Animalia | Platyhelminthes | Cestoda | Diphyllobothriidea | Diphyllobothriidae | Diphyllobothrium | Diphyllobothrium latum	NA	parasiteOf	EOL:4293268	Eudiaptomus graciloides	Cellular organisms | Eukaryota | Opisthokonta | Metazoa | Eumetazoa | Bilateria | Protostomia | Ecdysozoa | Panarthropoda | Arthropoda | Mandibulata | Pancrustacea | Crustacea | Maxillopoda | Copepoda | Neocopepoda | Gymnoplea | Calanoida | Diaptomidae | Eudiaptomus | Eudiaptomus graciloides	NA	NA	NA	NA	NA
438	EOL:2922919	Diphyllobothrium latum	Animalia | Platyhelminthes | Cestoda | Diphyllobothriidea | Diphyllobothriidae | Diphyllobothrium | Diphyllobothrium latum	NA	parasiteOf	EOL:339867	Cyclops insignis	Animalia | Arthropoda | Maxillopoda | Cyclopoida | Cyclopidae | Cyclops | Cyclops insignis	NA	NA	NA	NA	NA
439	EOL:2922919	Diphyllobothrium latum	Animalia | Platyhelminthes | Cestoda | Diphyllobothriidea | Diphyllobothriidae | Diphyllobothrium | Diphyllobothrium latum	NA	parasiteOf	EOL:1025086	Cyclops furcifer	Animalia | Arthropoda | Maxillopoda | Cyclopoida | Cyclopidae | Cyclops | Cyclops furcifer	NA	NA	NA	NA	NA
440	EOL:2922919	Diphyllobothrium latum	Animalia | Platyhelminthes | Cestoda | Diphyllobothriidea | Diphyllobothriidae | Diphyllobothrium | Diphyllobothrium latum	NA	parasiteOf	EOL:215190	Barbatula barbatula	Animalia | Chordata | Actinopterygii | Cypriniformes | Nemacheilidae | Barbatula | Barbatula barbatula	NA	NA	NA	NA	NA
441	EOL:2922919	Diphyllobothrium latum	Animalia | Platyhelminthes | Cestoda | Diphyllobothriidea | Diphyllobothriidae | Diphyllobothrium | Diphyllobothrium latum	NA	parasiteOf	EOL:205249	Oncorhynchus masou	Animalia | Chordata | Actinopterygii | Salmoniformes | Salmonidae | Oncorhynchus | Oncorhynchus masou	NA	NA	NA	NA	NA
442	EOL:2922919	Diphyllobothrium latum	Animalia | Platyhelminthes | Cestoda | Diphyllobothriidea | Diphyllobothriidae | Diphyllobothrium | Diphyllobothrium latum	NA	parasiteOf	EOL:1012522	Cottus gobio	Animalia | Chordata | Actinopterygii | Scorpaeniformes | Cottidae | Cottus | Cottus gobio	NA	NA	NA	NA	NA
443	EOL:2922919	Diphyllobothrium latum	Animalia | Platyhelminthes | Cestoda | Diphyllobothriidea | Diphyllobothriidae | Diphyllobothrium | Diphyllobothrium latum	NA	parasiteOf	EOL:204578	Salvelinus leucomaenis	Animalia | Chordata | Actinopterygii | Salmoniformes | Salmonidae | Salvelinus | Salvelinus leucomaenis	NA	NA	NA	NA	NA
444	EOL:2922919	Diphyllobothrium latum	Animalia | Platyhelminthes | Cestoda | Diphyllobothriidea | Diphyllobothriidae | Diphyllobothrium | Diphyllobothrium latum	NA	parasiteOf	EOL:205247	Oncorhynchus keta	Animalia | Chordata | Actinopterygii | Salmoniformes | Salmonidae | Oncorhynchus | Oncorhynchus keta	NA	NA	NA	NA	NA
445	EOL:2922919	Diphyllobothrium latum	Animalia | Platyhelminthes | Cestoda | Diphyllobothriidea | Diphyllobothriidae | Diphyllobothrium | Diphyllobothrium latum	NA	parasiteOf	GBIF:7260617	Eudiaptomus vulgaris vulgaris	Animalia | Arthropoda | Maxillopoda | Calanoida | Diaptomidae | Eudiaptomus | Eudiaptomus vulgaris | Eudiaptomus vulgaris vulgaris	NA	NA	NA	NA	NA
446	EOL:2922919	Diphyllobothrium latum	Animalia | Platyhelminthes | Cestoda | Diphyllobothriidea | Diphyllobothriidae | Diphyllobothrium | Diphyllobothrium latum	NA	parasiteOf	EOL:339864	Cyclops vicinus	Animalia | Arthropoda | Maxillopoda | Cyclopoida | Cyclopidae | Cyclops | Cyclops vicinus	NA	NA	NA	NA	NA
447	EOL:2922919	Diphyllobothrium latum	Animalia | Platyhelminthes | Cestoda | Diphyllobothriidea | Diphyllobothriidae | Diphyllobothrium | Diphyllobothrium latum	NA	parasiteOf	EOL:4299519	Thermocyclops oithonoides	Cellular organisms | Eukaryota | Opisthokonta | Metazoa | Eumetazoa | Bilateria | Protostomia | Ecdysozoa | Panarthropoda | Arthropoda | Mandibulata | Pancrustacea | Crustacea | Maxillopoda | Copepoda | Neocopepoda | Podoplea | Cyclopoida | Cyclopidae | Thermocyclops | Thermocyclops oithonoides	NA	NA	NA	NA	NA
448	EOL:2922919	Diphyllobothrium latum	Animalia | Platyhelminthes | Cestoda | Diphyllobothriidea | Diphyllobothriidae | Diphyllobothrium | Diphyllobothrium latum	NA	parasiteOf	GBIF:5166383	Eudiaptomus gracilis	Animalia | Arthropoda | Maxillopoda | Calanoida | Diaptomidae | Eudiaptomus | Eudiaptomus gracilis	NA	NA	NA	NA	NA
449	EOL:2922919	Diphyllobothrium latum	Animalia | Platyhelminthes | Cestoda | Diphyllobothriidea | Diphyllobothriidae | Diphyllobothrium | Diphyllobothrium latum	NA	parasiteOf	EOL:339474	Diaptomus albuquerquensis	Animalia | Arthropoda | Maxillopoda | Calanoida | Diaptomidae | Diaptomus | Diaptomus albuquerquensis	NA	NA	NA	NA	NA
450	EOL:2922919	Diphyllobothrium latum	Animalia | Platyhelminthes | Cestoda | Diphyllobothriidea | Diphyllobothriidae | Diphyllobothrium | Diphyllobothrium latum	NA	parasiteOf	EOL:339662	Diaptomus mississippiensis	Animalia | Arthropoda | Maxillopoda | Calanoida | Diaptomidae | Diaptomus | Diaptomus mississippiensis	NA	NA	NA	NA	NA
451	EOL:2922919	Diphyllobothrium latum	Animalia | Platyhelminthes | Cestoda | Diphyllobothriidea | Diphyllobothriidae | Diphyllobothrium | Diphyllobothrium latum	NA	parasiteOf	GBIF:2114493	Aglaodiaptomus leptopus	Animalia | Arthropoda | Maxillopoda | Calanoida | Diaptomidae | Aglaodiaptomus | Aglaodiaptomus leptopus	NA	NA	NA	NA	NA
452	EOL:2922919	Diphyllobothrium latum	Animalia | Platyhelminthes | Cestoda | Diphyllobothriidea | Diphyllobothriidae | Diphyllobothrium | Diphyllobothrium latum	NA	parasiteOf	GBIF:2114542	Onychodiaptomus sanguineus	Animalia | Arthropoda | Maxillopoda | Calanoida | Diaptomidae | Onychodiaptomus | Onychodiaptomus sanguineus	NA	NA	NA	NA	NA
453	EOL:2922919	Diphyllobothrium latum	Animalia | Platyhelminthes | Cestoda | Diphyllobothriidea | Diphyllobothriidae | Diphyllobothrium | Diphyllobothrium latum	NA	parasiteOf	EOL:4293597	Boeckella gracilis	Cellular organisms | Eukaryota | Opisthokonta | Metazoa | Eumetazoa | Bilateria | Protostomia | Ecdysozoa | Panarthropoda | Arthropoda | Mandibulata | Pancrustacea | Crustacea | Maxillopoda | Copepoda | Neocopepoda | Gymnoplea | Calanoida | Centropagidae | Boeckella | Boeckella gracilis	NA	NA	NA	NA	NA
454	EOL:2922919	Diphyllobothrium latum	Animalia | Platyhelminthes | Cestoda | Diphyllobothriidea | Diphyllobothriidae | Diphyllobothrium | Diphyllobothrium latum	NA	parasiteOf	GBIF:4332599	Tumeodiaptomus diabolicus	Animalia | Arthropoda | Maxillopoda | Calanoida | Diaptomidae | Tumeodiaptomus | Tumeodiaptomus diabolicus	NA	NA	NA	NA	NA
455	EOL:2922919	Diphyllobothrium latum	Animalia | Platyhelminthes | Cestoda | Diphyllobothriidea | Diphyllobothriidae | Diphyllobothrium | Diphyllobothrium latum	NA	parasiteOf	EOL:27736	Percichthys	Animalia | Chordata | Actinopterygii | Perciformes | Percichthyidae | Percichthys	NA	NA	NA	NA	NA
456	EOL:2922919	Diphyllobothrium latum	Animalia | Platyhelminthes | Cestoda | Diphyllobothriidea | Diphyllobothriidae | Diphyllobothrium | Diphyllobothrium latum	NA	parasiteOf	EOL:14349	Ursus	Animalia | Chordata | Mammalia | Carnivora | Ursidae | Ursus	NA	NA	NA	NA	NA
457	EOL:2922919	Diphyllobothrium latum	Animalia | Platyhelminthes | Cestoda | Diphyllobothriidea | Diphyllobothriidae | Diphyllobothrium | Diphyllobothrium latum	NA	parasiteOf	EOL:204590	Thymallus thymallus	Animalia | Chordata | Actinopterygii | Salmoniformes | Salmonidae | Thymallus | Thymallus thymallus	NA	NA	NA	NA	NA
458	EOL:2922919	Diphyllobothrium latum	Animalia | Platyhelminthes | Cestoda | Diphyllobothriidea | Diphyllobothriidae | Diphyllobothrium | Diphyllobothrium latum	NA	parasiteOf	EOL:204828	Osmerus eperlanus	Animalia | Chordata | Actinopterygii | Osmeriformes | Osmeridae | Osmerus | Osmerus eperlanus	NA	NA	NA	NA	NA
459	EOL:2922919	Diphyllobothrium latum	Animalia | Platyhelminthes | Cestoda | Diphyllobothriidea | Diphyllobothriidae | Diphyllobothrium | Diphyllobothrium latum	NA	parasiteOf	EOL:211301	Sander canadensis	Animalia | Chordata | Actinopterygii | Perciformes | Percidae | Sander | Sander canadensis	NA	NA	NA	NA	NA
460	EOL:2922919	Diphyllobothrium latum	Animalia | Platyhelminthes | Cestoda | Diphyllobothriidea | Diphyllobothriidae | Diphyllobothrium | Diphyllobothrium latum	NA	parasiteOf	EOL:222787	Sander lucioperca	Animalia | Chordata | Actinopterygii | Perciformes | Percidae | Sander | Sander lucioperca	NA	NA	NA	NA	NA
461	EOL:2922919	Diphyllobothrium latum	Animalia | Platyhelminthes | Cestoda | Diphyllobothriidea | Diphyllobothriidae | Diphyllobothrium | Diphyllobothrium latum	NA	parasiteOf	EOL:211303	Sander vitreus	Animalia | Chordata | Actinopterygii | Perciformes | Percidae | Sander | Sander vitreus	NA	NA	NA	NA	NA
462	EOL:2922919	Diphyllobothrium latum	Animalia | Platyhelminthes | Cestoda | Diphyllobothriidea | Diphyllobothriidae | Diphyllobothrium | Diphyllobothrium latum	NA	parasiteOf	EOL:328582	Ursus americanus	Animalia | Chordata | Mammalia | Carnivora | Ursidae | Ursus | Ursus americanus	NA	NA	NA	NA	NA
463	EOL:2922919	Diphyllobothrium latum	Animalia | Platyhelminthes | Cestoda | Diphyllobothriidea | Diphyllobothriidae | Diphyllobothrium | Diphyllobothrium latum	NA	parasiteOf	EOL:328607	Canis lupus	Animalia | Chordata | Mammalia | Carnivora | Canidae | Canis | Canis lupus	NA	NA	NA	NA	NA
464	EOL:2922919	Diphyllobothrium latum	Animalia | Platyhelminthes | Cestoda | Diphyllobothriidea | Diphyllobothriidae | Diphyllobothrium | Diphyllobothrium latum	NA	parasiteOf	EOL:220012	Zoarces viviparus	Animalia | Chordata | Actinopterygii | Perciformes | Zoarcidae | Zoarces | Zoarces viviparus	NA	NA	NA	NA	NA
465	EOL:2922919	Diphyllobothrium latum	Animalia | Platyhelminthes | Cestoda | Diphyllobothriidea | Diphyllobothriidae | Diphyllobothrium | Diphyllobothrium latum	NA	parasiteOf	EOL:339870	Cyclops strenuus	Animalia | Arthropoda | Maxillopoda | Cyclopoida | Cyclopidae | Cyclops | Cyclops strenuus	NA	NA	NA	NA	NA
466	EOL:2922919	Diphyllobothrium latum	Animalia | Platyhelminthes | Cestoda | Diphyllobothriidea | Diphyllobothriidae | Diphyllobothrium | Diphyllobothrium latum	NA	parasiteOf	EOL:206652	Esox lucius	Animalia | Chordata | Actinopterygii | Esociformes | Esocidae | Esox | Esox lucius	NA	NA	NA	NA	NA
467	EOL:2922919	Diphyllobothrium latum	Animalia | Platyhelminthes | Cestoda | Diphyllobothriidea | Diphyllobothriidae | Diphyllobothrium | Diphyllobothrium latum	NA	parasiteOf	EOL:994642	Pomatoschistus minutus	Animalia | Chordata | Actinopterygii | Perciformes | Gobiidae | Pomatoschistus | Pomatoschistus minutus	NA	NA	NA	NA	NA
468	EOL:2922919	Diphyllobothrium latum	Animalia | Platyhelminthes | Cestoda | Diphyllobothriidea | Diphyllobothriidae | Diphyllobothrium | Diphyllobothrium latum	NA	parasiteOf	EOL:205276	Salvelinus fontinalis	Animalia | Chordata | Actinopterygii | Salmoniformes | Salmonidae | Salvelinus | Salvelinus fontinalis	NA	NA	NA	NA	NA
469	EOL:2922919	Diphyllobothrium latum	Animalia | Platyhelminthes | Cestoda | Diphyllobothriidea | Diphyllobothriidae | Diphyllobothrium | Diphyllobothrium latum	NA	parasiteOf	EOL:340848	Skistodiaptomus oregonensis	Animalia | Arthropoda | Maxillopoda | Calanoida | Diaptomidae | Skistodiaptomus | Skistodiaptomus oregonensis	NA	NA	NA	NA	NA
470	EOL:2922919	Diphyllobothrium latum	Animalia | Platyhelminthes | Cestoda | Diphyllobothriidea | Diphyllobothriidae | Diphyllobothrium | Diphyllobothrium latum	NA	parasiteOf	EOL:205259	Perca flavescens	Animalia | Chordata | Actinopterygii | Perciformes | Percidae | Perca | Perca flavescens	NA	NA	NA	NA	NA
471	EOL:2922919	Diphyllobothrium latum	Animalia | Platyhelminthes | Cestoda | Diphyllobothriidea | Diphyllobothriidae | Diphyllobothrium | Diphyllobothrium latum	NA	parasiteOf	EOL:203972	Gymnocephalus cernua	Animalia | Chordata | Actinopterygii | Perciformes | Percidae | Gymnocephalus | Gymnocephalus cernua	NA	NA	NA	NA	NA
472	EOL:2922919	Diphyllobothrium latum	Animalia | Platyhelminthes | Cestoda | Diphyllobothriidea | Diphyllobothriidae | Diphyllobothrium | Diphyllobothrium latum	NA	endoparasiteOf	EOL:4293268	Eudiaptomus graciloides	Cellular organisms | Eukaryota | Opisthokonta | Metazoa | Eumetazoa | Bilateria | Protostomia | Ecdysozoa | Panarthropoda | Arthropoda | Mandibulata | Pancrustacea | Crustacea | Maxillopoda | Copepoda | Neocopepoda | Gymnoplea | Calanoida | Diaptomidae | Eudiaptomus | Eudiaptomus graciloides	NA	NA	NA	NA	NA
473	EOL:2922919	Diphyllobothrium latum	Animalia | Platyhelminthes | Cestoda | Diphyllobothriidea | Diphyllobothriidae | Diphyllobothrium | Diphyllobothrium latum	NA	endoparasiteOf	EOL:339867	Cyclops insignis	Animalia | Arthropoda | Maxillopoda | Cyclopoida | Cyclopidae | Cyclops | Cyclops insignis	NA	NA	NA	NA	NA
474	EOL:2922919	Diphyllobothrium latum	Animalia | Platyhelminthes | Cestoda | Diphyllobothriidea | Diphyllobothriidae | Diphyllobothrium | Diphyllobothrium latum	NA	endoparasiteOf	EOL:1025086	Cyclops furcifer	Animalia | Arthropoda | Maxillopoda | Cyclopoida | Cyclopidae | Cyclops | Cyclops furcifer	NA	NA	NA	NA	NA
475	EOL:2922919	Diphyllobothrium latum	Animalia | Platyhelminthes | Cestoda | Diphyllobothriidea | Diphyllobothriidae | Diphyllobothrium | Diphyllobothrium latum	NA	endoparasiteOf	GBIF:7260617	Eudiaptomus vulgaris vulgaris	Animalia | Arthropoda | Maxillopoda | Calanoida | Diaptomidae | Eudiaptomus | Eudiaptomus vulgaris | Eudiaptomus vulgaris vulgaris	NA	NA	NA	NA	NA
476	EOL:2922919	Diphyllobothrium latum	Animalia | Platyhelminthes | Cestoda | Diphyllobothriidea | Diphyllobothriidae | Diphyllobothrium | Diphyllobothrium latum	NA	endoparasiteOf	EOL:339864	Cyclops vicinus	Animalia | Arthropoda | Maxillopoda | Cyclopoida | Cyclopidae | Cyclops | Cyclops vicinus	NA	NA	NA	NA	NA
477	EOL:2922919	Diphyllobothrium latum	Animalia | Platyhelminthes | Cestoda | Diphyllobothriidea | Diphyllobothriidae | Diphyllobothrium | Diphyllobothrium latum	NA	endoparasiteOf	EOL:4299519	Thermocyclops oithonoides	Cellular organisms | Eukaryota | Opisthokonta | Metazoa | Eumetazoa | Bilateria | Protostomia | Ecdysozoa | Panarthropoda | Arthropoda | Mandibulata | Pancrustacea | Crustacea | Maxillopoda | Copepoda | Neocopepoda | Podoplea | Cyclopoida | Cyclopidae | Thermocyclops | Thermocyclops oithonoides	NA	NA	NA	NA	NA
478	EOL:2922919	Diphyllobothrium latum	Animalia | Platyhelminthes | Cestoda | Diphyllobothriidea | Diphyllobothriidae | Diphyllobothrium | Diphyllobothrium latum	NA	endoparasiteOf	GBIF:5166383	Eudiaptomus gracilis	Animalia | Arthropoda | Maxillopoda | Calanoida | Diaptomidae | Eudiaptomus | Eudiaptomus gracilis	NA	NA	NA	NA	NA
479	EOL:2922919	Diphyllobothrium latum	Animalia | Platyhelminthes | Cestoda | Diphyllobothriidea | Diphyllobothriidae | Diphyllobothrium | Diphyllobothrium latum	NA	endoparasiteOf	EOL:339474	Diaptomus albuquerquensis	Animalia | Arthropoda | Maxillopoda | Calanoida | Diaptomidae | Diaptomus | Diaptomus albuquerquensis	NA	NA	NA	NA	NA
480	EOL:2922919	Diphyllobothrium latum	Animalia | Platyhelminthes | Cestoda | Diphyllobothriidea | Diphyllobothriidae | Diphyllobothrium | Diphyllobothrium latum	NA	endoparasiteOf	EOL:339662	Diaptomus mississippiensis	Animalia | Arthropoda | Maxillopoda | Calanoida | Diaptomidae | Diaptomus | Diaptomus mississippiensis	NA	NA	NA	NA	NA
481	EOL:2922919	Diphyllobothrium latum	Animalia | Platyhelminthes | Cestoda | Diphyllobothriidea | Diphyllobothriidae | Diphyllobothrium | Diphyllobothrium latum	NA	endoparasiteOf	GBIF:2114493	Aglaodiaptomus leptopus	Animalia | Arthropoda | Maxillopoda | Calanoida | Diaptomidae | Aglaodiaptomus | Aglaodiaptomus leptopus	NA	NA	NA	NA	NA
482	EOL:2922919	Diphyllobothrium latum	Animalia | Platyhelminthes | Cestoda | Diphyllobothriidea | Diphyllobothriidae | Diphyllobothrium | Diphyllobothrium latum	NA	endoparasiteOf	GBIF:2114542	Onychodiaptomus sanguineus	Animalia | Arthropoda | Maxillopoda | Calanoida | Diaptomidae | Onychodiaptomus | Onychodiaptomus sanguineus	NA	NA	NA	NA	NA
483	EOL:2922919	Diphyllobothrium latum	Animalia | Platyhelminthes | Cestoda | Diphyllobothriidea | Diphyllobothriidae | Diphyllobothrium | Diphyllobothrium latum	NA	endoparasiteOf	EOL:4293597	Boeckella gracilis	Cellular organisms | Eukaryota | Opisthokonta | Metazoa | Eumetazoa | Bilateria | Protostomia | Ecdysozoa | Panarthropoda | Arthropoda | Mandibulata | Pancrustacea | Crustacea | Maxillopoda | Copepoda | Neocopepoda | Gymnoplea | Calanoida | Centropagidae | Boeckella | Boeckella gracilis	NA	NA	NA	NA	NA
484	EOL:2922919	Diphyllobothrium latum	Animalia | Platyhelminthes | Cestoda | Diphyllobothriidea | Diphyllobothriidae | Diphyllobothrium | Diphyllobothrium latum	NA	endoparasiteOf	GBIF:4332599	Tumeodiaptomus diabolicus	Animalia | Arthropoda | Maxillopoda | Calanoida | Diaptomidae | Tumeodiaptomus | Tumeodiaptomus diabolicus	NA	NA	NA	NA	NA
485	EOL:2922919	Diphyllobothrium latum	Animalia | Platyhelminthes | Cestoda | Diphyllobothriidea | Diphyllobothriidae | Diphyllobothrium | Diphyllobothrium latum	NA	endoparasiteOf	EOL:27736	Percichthys	Animalia | Chordata | Actinopterygii | Perciformes | Percichthyidae | Percichthys	NA	NA	NA	NA	NA
486	EOL:2922919	Diphyllobothrium latum	Animalia | Platyhelminthes | Cestoda | Diphyllobothriidea | Diphyllobothriidae | Diphyllobothrium | Diphyllobothrium latum	NA	endoparasiteOf	EOL:222787	Sander lucioperca	Animalia | Chordata | Actinopterygii | Perciformes | Percidae | Sander | Sander lucioperca	NA	NA	NA	NA	NA
487	EOL:2922919	Diphyllobothrium latum	Animalia | Platyhelminthes | Cestoda | Diphyllobothriidea | Diphyllobothriidae | Diphyllobothrium | Diphyllobothrium latum	NA	endoparasiteOf	EOL:211303	Sander vitreus	Animalia | Chordata | Actinopterygii | Perciformes | Percidae | Sander | Sander vitreus	NA	NA	NA	NA	NA
488	EOL:2922919	Diphyllobothrium latum	Animalia | Platyhelminthes | Cestoda | Diphyllobothriidea | Diphyllobothriidae | Diphyllobothrium | Diphyllobothrium latum	NA	endoparasiteOf	EOL:328607	Canis lupus	Animalia | Chordata | Mammalia | Carnivora | Canidae | Canis | Canis lupus	NA	NA	NA	NA	NA
489	EOL:2922919	Diphyllobothrium latum	Animalia | Platyhelminthes | Cestoda | Diphyllobothriidea | Diphyllobothriidae | Diphyllobothrium | Diphyllobothrium latum	NA	endoparasiteOf	EOL:339870	Cyclops strenuus	Animalia | Arthropoda | Maxillopoda | Cyclopoida | Cyclopidae | Cyclops | Cyclops strenuus	NA	NA	NA	NA	NA
490	EOL:2922919	Diphyllobothrium latum	Animalia | Platyhelminthes | Cestoda | Diphyllobothriidea | Diphyllobothriidae | Diphyllobothrium | Diphyllobothrium latum	NA	endoparasiteOf	EOL:206652	Esox lucius	Animalia | Chordata | Actinopterygii | Esociformes | Esocidae | Esox | Esox lucius	NA	NA	NA	NA	NA
491	EOL:2922919	Diphyllobothrium latum	Animalia | Platyhelminthes | Cestoda | Diphyllobothriidea | Diphyllobothriidae | Diphyllobothrium | Diphyllobothrium latum	NA	endoparasiteOf	EOL:205276	Salvelinus fontinalis	Animalia | Chordata | Actinopterygii | Salmoniformes | Salmonidae | Salvelinus | Salvelinus fontinalis	NA	NA	NA	NA	NA
492	EOL:2922919	Diphyllobothrium latum	Animalia | Platyhelminthes | Cestoda | Diphyllobothriidea | Diphyllobothriidae | Diphyllobothrium | Diphyllobothrium latum	NA	endoparasiteOf	EOL:340848	Skistodiaptomus oregonensis	Animalia | Arthropoda | Maxillopoda | Calanoida | Diaptomidae | Skistodiaptomus | Skistodiaptomus oregonensis	NA	NA	NA	NA	NA
493	EOL:2922919	Diphyllobothrium latum	Animalia | Platyhelminthes | Cestoda | Diphyllobothriidea | Diphyllobothriidae | Diphyllobothrium | Diphyllobothrium latum	NA	endoparasiteOf	EOL:205259	Perca flavescens	Animalia | Chordata | Actinopterygii | Perciformes | Percidae | Perca | Perca flavescens	NA	NA	NA	NA	NA
494	EOL:2922919	Diphyllobothrium latum	Animalia | Platyhelminthes | Cestoda | Diphyllobothriidea | Diphyllobothriidae | Diphyllobothrium | Diphyllobothrium latum	NA	parasiteOf	EOL:223357	Perca fluviatilis	Animalia | Chordata | Actinopterygii | Perciformes | Percidae | Perca | Perca fluviatilis	NA	NA	NA	NA	NA
495	EOL:2922919	Diphyllobothrium latum	Animalia | Platyhelminthes | Cestoda | Diphyllobothriidea | Diphyllobothriidae | Diphyllobothrium | Diphyllobothrium latum	NA	parasiteOf	EOL:204768	Lota lota	Animalia | Chordata | Actinopterygii | Gadiformes | Lotidae | Lota | Lota lota	NA	NA	NA	NA	NA
496	EOL:2922919	Diphyllobothrium latum	Animalia | Platyhelminthes | Cestoda | Diphyllobothriidea | Diphyllobothriidae | Diphyllobothrium | Diphyllobothrium latum	NA	parasiteOf	EOL:205250	Oncorhynchus mykiss	Animalia | Chordata | Actinopterygii | Salmoniformes | Salmonidae | Oncorhynchus | Oncorhynchus mykiss	NA	NA	NA	NA	NA
497	EOL:2922919	Diphyllobothrium latum	Animalia | Platyhelminthes | Cestoda | Diphyllobothriidea | Diphyllobothriidae | Diphyllobothrium | Diphyllobothrium latum	NA	parasiteOf	EOL:203970	Alburnus alburnus	Animalia | Chordata | Actinopterygii | Cypriniformes | Cyprinidae | Alburnus | Alburnus alburnus	NA	NA	NA	NA	NA
498	EOL:2922919	Diphyllobothrium latum	Animalia | Platyhelminthes | Cestoda | Diphyllobothriidea | Diphyllobothriidae | Diphyllobothrium | Diphyllobothrium latum	NA	parasiteOf	EOL:327955	Homo sapiens	Animalia | Bilateria | Deuterostomia | Chordata | Vertebrata | Gnathostomata | Tetrapoda | Mammalia | Theria | Eutheria | Primates | Haplorrhini | Simiiformes | Hominoidea | Hominidae | Homininae | Homo | Homo sapiens	NA	NA	NA	NA	NA
499	EOL:2922919	Diphyllobothrium latum	Animalia | Platyhelminthes | Cestoda | Diphyllobothriidea | Diphyllobothriidae | Diphyllobothrium | Diphyllobothrium latum	NA	parasiteOf	EOL:25461	Esox	Animalia | Chordata | Actinopterygii | Esociformes | Esocidae | Esox	NA	NA	NA	NA	NA
500	EOL:2922919	Diphyllobothrium latum	Animalia | Platyhelminthes | Cestoda | Diphyllobothriidea | Diphyllobothriidae | Diphyllobothrium | Diphyllobothrium latum	NA	parasiteOf	EOL:922786	Neovison vison	Animalia | Chordata | Mammalia | Carnivora | Mustelidae | Neovison | Neovison vison	NA	NA	NA	NA	NA
501	EOL:2922919	Diphyllobothrium latum	Animalia | Platyhelminthes | Cestoda | Diphyllobothriidea | Diphyllobothriidae | Diphyllobothrium | Diphyllobothrium latum	NA	parasiteOf	FBC:FB:SpecCode:246	Salvelinus fontinalis	Actinopterygii | Salmoniformes | Salmonidae | Salvelinus | Salvelinus fontinalis	NA	NA	NA	NA	NA
502	EOL:2922919	Diphyllobothrium latum	Animalia | Platyhelminthes | Cestoda | Diphyllobothriidea | Diphyllobothriidae | Diphyllobothrium | Diphyllobothrium latum	NA	parasiteOf	FBC:FB:SpecCode:4661	Phoxinus phoxinus	Actinopterygii | Cypriniformes | Cyprinidae | Phoxinus | Phoxinus phoxinus	NA	NA	NA	NA	NA
503	EOL:2922919	Diphyllobothrium latum	Animalia | Platyhelminthes | Cestoda | Diphyllobothriidea | Diphyllobothriidae | Diphyllobothrium | Diphyllobothrium latum	NA	parasiteOf	FBC:FB:SpecCode:239	Oncorhynchus mykiss	Actinopterygii | Salmoniformes | Salmonidae | Oncorhynchus | Oncorhynchus mykiss	NA	NA	NA	NA	NA
504	EOL:2922919	Diphyllobothrium latum	Animalia | Platyhelminthes | Cestoda | Diphyllobothriidea | Diphyllobothriidae | Diphyllobothrium | Diphyllobothrium latum	NA	parasiteOf	EOL:7685	Cervidae	Animalia | Chordata | Mammalia | Artiodactyla | Cervidae	NA	NA	NA	NA	NA
505	EOL:2922919	Diphyllobothrium latum	Animalia | Platyhelminthes | Cestoda | Diphyllobothriidea | Diphyllobothriidae | Diphyllobothrium | Diphyllobothrium latum	NA	parasiteOf	FBC:FB:SpecCode:236	Salmo salar	Actinopterygii | Salmoniformes | Salmonidae | Salmo | Salmo salar	NA	NA	NA	NA	NA
506	EOL:2922919	Diphyllobothrium latum	Animalia | Platyhelminthes | Cestoda | Diphyllobothriidea | Diphyllobothriidae | Diphyllobothrium | Diphyllobothrium latum	NA	parasiteOf	FBC:FB:SpecCode:3516	Sander vitreus	Actinopterygii | Perciformes | Percidae | Sander | Sander vitreus	NA	NA	NA	NA	NA
507	EOL:2922919	Diphyllobothrium latum	Animalia | Platyhelminthes | Cestoda | Diphyllobothriidea | Diphyllobothriidae | Diphyllobothrium | Diphyllobothrium latum	NA	parasiteOf	GBIF:2435246	Lynx rufus	Animalia | Chordata | Mammalia | Carnivora | Felidae | Lynx | Lynx rufus	NA	NA	NA	NA	NA
508	EOL:2922919	Diphyllobothrium latum	Animalia | Platyhelminthes | Cestoda | Diphyllobothriidea | Diphyllobothriidae | Diphyllobothrium | Diphyllobothrium latum	NA	parasiteOf	FBC:FB:SpecCode:359	Perca flavescens	Actinopterygii | Perciformes | Percidae | Perca | Perca flavescens	NA	NA	NA	NA	NA
509	EOL:2922919	Diphyllobothrium latum	Animalia | Platyhelminthes | Cestoda | Diphyllobothriidea | Diphyllobothriidae | Diphyllobothrium | Diphyllobothrium latum	NA	parasiteOf	FBC:FB:SpecCode:243	Oncorhynchus nerka	Actinopterygii | Salmoniformes | Salmonidae | Oncorhynchus | Oncorhynchus nerka	NA	NA	NA	NA	NA
510	EOL:2922919	Diphyllobothrium latum	Animalia | Platyhelminthes | Cestoda | Diphyllobothriidea | Diphyllobothriidae | Diphyllobothrium | Diphyllobothrium latum	NA	parasiteOf	FBC:FB:SpecCode:240	Oncorhynchus gorbuscha	Actinopterygii | Salmoniformes | Salmonidae | Oncorhynchus | Oncorhynchus gorbuscha	NA	NA	NA	NA	NA
511	EOL:2922919	Diphyllobothrium latum	Animalia | Platyhelminthes | Cestoda | Diphyllobothriidea | Diphyllobothriidae | Diphyllobothrium | Diphyllobothrium latum	NA	parasiteOf	GBIF:5219234	Vulpes	Animalia | Chordata | Mammalia | Carnivora | Canidae | Vulpes	NA	NA	NA	NA	NA
512	EOL:2922919	Diphyllobothrium latum	Animalia | Platyhelminthes | Cestoda | Diphyllobothriidea | Diphyllobothriidae | Diphyllobothrium | Diphyllobothrium latum	NA	parasiteOf	FBC:FB:SpecCode:258	Esox lucius	Actinopterygii | Esociformes | Esocidae | Esox | Esox lucius	NA	NA	NA	NA	NA
513	EOL:2922919	Diphyllobothrium latum	Animalia | Platyhelminthes | Cestoda | Diphyllobothriidea | Diphyllobothriidae | Diphyllobothrium | Diphyllobothrium latum	NA	endoparasiteOf	EOL:203972	Gymnocephalus cernua	Animalia | Chordata | Actinopterygii | Perciformes | Percidae | Gymnocephalus | Gymnocephalus cernua	NA	NA	NA	NA	NA
514	EOL:2922919	Diphyllobothrium latum	Animalia | Platyhelminthes | Cestoda | Diphyllobothriidea | Diphyllobothriidae | Diphyllobothrium | Diphyllobothrium latum	NA	endoparasiteOf	EOL:223357	Perca fluviatilis	Animalia | Chordata | Actinopterygii | Perciformes | Percidae | Perca | Perca fluviatilis	NA	NA	NA	NA	NA
515	EOL:2922919	Diphyllobothrium latum	Animalia | Platyhelminthes | Cestoda | Diphyllobothriidea | Diphyllobothriidae | Diphyllobothrium | Diphyllobothrium latum	NA	endoparasiteOf	EOL:204768	Lota lota	Animalia | Chordata | Actinopterygii | Gadiformes | Lotidae | Lota | Lota lota	NA	NA	NA	NA	NA
516	EOL:2922919	Diphyllobothrium latum	Animalia | Platyhelminthes | Cestoda | Diphyllobothriidea | Diphyllobothriidae | Diphyllobothrium | Diphyllobothrium latum	NA	endoparasiteOf	EOL:205250	Oncorhynchus mykiss	Animalia | Chordata | Actinopterygii | Salmoniformes | Salmonidae | Oncorhynchus | Oncorhynchus mykiss	NA	NA	NA	NA	NA
517	EOL:2922919	Diphyllobothrium latum	Animalia | Platyhelminthes | Cestoda | Diphyllobothriidea | Diphyllobothriidae | Diphyllobothrium | Diphyllobothrium latum	NA	endoparasiteOf	EOL:327955	Homo sapiens	Animalia | Bilateria | Deuterostomia | Chordata | Vertebrata | Gnathostomata | Tetrapoda | Mammalia | Theria | Eutheria | Primates | Haplorrhini | Simiiformes | Hominoidea | Hominidae | Homininae | Homo | Homo sapiens	NA	NA	NA	NA	NA
518	EOL:2922919	Diphyllobothrium latum	Animalia | Platyhelminthes | Cestoda | Diphyllobothriidea | Diphyllobothriidae | Diphyllobothrium | Diphyllobothrium latum	NA	endoparasiteOf	EOL:339870	Cyclops strenuus	Animalia | Arthropoda | Maxillopoda | Cyclopoida | Cyclopidae | Cyclops | Cyclops strenuus	NA	NA	NA	NA	NA
519	EOL:2922919	Diphyllobothrium latum	Animalia | Platyhelminthes | Cestoda | Diphyllobothriidea | Diphyllobothriidae | Diphyllobothrium | Diphyllobothrium latum	NA	endoparasiteOf	EOL:206652	Esox lucius	Animalia | Chordata | Actinopterygii | Esociformes | Esocidae | Esox | Esox lucius	NA	NA	NA	NA	NA
520	EOL:2922919	Diphyllobothrium latum	Animalia | Platyhelminthes | Cestoda | Diphyllobothriidea | Diphyllobothriidae | Diphyllobothrium | Diphyllobothrium latum	NA	endoparasiteOf	EOL:205276	Salvelinus fontinalis	Animalia | Chordata | Actinopterygii | Salmoniformes | Salmonidae | Salvelinus | Salvelinus fontinalis	NA	NA	NA	NA	NA
521	EOL:2922919	Diphyllobothrium latum	Animalia | Platyhelminthes | Cestoda | Diphyllobothriidea | Diphyllobothriidae | Diphyllobothrium | Diphyllobothrium latum	NA	endoparasiteOf	EOL:340848	Skistodiaptomus oregonensis	Animalia | Arthropoda | Maxillopoda | Calanoida | Diaptomidae | Skistodiaptomus | Skistodiaptomus oregonensis	NA	NA	NA	NA	NA
522	EOL:2922919	Diphyllobothrium latum	Animalia | Platyhelminthes | Cestoda | Diphyllobothriidea | Diphyllobothriidae | Diphyllobothrium | Diphyllobothrium latum	NA	endoparasiteOf	EOL:205259	Perca flavescens	Animalia | Chordata | Actinopterygii | Perciformes | Percidae | Perca | Perca flavescens	NA	NA	NA	NA	NA
523	EOL:2922919	Diphyllobothrium latum	Animalia | Platyhelminthes | Cestoda | Diphyllobothriidea | Diphyllobothriidae | Diphyllobothrium | Diphyllobothrium latum	NA	endoparasiteOf	EOL:203972	Gymnocephalus cernua	Animalia | Chordata | Actinopterygii | Perciformes | Percidae | Gymnocephalus | Gymnocephalus cernua	NA	NA	NA	NA	NA
524	EOL:2922919	Diphyllobothrium latum	Animalia | Platyhelminthes | Cestoda | Diphyllobothriidea | Diphyllobothriidae | Diphyllobothrium | Diphyllobothrium latum	NA	endoparasiteOf	EOL:223357	Perca fluviatilis	Animalia | Chordata | Actinopterygii | Perciformes | Percidae | Perca | Perca fluviatilis	NA	NA	NA	NA	NA
525	EOL:2922919	Diphyllobothrium latum	Animalia | Platyhelminthes | Cestoda | Diphyllobothriidea | Diphyllobothriidae | Diphyllobothrium | Diphyllobothrium latum	NA	endoparasiteOf	EOL:204768	Lota lota	Animalia | Chordata | Actinopterygii | Gadiformes | Lotidae | Lota | Lota lota	NA	NA	NA	NA	NA
526	EOL:2922919	Diphyllobothrium latum	Animalia | Platyhelminthes | Cestoda | Diphyllobothriidea | Diphyllobothriidae | Diphyllobothrium | Diphyllobothrium latum	NA	endoparasiteOf	EOL:205250	Oncorhynchus mykiss	Animalia | Chordata | Actinopterygii | Salmoniformes | Salmonidae | Oncorhynchus | Oncorhynchus mykiss	NA	NA	NA	NA	NA
527	EOL:2922919	Diphyllobothrium latum	Animalia | Platyhelminthes | Cestoda | Diphyllobothriidea | Diphyllobothriidae | Diphyllobothrium | Diphyllobothrium latum	NA	endoparasiteOf	EOL:327955	Homo sapiens	Animalia | Bilateria | Deuterostomia | Chordata | Vertebrata | Gnathostomata | Tetrapoda | Mammalia | Theria | Eutheria | Primates | Haplorrhini | Simiiformes | Hominoidea | Hominidae | Homininae | Homo | Homo sapiens	NA	NA	NA	NA	NA
528	EOL:2922919	Diphyllobothrium latum	Animalia | Platyhelminthes | Cestoda | Diphyllobothriidea | Diphyllobothriidae | Diphyllobothrium | Diphyllobothrium latum	NA	parasiteOf	EOL:220012	Zoarces viviparus	Animalia | Chordata | Actinopterygii | Perciformes | Zoarcidae | Zoarces | Zoarces viviparus	NA	NA	NA	NA	NA
529	EOL:2922919	Diphyllobothrium latum	Animalia | Platyhelminthes | Cestoda | Diphyllobothriidea | Diphyllobothriidae | Diphyllobothrium | Diphyllobothrium latum	NA	parasiteOf	EOL:339870	Cyclops strenuus	Animalia | Arthropoda | Maxillopoda | Cyclopoida | Cyclopidae | Cyclops | Cyclops strenuus	NA	NA	NA	NA	NA
530	EOL:2922919	Diphyllobothrium latum	Animalia | Platyhelminthes | Cestoda | Diphyllobothriidea | Diphyllobothriidae | Diphyllobothrium | Diphyllobothrium latum	NA	parasiteOf	EOL:206652	Esox lucius	Animalia | Chordata | Actinopterygii | Esociformes | Esocidae | Esox | Esox lucius	NA	NA	NA	NA	NA
531	EOL:2922919	Diphyllobothrium latum	Animalia | Platyhelminthes | Cestoda | Diphyllobothriidea | Diphyllobothriidae | Diphyllobothrium | Diphyllobothrium latum	NA	parasiteOf	EOL:994642	Pomatoschistus minutus	Animalia | Chordata | Actinopterygii | Perciformes | Gobiidae | Pomatoschistus | Pomatoschistus minutus	NA	NA	NA	NA	NA
532	EOL:2922919	Diphyllobothrium latum	Animalia | Platyhelminthes | Cestoda | Diphyllobothriidea | Diphyllobothriidae | Diphyllobothrium | Diphyllobothrium latum	NA	parasiteOf	EOL:205276	Salvelinus fontinalis	Animalia | Chordata | Actinopterygii | Salmoniformes | Salmonidae | Salvelinus | Salvelinus fontinalis	NA	NA	NA	NA	NA
533	EOL:2922919	Diphyllobothrium latum	Animalia | Platyhelminthes | Cestoda | Diphyllobothriidea | Diphyllobothriidae | Diphyllobothrium | Diphyllobothrium latum	NA	parasiteOf	EOL:340848	Skistodiaptomus oregonensis	Animalia | Arthropoda | Maxillopoda | Calanoida | Diaptomidae | Skistodiaptomus | Skistodiaptomus oregonensis	NA	NA	NA	NA	NA
534	EOL:2922919	Diphyllobothrium latum	Animalia | Platyhelminthes | Cestoda | Diphyllobothriidea | Diphyllobothriidae | Diphyllobothrium | Diphyllobothrium latum	NA	parasiteOf	EOL:205259	Perca flavescens	Animalia | Chordata | Actinopterygii | Perciformes | Percidae | Perca | Perca flavescens	NA	NA	NA	NA	NA
535	EOL:2922919	Diphyllobothrium latum	Animalia | Platyhelminthes | Cestoda | Diphyllobothriidea | Diphyllobothriidae | Diphyllobothrium | Diphyllobothrium latum	NA	parasiteOf	EOL:203972	Gymnocephalus cernua	Animalia | Chordata | Actinopterygii | Perciformes | Percidae | Gymnocephalus | Gymnocephalus cernua	NA	NA	NA	NA	NA
536	EOL:2922919	Diphyllobothrium latum	Animalia | Platyhelminthes | Cestoda | Diphyllobothriidea | Diphyllobothriidae | Diphyllobothrium | Diphyllobothrium latum	NA	parasiteOf	EOL:223357	Perca fluviatilis	Animalia | Chordata | Actinopterygii | Perciformes | Percidae | Perca | Perca fluviatilis	NA	NA	NA	NA	NA
537	EOL:2922919	Diphyllobothrium latum	Animalia | Platyhelminthes | Cestoda | Diphyllobothriidea | Diphyllobothriidae | Diphyllobothrium | Diphyllobothrium latum	NA	parasiteOf	EOL:204768	Lota lota	Animalia | Chordata | Actinopterygii | Gadiformes | Lotidae | Lota | Lota lota	NA	NA	NA	NA	NA
538	EOL:2922919	Diphyllobothrium latum	Animalia | Platyhelminthes | Cestoda | Diphyllobothriidea | Diphyllobothriidae | Diphyllobothrium | Diphyllobothrium latum	NA	parasiteOf	EOL:205250	Oncorhynchus mykiss	Animalia | Chordata | Actinopterygii | Salmoniformes | Salmonidae | Oncorhynchus | Oncorhynchus mykiss	NA	NA	NA	NA	NA
539	EOL:2922919	Diphyllobothrium latum	Animalia | Platyhelminthes | Cestoda | Diphyllobothriidea | Diphyllobothriidae | Diphyllobothrium | Diphyllobothrium latum	NA	parasiteOf	EOL:203970	Alburnus alburnus	Animalia | Chordata | Actinopterygii | Cypriniformes | Cyprinidae | Alburnus | Alburnus alburnus	NA	NA	NA	NA	NA
540	EOL:2922919	Diphyllobothrium latum	Animalia | Platyhelminthes | Cestoda | Diphyllobothriidea | Diphyllobothriidae | Diphyllobothrium | Diphyllobothrium latum	NA	parasiteOf	EOL:327955	Homo sapiens	Animalia | Bilateria | Deuterostomia | Chordata | Vertebrata | Gnathostomata | Tetrapoda | Mammalia | Theria | Eutheria | Primates | Haplorrhini | Simiiformes | Hominoidea | Hominidae | Homininae | Homo | Homo sapiens	NA	NA	NA	NA	NA
541	EOL:2922919	Diphyllobothrium latum	Animalia | Platyhelminthes | Cestoda | Diphyllobothriidea | Diphyllobothriidae | Diphyllobothrium | Diphyllobothrium latum	NA	parasiteOf	EOL:25461	Esox	Animalia | Chordata | Actinopterygii | Esociformes | Esocidae | Esox	NA	NA	NA	NA	NA
542	EOL:2922919	Diphyllobothrium latum	Animalia | Platyhelminthes | Cestoda | Diphyllobothriidea | Diphyllobothriidae | Diphyllobothrium | Diphyllobothrium latum	NA	parasiteOf	EOL:922786	Neovison vison	Animalia | Chordata | Mammalia | Carnivora | Mustelidae | Neovison | Neovison vison	NA	NA	NA	NA	NA
543	EOL:2922919	Diphyllobothrium latum	Animalia | Platyhelminthes | Cestoda | Diphyllobothriidea | Diphyllobothriidae | Diphyllobothrium | Diphyllobothrium latum	NA	parasiteOf	FBC:FB:SpecCode:246	Salvelinus fontinalis	Actinopterygii | Salmoniformes | Salmonidae | Salvelinus | Salvelinus fontinalis	NA	NA	NA	NA	NA
544	EOL:2922919	Diphyllobothrium latum	Animalia | Platyhelminthes | Cestoda | Diphyllobothriidea | Diphyllobothriidae | Diphyllobothrium | Diphyllobothrium latum	NA	parasiteOf	FBC:FB:SpecCode:4661	Phoxinus phoxinus	Actinopterygii | Cypriniformes | Cyprinidae | Phoxinus | Phoxinus phoxinus	NA	NA	NA	NA	NA
545	EOL:2922919	Diphyllobothrium latum	Animalia | Platyhelminthes | Cestoda | Diphyllobothriidea | Diphyllobothriidae | Diphyllobothrium | Diphyllobothrium latum	NA	parasiteOf	FBC:FB:SpecCode:239	Oncorhynchus mykiss	Actinopterygii | Salmoniformes | Salmonidae | Oncorhynchus | Oncorhynchus mykiss	NA	NA	NA	NA	NA
546	EOL:2922919	Diphyllobothrium latum	Animalia | Platyhelminthes | Cestoda | Diphyllobothriidea | Diphyllobothriidae | Diphyllobothrium | Diphyllobothrium latum	NA	parasiteOf	EOL:7685	Cervidae	Animalia | Chordata | Mammalia | Artiodactyla | Cervidae	NA	NA	NA	NA	NA
547	EOL:2922919	Diphyllobothrium latum	Animalia | Platyhelminthes | Cestoda | Diphyllobothriidea | Diphyllobothriidae | Diphyllobothrium | Diphyllobothrium latum	NA	parasiteOf	FBC:FB:SpecCode:236	Salmo salar	Actinopterygii | Salmoniformes | Salmonidae | Salmo | Salmo salar	NA	NA	NA	NA	NA
548	EOL:2922919	Diphyllobothrium latum	Animalia | Platyhelminthes | Cestoda | Diphyllobothriidea | Diphyllobothriidae | Diphyllobothrium | Diphyllobothrium latum	NA	parasiteOf	FBC:FB:SpecCode:3516	Sander vitreus	Actinopterygii | Perciformes | Percidae | Sander | Sander vitreus	NA	NA	NA	NA	NA
549	EOL:2922919	Diphyllobothrium latum	Animalia | Platyhelminthes | Cestoda | Diphyllobothriidea | Diphyllobothriidae | Diphyllobothrium | Diphyllobothrium latum	NA	parasiteOf	GBIF:2435246	Lynx rufus	Animalia | Chordata | Mammalia | Carnivora | Felidae | Lynx | Lynx rufus	NA	NA	NA	NA	NA
550	EOL:2922919	Diphyllobothrium latum	Animalia | Platyhelminthes | Cestoda | Diphyllobothriidea | Diphyllobothriidae | Diphyllobothrium | Diphyllobothrium latum	NA	parasiteOf	FBC:FB:SpecCode:359	Perca flavescens	Actinopterygii | Perciformes | Percidae | Perca | Perca flavescens	NA	NA	NA	NA	NA
551	EOL:2922919	Diphyllobothrium latum	Animalia | Platyhelminthes | Cestoda | Diphyllobothriidea | Diphyllobothriidae | Diphyllobothrium | Diphyllobothrium latum	NA	parasiteOf	FBC:FB:SpecCode:243	Oncorhynchus nerka	Actinopterygii | Salmoniformes | Salmonidae | Oncorhynchus | Oncorhynchus nerka	NA	NA	NA	NA	NA
552	EOL:2922919	Diphyllobothrium latum	Animalia | Platyhelminthes | Cestoda | Diphyllobothriidea | Diphyllobothriidae | Diphyllobothrium | Diphyllobothrium latum	NA	parasiteOf	FBC:FB:SpecCode:240	Oncorhynchus gorbuscha	Actinopterygii | Salmoniformes | Salmonidae | Oncorhynchus | Oncorhynchus gorbuscha	NA	NA	NA	NA	NA
553	EOL:2922919	Diphyllobothrium latum	Animalia | Platyhelminthes | Cestoda | Diphyllobothriidea | Diphyllobothriidae | Diphyllobothrium | Diphyllobothrium latum	NA	parasiteOf	GBIF:5219234	Vulpes	Animalia | Chordata | Mammalia | Carnivora | Canidae | Vulpes	NA	NA	NA	NA	NA
554	EOL:2922919	Diphyllobothrium latum	Animalia | Platyhelminthes | Cestoda | Diphyllobothriidea | Diphyllobothriidae | Diphyllobothrium | Diphyllobothrium latum	NA	parasiteOf	FBC:FB:SpecCode:258	Esox lucius	Actinopterygii | Esociformes | Esocidae | Esox | Esox lucius	NA	NA	NA	NA	NA
555	EOL:474720	Diphyllobothrium tetrapterus	Animalia | Platyhelminthes | Cestoda | Diphyllobothriidea | Diphyllobothriidae | Diphyllobothrium | Diphyllobothrium tetrapterus	NA	parasiteOf	EOL:328617	Eumetopias jubatus	Animalia | Chordata | Mammalia | Carnivora | Otariidae | Eumetopias | Eumetopias jubatus	NA	NA	NA	NA	NA
556	EOL:474720	Diphyllobothrium tetrapterus	Animalia | Platyhelminthes | Cestoda | Diphyllobothriidea | Diphyllobothriidae | Diphyllobothrium | Diphyllobothrium tetrapterus	NA	parasiteOf	EOL:328629	Phoca vitulina	Animalia | Chordata | Mammalia | Carnivora | Phocidae | Phoca | Phoca vitulina	NA	NA	NA	NA	NA
557	EOL:474720	Diphyllobothrium tetrapterus	Animalia | Platyhelminthes | Cestoda | Diphyllobothriidea | Diphyllobothriidae | Diphyllobothrium | Diphyllobothrium tetrapterus	NA	parasiteOf	EOL:1052724	Pusa hispida	Animalia | Chordata | Mammalia | Carnivora | Phocidae | Pusa | Pusa hispida	NA	NA	NA	NA	NA
558	EOL:474720	Diphyllobothrium tetrapterus	Animalia | Platyhelminthes | Cestoda | Diphyllobothriidea | Diphyllobothriidae | Diphyllobothrium | Diphyllobothrium tetrapterus	NA	parasiteOf	EOL:328628	Phoca largha	Animalia | Chordata | Mammalia | Carnivora | Phocidae | Phoca | Phoca largha	NA	NA	NA	NA	NA
559	EOL:474720	Diphyllobothrium tetrapterus	Animalia | Platyhelminthes | Cestoda | Diphyllobothriidea | Diphyllobothriidae | Diphyllobothrium | Diphyllobothrium tetrapterus	NA	parasiteOf	EOL:328583	Enhydra lutris	Animalia | Chordata | Mammalia | Carnivora | Mustelidae | Enhydra | Enhydra lutris	NA	NA	NA	NA	NA
560	EOL:474720	Diphyllobothrium tetrapterus	Animalia | Platyhelminthes | Cestoda | Diphyllobothriidea | Diphyllobothriidae | Diphyllobothrium | Diphyllobothrium tetrapterus	NA	parasiteOf	EOL:328617	Eumetopias jubatus	Animalia | Chordata | Mammalia | Carnivora | Otariidae | Eumetopias | Eumetopias jubatus	NA	NA	NA	NA	NA
561	EOL:474720	Diphyllobothrium tetrapterus	Animalia | Platyhelminthes | Cestoda | Diphyllobothriidea | Diphyllobothriidae | Diphyllobothrium | Diphyllobothrium tetrapterus	NA	parasiteOf	EOL:328629	Phoca vitulina	Animalia | Chordata | Mammalia | Carnivora | Phocidae | Phoca | Phoca vitulina	NA	NA	NA	NA	NA
562	EOL:474720	Diphyllobothrium tetrapterus	Animalia | Platyhelminthes | Cestoda | Diphyllobothriidea | Diphyllobothriidae | Diphyllobothrium | Diphyllobothrium tetrapterus	NA	parasiteOf	EOL:1052724	Pusa hispida	Animalia | Chordata | Mammalia | Carnivora | Phocidae | Pusa | Pusa hispida	NA	NA	NA	NA	NA
563	EOL:474720	Diphyllobothrium tetrapterus	Animalia | Platyhelminthes | Cestoda | Diphyllobothriidea | Diphyllobothriidae | Diphyllobothrium | Diphyllobothrium tetrapterus	NA	parasiteOf	EOL:328628	Phoca largha	Animalia | Chordata | Mammalia | Carnivora | Phocidae | Phoca | Phoca largha	NA	NA	NA	NA	NA
564	EOL:474720	Diphyllobothrium tetrapterus	Animalia | Platyhelminthes | Cestoda | Diphyllobothriidea | Diphyllobothriidae | Diphyllobothrium | Diphyllobothrium tetrapterus	NA	parasiteOf	EOL:328583	Enhydra lutris	Animalia | Chordata | Mammalia | Carnivora | Mustelidae | Enhydra | Enhydra lutris	NA	NA	NA	NA	NA
565	EOL:2948558	Diphyllobothrium stemmacephalum	Animalia | Platyhelminthes | Cestoda | Diphyllobothriidea | Diphyllobothriidae | Diphyllobothrium | Diphyllobothrium stemmacephalum	NA	parasiteOf	EOL:317315	Lagenorhynchus acutus	Animalia | Chordata | Mammalia | Cetacea | Delphinidae | Lagenorhynchus | Lagenorhynchus acutus	NA	NA	NA	NA	NA
566	EOL:2948558	Diphyllobothrium stemmacephalum	Animalia | Platyhelminthes | Cestoda | Diphyllobothriidea | Diphyllobothriidae | Diphyllobothrium | Diphyllobothrium stemmacephalum	NA	parasiteOf	EOL:317315	Lagenorhynchus acutus	Animalia | Chordata | Mammalia | Cetacea | Delphinidae | Lagenorhynchus | Lagenorhynchus acutus	NA	NA	NA	NA	NA
567	EOL:17862337	Diphyllobothrium alascense	Animalia | Platyhelminthes | Cestoda | Diphyllobothriidea | Diphyllobothriidae | Diphyllobothrium | Diphyllobothrium alascense	NA	parasiteOf	EOL:219778	Loricariichthys ucayalensis	Animalia | Chordata | Actinopterygii | Siluriformes | Loricariidae | Loricariichthys | Loricariichthys ucayalensis	NA	NA	NA	NA	NA
568	EOL:17862337	Diphyllobothrium alascense	Animalia | Platyhelminthes | Cestoda | Diphyllobothriidea | Diphyllobothriidae | Diphyllobothrium | Diphyllobothrium alascense	NA	parasiteOf	EOL:328607	Canis lupus	Animalia | Chordata | Mammalia | Carnivora | Canidae | Canis | Canis lupus	NA	NA	NA	NA	NA
569	EOL:17862337	Diphyllobothrium alascense	Animalia | Platyhelminthes | Cestoda | Diphyllobothriidea | Diphyllobothriidae | Diphyllobothrium | Diphyllobothrium alascense	NA	parasiteOf	EOL:204768	Lota lota	Animalia | Chordata | Actinopterygii | Gadiformes | Lotidae | Lota | Lota lota	NA	NA	NA	NA	NA
570	EOL:17862337	Diphyllobothrium alascense	Animalia | Platyhelminthes | Cestoda | Diphyllobothriidea | Diphyllobothriidae | Diphyllobothrium | Diphyllobothrium alascense	NA	parasiteOf	EOL:219778	Loricariichthys ucayalensis	Animalia | Chordata | Actinopterygii | Siluriformes | Loricariidae | Loricariichthys | Loricariichthys ucayalensis	NA	NA	NA	NA	NA
571	EOL:17862337	Diphyllobothrium alascense	Animalia | Platyhelminthes | Cestoda | Diphyllobothriidea | Diphyllobothriidae | Diphyllobothrium | Diphyllobothrium alascense	NA	parasiteOf	EOL:328607	Canis lupus	Animalia | Chordata | Mammalia | Carnivora | Canidae | Canis | Canis lupus	NA	NA	NA	NA	NA
572	EOL:17862337	Diphyllobothrium alascense	Animalia | Platyhelminthes | Cestoda | Diphyllobothriidea | Diphyllobothriidae | Diphyllobothrium | Diphyllobothrium alascense	NA	parasiteOf	EOL:204768	Lota lota	Animalia | Chordata | Actinopterygii | Gadiformes | Lotidae | Lota | Lota lota	NA	NA	NA	NA	NA
573	EOL:2948552	Diphyllobothrium elegans	Animalia | Platyhelminthes | Cestoda | Diphyllobothriidea | Diphyllobothriidae | Diphyllobothrium | Diphyllobothrium elegans	NA	parasiteOf	no:match	Monachus schavinslandi		NA	NA	NA	NA	NA
574	EOL:2948552	Diphyllobothrium elegans	Animalia | Platyhelminthes | Cestoda | Diphyllobothriidea | Diphyllobothriidae | Diphyllobothrium | Diphyllobothrium elegans	NA	parasiteOf	no:match	Monachus schavinslandi		NA	NA	NA	NA	NA
575	EOL:2948552	Diphyllobothrium elegans	Animalia | Platyhelminthes | Cestoda | Diphyllobothriidea | Diphyllobothriidae | Diphyllobothrium | Diphyllobothrium elegans	NA	parasiteOf	EOL:216657	Theragra chalcogramma	Animalia | Chordata | Actinopterygii | Gadiformes | Gadidae | Theragra | Theragra chalcogramma	NA	NA	NA	NA	NA
576	EOL:2948552	Diphyllobothrium elegans	Animalia | Platyhelminthes | Cestoda | Diphyllobothriidea | Diphyllobothriidae | Diphyllobothrium | Diphyllobothrium elegans	NA	parasiteOf	EOL:2788745	Pollachius pollachius	Animalia | Chordata | Actinopterygii | Gadiformes | Gadidae | Pollachius | Pollachius pollachius	NA	NA	NA	NA	NA
577	EOL:2948552	Diphyllobothrium elegans	Animalia | Platyhelminthes | Cestoda | Diphyllobothriidea | Diphyllobothriidae | Diphyllobothrium | Diphyllobothrium elegans	NA	parasiteOf	EOL:216657	Theragra chalcogramma	Animalia | Chordata | Actinopterygii | Gadiformes | Gadidae | Theragra | Theragra chalcogramma	NA	NA	NA	NA	NA
578	EOL:2948552	Diphyllobothrium elegans	Animalia | Platyhelminthes | Cestoda | Diphyllobothriidea | Diphyllobothriidae | Diphyllobothrium | Diphyllobothrium elegans	NA	parasiteOf	EOL:2788745	Pollachius pollachius	Animalia | Chordata | Actinopterygii | Gadiformes | Gadidae | Pollachius | Pollachius pollachius	NA	NA	NA	NA	NA
579	EOL:11988328	Diphyllobothrium pacificum	Animalia | Platyhelminthes | Cestoda | Diphyllobothriidea | Diphyllobothriidae | Diphyllobothrium | Diphyllobothrium pacificum	NA	parasiteOf	no:match	CALLOTANA =CALLORHINUS URSINUS		NA	NA	NA	NA	NA
580	EOL:11988328	Diphyllobothrium pacificum	Animalia | Platyhelminthes | Cestoda | Diphyllobothriidea | Diphyllobothriidae | Diphyllobothrium | Diphyllobothrium pacificum	NA	parasiteOf	no:match	CALLOTANA =CALLORHINUS URSINUS		NA	NA	NA	NA	NA
581	EOL:11988328	Diphyllobothrium pacificum	Animalia | Platyhelminthes | Cestoda | Diphyllobothriidea | Diphyllobothriidae | Diphyllobothrium | Diphyllobothrium pacificum	NA	parasiteOf	EOL:211431	Ariopsis seemanni	Animalia | Chordata | Actinopterygii | Siluriformes | Ariidae | Ariopsis | Ariopsis seemanni	NA	NA	NA	NA	NA
582	EOL:11988328	Diphyllobothrium pacificum	Animalia | Platyhelminthes | Cestoda | Diphyllobothriidea | Diphyllobothriidae | Diphyllobothrium | Diphyllobothrium pacificum	NA	parasiteOf	EOL:207141	Anisotremus scapularis	Animalia | Chordata | Actinopterygii | Perciformes | Haemulidae | Anisotremus | Anisotremus scapularis	NA	NA	NA	NA	NA
583	EOL:11988328	Diphyllobothrium pacificum	Animalia | Platyhelminthes | Cestoda | Diphyllobothriidea | Diphyllobothriidae | Diphyllobothrium | Diphyllobothrium pacificum	NA	parasiteOf	EOL:213075	Seriolella violacea	Animalia | Chordata | Actinopterygii | Perciformes | Centrolophidae | Seriolella | Seriolella violacea	NA	NA	NA	NA	NA
584	EOL:11988328	Diphyllobothrium pacificum	Animalia | Platyhelminthes | Cestoda | Diphyllobothriidea | Diphyllobothriidae | Diphyllobothrium | Diphyllobothrium pacificum	NA	parasiteOf	EOL:223572	Paralonchurus peruanus	Animalia | Chordata | Actinopterygii | Perciformes | Sciaenidae | Paralonchurus | Paralonchurus peruanus	NA	NA	NA	NA	NA
585	EOL:11988328	Diphyllobothrium pacificum	Animalia | Platyhelminthes | Cestoda | Diphyllobothriidea | Diphyllobothriidae | Diphyllobothrium | Diphyllobothrium pacificum	NA	parasiteOf	EOL:208607	Sarda chiliensis	Animalia | Chordata | Actinopterygii | Perciformes | Scombridae | Sarda | Sarda chiliensis	NA	NA	NA	NA	NA
586	EOL:11988328	Diphyllobothrium pacificum	Animalia | Platyhelminthes | Cestoda | Diphyllobothriidea | Diphyllobothriidae | Diphyllobothrium | Diphyllobothrium pacificum	NA	parasiteOf	EOL:209960	Trachinotus paitensis	Animalia | Chordata | Actinopterygii | Perciformes | Carangidae | Trachinotus | Trachinotus paitensis	NA	NA	NA	NA	NA
587	EOL:11988328	Diphyllobothrium pacificum	Animalia | Platyhelminthes | Cestoda | Diphyllobothriidea | Diphyllobothriidae | Diphyllobothrium | Diphyllobothrium pacificum	NA	parasiteOf	GBIF:2400075	Menticirrhus	Animalia | Chordata | Actinopterygii | Perciformes | Sciaenidae | Menticirrhus	NA	NA	NA	NA	NA
588	EOL:11988328	Diphyllobothrium pacificum	Animalia | Platyhelminthes | Cestoda | Diphyllobothriidea | Diphyllobothriidae | Diphyllobothrium | Diphyllobothrium pacificum	NA	parasiteOf	EOL:23911	Paralichthys	Animalia | Chordata | Actinopterygii | Pleuronectiformes | Paralichthyidae | Paralichthys	NA	NA	NA	NA	NA
589	EOL:11988328	Diphyllobothrium pacificum	Animalia | Platyhelminthes | Cestoda | Diphyllobothriidea | Diphyllobothriidae | Diphyllobothrium | Diphyllobothrium pacificum	NA	parasiteOf	EOL:23983	Sciaena	Animalia | Chordata | Actinopterygii | Perciformes | Sciaenidae | Sciaena	NA	NA	NA	NA	NA
590	EOL:11988328	Diphyllobothrium pacificum	Animalia | Platyhelminthes | Cestoda | Diphyllobothriidea | Diphyllobothriidae | Diphyllobothrium | Diphyllobothrium pacificum	NA	parasiteOf	EOL:24620	Merluccius	Animalia | Chordata | Actinopterygii | Gadiformes | Merlucciidae | Merluccius	NA	NA	NA	NA	NA
591	EOL:11988328	Diphyllobothrium pacificum	Animalia | Platyhelminthes | Cestoda | Diphyllobothriidea | Diphyllobothriidae | Diphyllobothrium | Diphyllobothrium pacificum	NA	parasiteOf	EOL:328618	Callorhinus ursinus	Animalia | Chordata | Mammalia | Carnivora | Otariidae | Callorhinus | Callorhinus ursinus	NA	NA	NA	NA	NA
592	EOL:11988328	Diphyllobothrium pacificum	Animalia | Platyhelminthes | Cestoda | Diphyllobothriidea | Diphyllobothriidae | Diphyllobothrium | Diphyllobothrium pacificum	NA	parasiteOf	EOL:328617	Eumetopias jubatus	Animalia | Chordata | Mammalia | Carnivora | Otariidae | Eumetopias | Eumetopias jubatus	NA	NA	NA	NA	NA
593	EOL:11988328	Diphyllobothrium pacificum	Animalia | Platyhelminthes | Cestoda | Diphyllobothriidea | Diphyllobothriidae | Diphyllobothrium | Diphyllobothrium pacificum	NA	parasiteOf	EOL:211431	Ariopsis seemanni	Animalia | Chordata | Actinopterygii | Siluriformes | Ariidae | Ariopsis | Ariopsis seemanni	NA	NA	NA	NA	NA
594	EOL:11988328	Diphyllobothrium pacificum	Animalia | Platyhelminthes | Cestoda | Diphyllobothriidea | Diphyllobothriidae | Diphyllobothrium | Diphyllobothrium pacificum	NA	parasiteOf	EOL:207141	Anisotremus scapularis	Animalia | Chordata | Actinopterygii | Perciformes | Haemulidae | Anisotremus | Anisotremus scapularis	NA	NA	NA	NA	NA
595	EOL:11988328	Diphyllobothrium pacificum	Animalia | Platyhelminthes | Cestoda | Diphyllobothriidea | Diphyllobothriidae | Diphyllobothrium | Diphyllobothrium pacificum	NA	parasiteOf	EOL:213075	Seriolella violacea	Animalia | Chordata | Actinopterygii | Perciformes | Centrolophidae | Seriolella | Seriolella violacea	NA	NA	NA	NA	NA
596	EOL:11988328	Diphyllobothrium pacificum	Animalia | Platyhelminthes | Cestoda | Diphyllobothriidea | Diphyllobothriidae | Diphyllobothrium | Diphyllobothrium pacificum	NA	parasiteOf	EOL:223572	Paralonchurus peruanus	Animalia | Chordata | Actinopterygii | Perciformes | Sciaenidae | Paralonchurus | Paralonchurus peruanus	NA	NA	NA	NA	NA
597	EOL:11988328	Diphyllobothrium pacificum	Animalia | Platyhelminthes | Cestoda | Diphyllobothriidea | Diphyllobothriidae | Diphyllobothrium | Diphyllobothrium pacificum	NA	parasiteOf	EOL:208607	Sarda chiliensis	Animalia | Chordata | Actinopterygii | Perciformes | Scombridae | Sarda | Sarda chiliensis	NA	NA	NA	NA	NA
598	EOL:11988328	Diphyllobothrium pacificum	Animalia | Platyhelminthes | Cestoda | Diphyllobothriidea | Diphyllobothriidae | Diphyllobothrium | Diphyllobothrium pacificum	NA	parasiteOf	EOL:209960	Trachinotus paitensis	Animalia | Chordata | Actinopterygii | Perciformes | Carangidae | Trachinotus | Trachinotus paitensis	NA	NA	NA	NA	NA
599	EOL:11988328	Diphyllobothrium pacificum	Animalia | Platyhelminthes | Cestoda | Diphyllobothriidea | Diphyllobothriidae | Diphyllobothrium | Diphyllobothrium pacificum	NA	parasiteOf	GBIF:2400075	Menticirrhus	Animalia | Chordata | Actinopterygii | Perciformes | Sciaenidae | Menticirrhus	NA	NA	NA	NA	NA
600	EOL:11988328	Diphyllobothrium pacificum	Animalia | Platyhelminthes | Cestoda | Diphyllobothriidea | Diphyllobothriidae | Diphyllobothrium | Diphyllobothrium pacificum	NA	parasiteOf	EOL:23911	Paralichthys	Animalia | Chordata | Actinopterygii | Pleuronectiformes | Paralichthyidae | Paralichthys	NA	NA	NA	NA	NA
601	EOL:11988328	Diphyllobothrium pacificum	Animalia | Platyhelminthes | Cestoda | Diphyllobothriidea | Diphyllobothriidae | Diphyllobothrium | Diphyllobothrium pacificum	NA	parasiteOf	EOL:23983	Sciaena	Animalia | Chordata | Actinopterygii | Perciformes | Sciaenidae | Sciaena	NA	NA	NA	NA	NA
602	EOL:11988328	Diphyllobothrium pacificum	Animalia | Platyhelminthes | Cestoda | Diphyllobothriidea | Diphyllobothriidae | Diphyllobothrium | Diphyllobothrium pacificum	NA	parasiteOf	EOL:24620	Merluccius	Animalia | Chordata | Actinopterygii | Gadiformes | Merlucciidae | Merluccius	NA	NA	NA	NA	NA
603	EOL:11988328	Diphyllobothrium pacificum	Animalia | Platyhelminthes | Cestoda | Diphyllobothriidea | Diphyllobothriidae | Diphyllobothrium | Diphyllobothrium pacificum	NA	parasiteOf	EOL:328618	Callorhinus ursinus	Animalia | Chordata | Mammalia | Carnivora | Otariidae | Callorhinus | Callorhinus ursinus	NA	NA	NA	NA	NA
604	EOL:11988328	Diphyllobothrium pacificum	Animalia | Platyhelminthes | Cestoda | Diphyllobothriidea | Diphyllobothriidae | Diphyllobothrium | Diphyllobothrium pacificum	NA	parasiteOf	EOL:328617	Eumetopias jubatus	Animalia | Chordata | Mammalia | Carnivora | Otariidae | Eumetopias | Eumetopias jubatus	NA	NA	NA	NA	NA
605	EOL:17862692	Diphyllobothrium cameroni	Animalia | Platyhelminthes | Cestoda | Diphyllobothriidea | Diphyllobothriidae | Diphyllobothrium | Diphyllobothrium cameroni	NA	parasiteOf	no:match	Monachus schavinslandi		NA	NA	NA	NA	NA
606	EOL:17862692	Diphyllobothrium cameroni	Animalia | Platyhelminthes | Cestoda | Diphyllobothriidea | Diphyllobothriidae | Diphyllobothrium | Diphyllobothrium cameroni	NA	parasiteOf	no:match	Monachus schavinslandi		NA	NA	NA	NA	NA
607	EOL:17862692	Diphyllobothrium cameroni	Animalia | Platyhelminthes | Cestoda | Diphyllobothriidea | Diphyllobothriidae | Diphyllobothrium | Diphyllobothrium cameroni	NA	parasiteOf	EOL:328635	Monachus schauinslandi	Animalia | Chordata | Mammalia | Carnivora | Phocidae | Monachus | Monachus schauinslandi	NA	NA	NA	NA	NA
608	EOL:17862692	Diphyllobothrium cameroni	Animalia | Platyhelminthes | Cestoda | Diphyllobothriidea | Diphyllobothriidae | Diphyllobothrium | Diphyllobothrium cameroni	NA	parasiteOf	EOL:328635	Monachus schauinslandi	Animalia | Chordata | Mammalia | Carnivora | Phocidae | Monachus | Monachus schauinslandi	NA	NA	NA	NA	NA
609	EOL:4968417	Diphyllobothrium hians	Animalia | Platyhelminthes | Cestoda | Diphyllobothriidea | Diphyllobothriidae | Diphyllobothrium | Diphyllobothrium hians	NA	parasiteOf	no:match	Monachus schavinslandi		NA	NA	NA	NA	NA
610	EOL:4968417	Diphyllobothrium hians	Animalia | Platyhelminthes | Cestoda | Diphyllobothriidea | Diphyllobothriidae | Diphyllobothrium | Diphyllobothrium hians	NA	parasiteOf	no:match	Monachus schavinslandi		NA	NA	NA	NA	NA
611	EOL:4968417	Diphyllobothrium hians	Animalia | Platyhelminthes | Cestoda | Diphyllobothriidea | Diphyllobothriidae | Diphyllobothrium | Diphyllobothrium hians	NA	parasiteOf	EOL:328635	Monachus schauinslandi	Animalia | Chordata | Mammalia | Carnivora | Phocidae | Monachus | Monachus schauinslandi	NA	NA	NA	NA	NA
612	EOL:4968417	Diphyllobothrium hians	Animalia | Platyhelminthes | Cestoda | Diphyllobothriidea | Diphyllobothriidae | Diphyllobothrium | Diphyllobothrium hians	NA	parasiteOf	EOL:328635	Monachus schauinslandi	Animalia | Chordata | Mammalia | Carnivora | Phocidae | Monachus | Monachus schauinslandi	NA	NA	NA	NA	NA
613	GBIF:4345040	Diphyllobothrium mobile	Animalia | Platyhelminthes | Cestoda | Diphyllobothriidea | Diphyllobothriidae | Diphyllobothrium | Diphyllobothrium mobile	NA	parasiteOf	EOL:328638	Leptonychotes weddellii	Animalia | Chordata | Mammalia | Carnivora | Phocidae | Leptonychotes | Leptonychotes weddellii	NA	NA	NA	NA	NA
614	GBIF:4345040	Diphyllobothrium mobile	Animalia | Platyhelminthes | Cestoda | Diphyllobothriidea | Diphyllobothriidae | Diphyllobothrium | Diphyllobothrium mobile	NA	parasiteOf	EOL:328638	Leptonychotes weddellii	Animalia | Chordata | Mammalia | Carnivora | Phocidae | Leptonychotes | Leptonychotes weddellii	NA	NA	NA	NA	NA
615	EOL:11988329	Diphyllobothrium klebanovskii	Cellular organisms | Eukaryota | Opisthokonta | Metazoa | Eumetazoa | Bilateria | Platyhelminthes | Cestoda | Eucestoda | Diphyllobothriidea | Diphyllobothriidae | Diphyllobothrium | Diphyllobothrium klebanovskii	NA	parasiteOf	INAT_TAXON:203051	Salvelinus malma malma	Animalia | Chordata | Actinopterygii | Salmoniformes | Salmonidae | Salvelinus | Salvelinus malma malma	NA	NA	NA	NA	NA
616	EOL:11988329	Diphyllobothrium klebanovskii	Cellular organisms | Eukaryota | Opisthokonta | Metazoa | Eumetazoa | Bilateria | Platyhelminthes | Cestoda | Eucestoda | Diphyllobothriidea | Diphyllobothriidae | Diphyllobothrium | Diphyllobothrium klebanovskii	NA	parasiteOf	EOL:204578	Salvelinus leucomaenis	Animalia | Chordata | Actinopterygii | Salmoniformes | Salmonidae | Salvelinus | Salvelinus leucomaenis	NA	NA	NA	NA	NA
617	EOL:11988329	Diphyllobothrium klebanovskii	Cellular organisms | Eukaryota | Opisthokonta | Metazoa | Eumetazoa | Bilateria | Platyhelminthes | Cestoda | Eucestoda | Diphyllobothriidea | Diphyllobothriidae | Diphyllobothrium | Diphyllobothrium klebanovskii	NA	parasiteOf	EOL:205247	Oncorhynchus keta	Animalia | Chordata | Actinopterygii | Salmoniformes | Salmonidae | Oncorhynchus | Oncorhynchus keta	NA	NA	NA	NA	NA
618	EOL:11988329	Diphyllobothrium klebanovskii	Cellular organisms | Eukaryota | Opisthokonta | Metazoa | Eumetazoa | Bilateria | Platyhelminthes | Cestoda | Eucestoda | Diphyllobothriidea | Diphyllobothriidae | Diphyllobothrium | Diphyllobothrium klebanovskii	NA	parasiteOf	FBC:FB:SpecCode:240	Oncorhynchus gorbuscha	Actinopterygii | Salmoniformes | Salmonidae | Oncorhynchus | Oncorhynchus gorbuscha	NA	NA	NA	NA	NA
619	EOL:11988329	Diphyllobothrium klebanovskii	Cellular organisms | Eukaryota | Opisthokonta | Metazoa | Eumetazoa | Bilateria | Platyhelminthes | Cestoda | Eucestoda | Diphyllobothriidea | Diphyllobothriidae | Diphyllobothrium | Diphyllobothrium klebanovskii	NA	parasiteOf	INAT_TAXON:203051	Salvelinus malma malma	Animalia | Chordata | Actinopterygii | Salmoniformes | Salmonidae | Salvelinus | Salvelinus malma malma	NA	NA	NA	NA	NA
620	EOL:11988329	Diphyllobothrium klebanovskii	Cellular organisms | Eukaryota | Opisthokonta | Metazoa | Eumetazoa | Bilateria | Platyhelminthes | Cestoda | Eucestoda | Diphyllobothriidea | Diphyllobothriidae | Diphyllobothrium | Diphyllobothrium klebanovskii	NA	parasiteOf	EOL:204578	Salvelinus leucomaenis	Animalia | Chordata | Actinopterygii | Salmoniformes | Salmonidae | Salvelinus | Salvelinus leucomaenis	NA	NA	NA	NA	NA
621	EOL:11988329	Diphyllobothrium klebanovskii	Cellular organisms | Eukaryota | Opisthokonta | Metazoa | Eumetazoa | Bilateria | Platyhelminthes | Cestoda | Eucestoda | Diphyllobothriidea | Diphyllobothriidae | Diphyllobothrium | Diphyllobothrium klebanovskii	NA	parasiteOf	EOL:205247	Oncorhynchus keta	Animalia | Chordata | Actinopterygii | Salmoniformes | Salmonidae | Oncorhynchus | Oncorhynchus keta	NA	NA	NA	NA	NA
622	EOL:11988329	Diphyllobothrium klebanovskii	Cellular organisms | Eukaryota | Opisthokonta | Metazoa | Eumetazoa | Bilateria | Platyhelminthes | Cestoda | Eucestoda | Diphyllobothriidea | Diphyllobothriidae | Diphyllobothrium | Diphyllobothrium klebanovskii	NA	parasiteOf	FBC:FB:SpecCode:240	Oncorhynchus gorbuscha	Actinopterygii | Salmoniformes | Salmonidae | Oncorhynchus | Oncorhynchus gorbuscha	NA	NA	NA	NA	NA
623	GBIF:7012898	Diphyllobothrium hottai	Animalia | Platyhelminthes | Cestoda | Diphyllobothriidea | Diphyllobothriidae | Diphyllobothrium | Diphyllobothrium hottai	NA	parasiteOf	FBC:FB:SpecCode:2696	Hypomesus transpacificus	Actinopterygii | Osmeriformes | Osmeridae | Hypomesus | Hypomesus transpacificus	NA	NA	NA	NA	NA
624	GBIF:7012898	Diphyllobothrium hottai	Animalia | Platyhelminthes | Cestoda | Diphyllobothriidea | Diphyllobothriidae | Diphyllobothrium | Diphyllobothrium hottai	NA	parasiteOf	EOL:224435	Hypomesus nipponensis	Animalia | Chordata | Actinopterygii | Osmeriformes | Osmeridae | Hypomesus | Hypomesus nipponensis	NA	NA	NA	NA	NA
625	GBIF:7012898	Diphyllobothrium hottai	Animalia | Platyhelminthes | Cestoda | Diphyllobothriidea | Diphyllobothriidae | Diphyllobothrium | Diphyllobothrium hottai	NA	parasiteOf	EOL:204828	Osmerus eperlanus	Animalia | Chordata | Actinopterygii | Osmeriformes | Osmeridae | Osmerus | Osmerus eperlanus	NA	NA	NA	NA	NA
626	GBIF:7012898	Diphyllobothrium hottai	Animalia | Platyhelminthes | Cestoda | Diphyllobothriidea | Diphyllobothriidae | Diphyllobothrium | Diphyllobothrium hottai	NA	parasiteOf	EOL:357054	Osmerus mordax	Animalia | Chordata | Actinopterygii | Osmeriformes | Osmeridae | Osmerus | Osmerus mordax	NA	NA	NA	NA	NA
627	GBIF:7012898	Diphyllobothrium hottai	Animalia | Platyhelminthes | Cestoda | Diphyllobothriidea | Diphyllobothriidae | Diphyllobothrium | Diphyllobothrium hottai	NA	parasiteOf	FBC:FB:SpecCode:2696	Hypomesus transpacificus	Actinopterygii | Osmeriformes | Osmeridae | Hypomesus | Hypomesus transpacificus	NA	NA	NA	NA	NA
628	GBIF:7012898	Diphyllobothrium hottai	Animalia | Platyhelminthes | Cestoda | Diphyllobothriidea | Diphyllobothriidae | Diphyllobothrium | Diphyllobothrium hottai	NA	parasiteOf	EOL:224435	Hypomesus nipponensis	Animalia | Chordata | Actinopterygii | Osmeriformes | Osmeridae | Hypomesus | Hypomesus nipponensis	NA	NA	NA	NA	NA
629	GBIF:7012898	Diphyllobothrium hottai	Animalia | Platyhelminthes | Cestoda | Diphyllobothriidea | Diphyllobothriidae | Diphyllobothrium | Diphyllobothrium hottai	NA	parasiteOf	EOL:204828	Osmerus eperlanus	Animalia | Chordata | Actinopterygii | Osmeriformes | Osmeridae | Osmerus | Osmerus eperlanus	NA	NA	NA	NA	NA
630	GBIF:7012898	Diphyllobothrium hottai	Animalia | Platyhelminthes | Cestoda | Diphyllobothriidea | Diphyllobothriidae | Diphyllobothrium | Diphyllobothrium hottai	NA	parasiteOf	EOL:357054	Osmerus mordax	Animalia | Chordata | Actinopterygii | Osmeriformes | Osmeridae | Osmerus | Osmerus mordax	NA	NA	NA	NA	NA
631	GBIF:7012881	Diphyllobothrium rauschi	Animalia | Platyhelminthes | Cestoda | Diphyllobothriidea | Diphyllobothriidae | Diphyllobothrium | Diphyllobothrium rauschi	NA	parasiteOf	no:match	Monachus schavinslandi		NA	NA	NA	NA	NA
632	GBIF:7012881	Diphyllobothrium rauschi	Animalia | Platyhelminthes | Cestoda | Diphyllobothriidea | Diphyllobothriidae | Diphyllobothrium | Diphyllobothrium rauschi	NA	parasiteOf	no:match	Monachus schavinslandi		NA	NA	NA	NA	NA
633	GBIF:7012881	Diphyllobothrium rauschi	Animalia | Platyhelminthes | Cestoda | Diphyllobothriidea | Diphyllobothriidae | Diphyllobothrium | Diphyllobothrium rauschi	NA	parasiteOf	EOL:328635	Monachus schauinslandi	Animalia | Chordata | Mammalia | Carnivora | Phocidae | Monachus | Monachus schauinslandi	NA	NA	NA	NA	NA
634	GBIF:7012881	Diphyllobothrium rauschi	Animalia | Platyhelminthes | Cestoda | Diphyllobothriidea | Diphyllobothriidae | Diphyllobothrium | Diphyllobothrium rauschi	NA	parasiteOf	EOL:328635	Monachus schauinslandi	Animalia | Chordata | Mammalia | Carnivora | Phocidae | Monachus | Monachus schauinslandi	NA	NA	NA	NA	NA
635	GBIF:7012959	Diphyllobothrium minutus	Animalia | Platyhelminthes | Cestoda | Diphyllobothriidea | Diphyllobothriidae | Diphyllobothrium | Diphyllobothrium minutus	NA	parasiteOf	no:match	Monachus schavinslandi		NA	NA	NA	NA	NA
636	GBIF:7012959	Diphyllobothrium minutus	Animalia | Platyhelminthes | Cestoda | Diphyllobothriidea | Diphyllobothriidae | Diphyllobothrium | Diphyllobothrium minutus	NA	parasiteOf	no:match	Monachus schavinslandi		NA	NA	NA	NA	NA
637	GBIF:7012880	Diphyllobothrium fayi	Animalia | Platyhelminthes | Cestoda | Diphyllobothriidea | Diphyllobothriidae | Diphyllobothrium | Diphyllobothrium fayi	NA	parasiteOf	EOL:328627	Odobenus rosmarus	Animalia | Chordata | Mammalia | Carnivora | Odobenidae | Odobenus | Odobenus rosmarus	NA	NA	NA	NA	NA
638	GBIF:7012880	Diphyllobothrium fayi	Animalia | Platyhelminthes | Cestoda | Diphyllobothriidea | Diphyllobothriidae | Diphyllobothrium | Diphyllobothrium fayi	NA	parasiteOf	EOL:328627	Odobenus rosmarus	Animalia | Chordata | Mammalia | Carnivora | Odobenidae | Odobenus | Odobenus rosmarus	NA	NA	NA	NA	NA
639	EOL:59979	Diphyllobothrium	Animalia | Platyhelminthes | Cestoda | Diphyllobothriidea | Diphyllobothriidae | Diphyllobothrium	NA	parasiteOf	no:match	Cerdocyon microtis		NA	NA	NA	NA	NA
640	EOL:59979	Diphyllobothrium	Animalia | Platyhelminthes | Cestoda | Diphyllobothriidea | Diphyllobothriidae | Diphyllobothrium	NA	parasiteOf	no:match	Conegonus oregonus		NA	NA	NA	NA	NA
641	EOL:59979	Diphyllobothrium	Animalia | Platyhelminthes | Cestoda | Diphyllobothriidea | Diphyllobothriidae | Diphyllobothrium	NA	parasiteOf	no:match	Tursiops trancatus		NA	NA	NA	NA	NA
642	EOL:59979	Diphyllobothrium	Animalia | Platyhelminthes | Cestoda | Diphyllobothriidea | Diphyllobothriidae | Diphyllobothrium	NA	parasiteOf	no:match	Ursus ubetanus		NA	NA	NA	NA	NA
643	EOL:59979	Diphyllobothrium	Animalia | Platyhelminthes | Cestoda | Diphyllobothriidea | Diphyllobothriidae | Diphyllobothrium	NA	parasiteOf	no:match	Python reticularis		NA	NA	NA	NA	NA
644	EOL:59979	Diphyllobothrium	Animalia | Platyhelminthes | Cestoda | Diphyllobothriidea | Diphyllobothriidae | Diphyllobothrium	NA	parasiteOf	EOL:988264	Mustelus antarcticus	Animalia | Chordata | Vertebrata | Chondrichthyes | Elasmobranchii | Euselachii | Carcharhiniformes | Triakidae | Mustelus | Mustelus antarcticus	NA	NA	NA	NA	NA
645	EOL:59979	Diphyllobothrium	Animalia | Platyhelminthes | Cestoda | Diphyllobothriidea | Diphyllobothriidae | Diphyllobothrium	NA	parasiteOf	EOL:328533	Globicephala macrorhynchus	Animalia | Chordata | Mammalia | Cetacea | Delphinidae | Globicephala | Globicephala macrorhynchus	NA	NA	NA	NA	NA
646	EOL:59979	Diphyllobothrium	Animalia | Platyhelminthes | Cestoda | Diphyllobothriidea | Diphyllobothriidae | Diphyllobothrium	NA	parasiteOf	EOL:205084	Mallotus villosus	Animalia | Chordata | Actinopterygii | Osmeriformes | Osmeridae | Mallotus | Mallotus villosus	NA	NA	NA	NA	NA
647	EOL:59979	Diphyllobothrium	Animalia | Platyhelminthes | Cestoda | Diphyllobothriidea | Diphyllobothriidae | Diphyllobothrium	NA	parasiteOf	EOL:24383	Oncorhynchus	Animalia | Chordata | Actinopterygii | Salmoniformes | Salmonidae | Oncorhynchus	NA	NA	NA	NA	NA
648	EOL:59979	Diphyllobothrium	Animalia | Platyhelminthes | Cestoda | Diphyllobothriidea | Diphyllobothriidae | Diphyllobothrium	NA	parasiteOf	EOL:328635	Monachus schauinslandi	Animalia | Chordata | Mammalia | Carnivora | Phocidae | Monachus | Monachus schauinslandi	NA	NA	NA	NA	NA
649	EOL:59979	Diphyllobothrium	Animalia | Platyhelminthes | Cestoda | Diphyllobothriidea | Diphyllobothriidae | Diphyllobothrium	NA	parasiteOf	no:match	Cerdocyon microtis		NA	NA	NA	NA	NA
650	EOL:59979	Diphyllobothrium	Animalia | Platyhelminthes | Cestoda | Diphyllobothriidea | Diphyllobothriidae | Diphyllobothrium	NA	parasiteOf	no:match	Conegonus oregonus		NA	NA	NA	NA	NA
651	EOL:59979	Diphyllobothrium	Animalia | Platyhelminthes | Cestoda | Diphyllobothriidea | Diphyllobothriidae | Diphyllobothrium	NA	parasiteOf	no:match	Tursiops trancatus		NA	NA	NA	NA	NA
652	EOL:59979	Diphyllobothrium	Animalia | Platyhelminthes | Cestoda | Diphyllobothriidea | Diphyllobothriidae | Diphyllobothrium	NA	parasiteOf	no:match	Ursus ubetanus		NA	NA	NA	NA	NA
653	EOL:59979	Diphyllobothrium	Animalia | Platyhelminthes | Cestoda | Diphyllobothriidea | Diphyllobothriidae | Diphyllobothrium	NA	parasiteOf	no:match	Python reticularis		NA	NA	NA	NA	NA
654	EOL:59979	Diphyllobothrium	Animalia | Platyhelminthes | Cestoda | Diphyllobothriidea | Diphyllobothriidae | Diphyllobothrium	NA	parasiteOf	EOL:988264	Mustelus antarcticus	Animalia | Chordata | Vertebrata | Chondrichthyes | Elasmobranchii | Euselachii | Carcharhiniformes | Triakidae | Mustelus | Mustelus antarcticus	NA	NA	NA	NA	NA
655	EOL:59979	Diphyllobothrium	Animalia | Platyhelminthes | Cestoda | Diphyllobothriidea | Diphyllobothriidae | Diphyllobothrium	NA	parasiteOf	EOL:328533	Globicephala macrorhynchus	Animalia | Chordata | Mammalia | Cetacea | Delphinidae | Globicephala | Globicephala macrorhynchus	NA	NA	NA	NA	NA
656	EOL:59979	Diphyllobothrium	Animalia | Platyhelminthes | Cestoda | Diphyllobothriidea | Diphyllobothriidae | Diphyllobothrium	NA	parasiteOf	EOL:205084	Mallotus villosus	Animalia | Chordata | Actinopterygii | Osmeriformes | Osmeridae | Mallotus | Mallotus villosus	NA	NA	NA	NA	NA
657	EOL:59979	Diphyllobothrium	Animalia | Platyhelminthes | Cestoda | Diphyllobothriidea | Diphyllobothriidae | Diphyllobothrium	NA	parasiteOf	EOL:24383	Oncorhynchus	Animalia | Chordata | Actinopterygii | Salmoniformes | Salmonidae | Oncorhynchus	NA	NA	NA	NA	NA
658	EOL:59979	Diphyllobothrium	Animalia | Platyhelminthes | Cestoda | Diphyllobothriidea | Diphyllobothriidae | Diphyllobothrium	NA	parasiteOf	EOL:328635	Monachus schauinslandi	Animalia | Chordata | Mammalia | Carnivora | Phocidae | Monachus | Monachus schauinslandi	NA	NA	NA	NA	NA
659	EOL:59979	Diphyllobothrium	Animalia | Platyhelminthes | Cestoda | Diphyllobothriidea | Diphyllobothriidae | Diphyllobothrium	NA	parasiteOf	EOL:317315	Lagenorhynchus acutus	Animalia | Chordata | Mammalia | Cetacea | Delphinidae | Lagenorhynchus | Lagenorhynchus acutus	NA	NA	NA	NA	NA
660	EOL:59979	Diphyllobothrium	Animalia | Platyhelminthes | Cestoda | Diphyllobothriidea | Diphyllobothriidae | Diphyllobothrium	NA	parasiteOf	EOL:211303	Sander vitreus	Animalia | Chordata | Actinopterygii | Perciformes | Percidae | Sander | Sander vitreus	NA	NA	NA	NA	NA
661	EOL:59979	Diphyllobothrium	Animalia | Platyhelminthes | Cestoda | Diphyllobothriidea | Diphyllobothriidae | Diphyllobothrium	NA	parasiteOf	EOL:328530	Peponocephala electra	Animalia | Chordata | Mammalia | Cetacea | Delphinidae | Peponocephala | Peponocephala electra	NA	NA	NA	NA	NA
662	EOL:59979	Diphyllobothrium	Animalia | Platyhelminthes | Cestoda | Diphyllobothriidea | Diphyllobothriidae | Diphyllobothrium	NA	parasiteOf	EOL:328615	Zalophus californianus	Animalia | Chordata | Mammalia | Carnivora | Otariidae | Zalophus | Zalophus californianus	NA	NA	NA	NA	NA
663	EOL:59979	Diphyllobothrium	Animalia | Platyhelminthes | Cestoda | Diphyllobothriidea | Diphyllobothriidae | Diphyllobothrium	NA	parasiteOf	EOL:328619	Arctocephalus pusillus	Animalia | Chordata | Mammalia | Carnivora | Otariidae | Arctocephalus | Arctocephalus pusillus	NA	NA	NA	NA	NA
664	EOL:59979	Diphyllobothrium	Animalia | Platyhelminthes | Cestoda | Diphyllobothriidea | Diphyllobothriidae | Diphyllobothrium	NA	parasiteOf	EOL:328637	Hydrurga leptonyx	Animalia | Chordata | Mammalia | Carnivora | Phocidae | Hydrurga | Hydrurga leptonyx	NA	NA	NA	NA	NA
665	EOL:59979	Diphyllobothrium	Animalia | Platyhelminthes | Cestoda | Diphyllobothriidea | Diphyllobothriidae | Diphyllobothrium	NA	parasiteOf	EOL:1052723	Lobodon carcinophaga	Animalia | Chordata | Mammalia | Carnivora | Phocidae | Lobodon | Lobodon carcinophaga	NA	NA	NA	NA	NA
666	EOL:59979	Diphyllobothrium	Animalia | Platyhelminthes | Cestoda | Diphyllobothriidea | Diphyllobothriidae | Diphyllobothrium	NA	parasiteOf	EOL:328607	Canis lupus	Animalia | Chordata | Mammalia | Carnivora | Canidae | Canis | Canis lupus	NA	NA	NA	NA	NA
667	EOL:59979	Diphyllobothrium	Animalia | Platyhelminthes | Cestoda | Diphyllobothriidea | Diphyllobothriidae | Diphyllobothrium	NA	parasiteOf	EOL:129548	Tursiops truncatus	Animalia | Chordata | Mammalia | Cetacea | Delphinidae | Tursiops | Tursiops truncatus	NA	NA	NA	NA	NA
668	EOL:59979	Diphyllobothrium	Animalia | Platyhelminthes | Cestoda | Diphyllobothriidea | Diphyllobothriidae | Diphyllobothrium	NA	parasiteOf	EOL:205252	Oncorhynchus tshawytscha	Animalia | Chordata | Actinopterygii | Salmoniformes | Salmonidae | Oncorhynchus | Oncorhynchus tshawytscha	NA	NA	NA	NA	NA
669	EOL:59979	Diphyllobothrium	Animalia | Platyhelminthes | Cestoda | Diphyllobothriidea | Diphyllobothriidae | Diphyllobothrium	NA	parasiteOf	EOL:1049582	Larus californicus	Animalia | Chordata | Aves | Charadriiformes | Laridae | Larus | Larus californicus	NA	NA	NA	NA	NA
670	EOL:59979	Diphyllobothrium	Animalia | Platyhelminthes | Cestoda | Diphyllobothriidea | Diphyllobothriidae | Diphyllobothrium	NA	parasiteOf	EOL:313991	Leopardus pardalis	Animalia | Chordata | Mammalia | Carnivora | Felidae | Leopardus | Leopardus pardalis	NA	NA	NA	NA	NA
671	EOL:59979	Diphyllobothrium	Animalia | Platyhelminthes | Cestoda | Diphyllobothriidea | Diphyllobothriidae | Diphyllobothrium	NA	parasiteOf	EOL:328631	Erignathus barbatus	Animalia | Chordata | Mammalia | Carnivora | Phocidae | Erignathus | Erignathus barbatus	NA	NA	NA	NA	NA
672	EOL:59979	Diphyllobothrium	Animalia | Platyhelminthes | Cestoda | Diphyllobothriidea | Diphyllobothriidae | Diphyllobothrium	NA	parasiteOf	EOL:311790	Globicephala melas	Animalia | Chordata | Mammalia | Cetacea | Delphinidae | Globicephala | Globicephala melas	NA	NA	NA	NA	NA
673	EOL:59979	Diphyllobothrium	Animalia | Platyhelminthes | Cestoda | Diphyllobothriidea | Diphyllobothriidae | Diphyllobothrium	NA	parasiteOf	EOL:328598	Procyon lotor	Animalia | Chordata | Mammalia | Carnivora | Procyonidae | Procyon | Procyon lotor	NA	NA	NA	NA	NA
674	EOL:59979	Diphyllobothrium	Animalia | Platyhelminthes | Cestoda | Diphyllobothriidea | Diphyllobothriidae | Diphyllobothrium	NA	parasiteOf	EOL:328638	Leptonychotes weddellii	Animalia | Chordata | Mammalia | Carnivora | Phocidae | Leptonychotes | Leptonychotes weddellii	NA	NA	NA	NA	NA
675	EOL:59979	Diphyllobothrium	Animalia | Platyhelminthes | Cestoda | Diphyllobothriidea | Diphyllobothriidae | Diphyllobothrium	NA	parasiteOf	EOL:204768	Lota lota	Animalia | Chordata | Actinopterygii | Gadiformes | Lotidae | Lota | Lota lota	NA	NA	NA	NA	NA
676	EOL:59979	Diphyllobothrium	Animalia | Platyhelminthes | Cestoda | Diphyllobothriidea | Diphyllobothriidae | Diphyllobothrium	NA	parasiteOf	EOL:17448	Salmo	Animalia | Chordata | Actinopterygii | Salmoniformes | Salmonidae | Salmo	NA	NA	NA	NA	NA
677	EOL:59979	Diphyllobothrium	Animalia | Platyhelminthes | Cestoda | Diphyllobothriidea | Diphyllobothriidae | Diphyllobothrium	NA	parasiteOf	EOL:327955	Homo sapiens	Animalia | Bilateria | Deuterostomia | Chordata | Vertebrata | Gnathostomata | Tetrapoda | Mammalia | Theria | Eutheria | Primates | Haplorrhini | Simiiformes | Hominoidea | Hominidae | Homininae | Homo | Homo sapiens	NA	NA	NA	NA	NA
678	EOL:59979	Diphyllobothrium	Animalia | Platyhelminthes | Cestoda | Diphyllobothriidea | Diphyllobothriidae | Diphyllobothrium	NA	parasiteOf	EOL:205466	Alosa pseudoharengus	Animalia | Chordata | Actinopterygii | Clupeiformes | Clupeidae | Alosa | Alosa pseudoharengus	NA	NA	NA	NA	NA
679	EOL:59979	Diphyllobothrium	Animalia | Platyhelminthes | Cestoda | Diphyllobothriidea | Diphyllobothriidae | Diphyllobothrium	NA	parasiteOf	EOL:328584	Lontra canadensis	Animalia | Chordata | Mammalia | Carnivora | Mustelidae | Lontra | Lontra canadensis	NA	NA	NA	NA	NA
680	EOL:59979	Diphyllobothrium	Animalia | Platyhelminthes | Cestoda | Diphyllobothriidea | Diphyllobothriidae | Diphyllobothrium	NA	parasiteOf	FBC:FB:SpecCode:246	Salvelinus fontinalis	Actinopterygii | Salmoniformes | Salmonidae | Salvelinus | Salvelinus fontinalis	NA	NA	NA	NA	NA
681	EOL:59979	Diphyllobothrium	Animalia | Platyhelminthes | Cestoda | Diphyllobothriidea | Diphyllobothriidae | Diphyllobothrium	NA	parasiteOf	FBC:FB:SpecCode:3373	Lepomis gulosus	Actinopterygii | Perciformes | Centrarchidae | Lepomis | Lepomis gulosus	NA	NA	NA	NA	NA
682	EOL:59979	Diphyllobothrium	Animalia | Platyhelminthes | Cestoda | Diphyllobothriidea | Diphyllobothriidae | Diphyllobothrium	NA	parasiteOf	FBC:FB:SpecCode:239	Oncorhynchus mykiss	Actinopterygii | Salmoniformes | Salmonidae | Oncorhynchus | Oncorhynchus mykiss	NA	NA	NA	NA	NA
683	EOL:59979	Diphyllobothrium	Animalia | Platyhelminthes | Cestoda | Diphyllobothriidea | Diphyllobothriidae | Diphyllobothrium	NA	parasiteOf	FBC:SLB:SpecCode:74521	Rissa tridactyla	Aves | Ciconiiformes | Laridae | Rissa | Rissa tridactyla	NA	NA	NA	NA	NA
684	EOL:59979	Diphyllobothrium	Animalia | Platyhelminthes | Cestoda | Diphyllobothriidea | Diphyllobothriidae | Diphyllobothrium	NA	parasiteOf	GBIF:5218786	Procyon lotor	Animalia | Chordata | Mammalia | Carnivora | Procyonidae | Procyon | Procyon lotor	NA	NA	NA	NA	NA
685	EOL:59979	Diphyllobothrium	Animalia | Platyhelminthes | Cestoda | Diphyllobothriidea | Diphyllobothriidae | Diphyllobothrium	NA	parasiteOf	GBIF:2498370	Mergus merganser	Animalia | Chordata | Aves | Anseriformes | Anatidae | Mergus | Mergus merganser	NA	NA	NA	NA	NA
686	EOL:59979	Diphyllobothrium	Animalia | Platyhelminthes | Cestoda | Diphyllobothriidea | Diphyllobothriidae | Diphyllobothrium	NA	parasiteOf	FBC:SLB:SpecCode:84098	Phalacrocorax auritus	Aves | Ciconiiformes | Phalacrocoracidae | Phalacrocorax | Phalacrocorax auritus	NA	NA	NA	NA	NA
687	EOL:59979	Diphyllobothrium	Animalia | Platyhelminthes | Cestoda | Diphyllobothriidea | Diphyllobothriidae | Diphyllobothrium	NA	parasiteOf	GBIF:2498132	Anas platyrhynchos	Animalia | Chordata | Aves | Anseriformes | Anatidae | Anas | Anas platyrhynchos	NA	NA	NA	NA	NA
688	EOL:59979	Diphyllobothrium	Animalia | Platyhelminthes | Cestoda | Diphyllobothriidea | Diphyllobothriidae | Diphyllobothrium	NA	parasiteOf	EOL:317315	Lagenorhynchus acutus	Animalia | Chordata | Mammalia | Cetacea | Delphinidae | Lagenorhynchus | Lagenorhynchus acutus	NA	NA	NA	NA	NA
689	EOL:59979	Diphyllobothrium	Animalia | Platyhelminthes | Cestoda | Diphyllobothriidea | Diphyllobothriidae | Diphyllobothrium	NA	parasiteOf	EOL:211303	Sander vitreus	Animalia | Chordata | Actinopterygii | Perciformes | Percidae | Sander | Sander vitreus	NA	NA	NA	NA	NA
690	EOL:59979	Diphyllobothrium	Animalia | Platyhelminthes | Cestoda | Diphyllobothriidea | Diphyllobothriidae | Diphyllobothrium	NA	parasiteOf	EOL:328530	Peponocephala electra	Animalia | Chordata | Mammalia | Cetacea | Delphinidae | Peponocephala | Peponocephala electra	NA	NA	NA	NA	NA
691	EOL:59979	Diphyllobothrium	Animalia | Platyhelminthes | Cestoda | Diphyllobothriidea | Diphyllobothriidae | Diphyllobothrium	NA	parasiteOf	EOL:328615	Zalophus californianus	Animalia | Chordata | Mammalia | Carnivora | Otariidae | Zalophus | Zalophus californianus	NA	NA	NA	NA	NA
692	EOL:59979	Diphyllobothrium	Animalia | Platyhelminthes | Cestoda | Diphyllobothriidea | Diphyllobothriidae | Diphyllobothrium	NA	parasiteOf	EOL:328619	Arctocephalus pusillus	Animalia | Chordata | Mammalia | Carnivora | Otariidae | Arctocephalus | Arctocephalus pusillus	NA	NA	NA	NA	NA
693	EOL:59979	Diphyllobothrium	Animalia | Platyhelminthes | Cestoda | Diphyllobothriidea | Diphyllobothriidae | Diphyllobothrium	NA	parasiteOf	EOL:328637	Hydrurga leptonyx	Animalia | Chordata | Mammalia | Carnivora | Phocidae | Hydrurga | Hydrurga leptonyx	NA	NA	NA	NA	NA
694	EOL:59979	Diphyllobothrium	Animalia | Platyhelminthes | Cestoda | Diphyllobothriidea | Diphyllobothriidae | Diphyllobothrium	NA	parasiteOf	EOL:1052723	Lobodon carcinophaga	Animalia | Chordata | Mammalia | Carnivora | Phocidae | Lobodon | Lobodon carcinophaga	NA	NA	NA	NA	NA
695	EOL:59979	Diphyllobothrium	Animalia | Platyhelminthes | Cestoda | Diphyllobothriidea | Diphyllobothriidae | Diphyllobothrium	NA	parasiteOf	EOL:328607	Canis lupus	Animalia | Chordata | Mammalia | Carnivora | Canidae | Canis | Canis lupus	NA	NA	NA	NA	NA
696	EOL:59979	Diphyllobothrium	Animalia | Platyhelminthes | Cestoda | Diphyllobothriidea | Diphyllobothriidae | Diphyllobothrium	NA	parasiteOf	EOL:129548	Tursiops truncatus	Animalia | Chordata | Mammalia | Cetacea | Delphinidae | Tursiops | Tursiops truncatus	NA	NA	NA	NA	NA
697	EOL:59979	Diphyllobothrium	Animalia | Platyhelminthes | Cestoda | Diphyllobothriidea | Diphyllobothriidae | Diphyllobothrium	NA	parasiteOf	EOL:205252	Oncorhynchus tshawytscha	Animalia | Chordata | Actinopterygii | Salmoniformes | Salmonidae | Oncorhynchus | Oncorhynchus tshawytscha	NA	NA	NA	NA	NA
698	EOL:59979	Diphyllobothrium	Animalia | Platyhelminthes | Cestoda | Diphyllobothriidea | Diphyllobothriidae | Diphyllobothrium	NA	parasiteOf	EOL:1049582	Larus californicus	Animalia | Chordata | Aves | Charadriiformes | Laridae | Larus | Larus californicus	NA	NA	NA	NA	NA
699	EOL:59979	Diphyllobothrium	Animalia | Platyhelminthes | Cestoda | Diphyllobothriidea | Diphyllobothriidae | Diphyllobothrium	NA	parasiteOf	EOL:313991	Leopardus pardalis	Animalia | Chordata | Mammalia | Carnivora | Felidae | Leopardus | Leopardus pardalis	NA	NA	NA	NA	NA
700	EOL:59979	Diphyllobothrium	Animalia | Platyhelminthes | Cestoda | Diphyllobothriidea | Diphyllobothriidae | Diphyllobothrium	NA	parasiteOf	EOL:328631	Erignathus barbatus	Animalia | Chordata | Mammalia | Carnivora | Phocidae | Erignathus | Erignathus barbatus	NA	NA	NA	NA	NA
701	EOL:59979	Diphyllobothrium	Animalia | Platyhelminthes | Cestoda | Diphyllobothriidea | Diphyllobothriidae | Diphyllobothrium	NA	parasiteOf	EOL:311790	Globicephala melas	Animalia | Chordata | Mammalia | Cetacea | Delphinidae | Globicephala | Globicephala melas	NA	NA	NA	NA	NA
702	EOL:59979	Diphyllobothrium	Animalia | Platyhelminthes | Cestoda | Diphyllobothriidea | Diphyllobothriidae | Diphyllobothrium	NA	parasiteOf	EOL:328598	Procyon lotor	Animalia | Chordata | Mammalia | Carnivora | Procyonidae | Procyon | Procyon lotor	NA	NA	NA	NA	NA
703	EOL:59979	Diphyllobothrium	Animalia | Platyhelminthes | Cestoda | Diphyllobothriidea | Diphyllobothriidae | Diphyllobothrium	NA	parasiteOf	EOL:328638	Leptonychotes weddellii	Animalia | Chordata | Mammalia | Carnivora | Phocidae | Leptonychotes | Leptonychotes weddellii	NA	NA	NA	NA	NA
704	EOL:59979	Diphyllobothrium	Animalia | Platyhelminthes | Cestoda | Diphyllobothriidea | Diphyllobothriidae | Diphyllobothrium	NA	parasiteOf	EOL:204768	Lota lota	Animalia | Chordata | Actinopterygii | Gadiformes | Lotidae | Lota | Lota lota	NA	NA	NA	NA	NA
705	EOL:59979	Diphyllobothrium	Animalia | Platyhelminthes | Cestoda | Diphyllobothriidea | Diphyllobothriidae | Diphyllobothrium	NA	parasiteOf	EOL:17448	Salmo	Animalia | Chordata | Actinopterygii | Salmoniformes | Salmonidae | Salmo	NA	NA	NA	NA	NA
706	EOL:59979	Diphyllobothrium	Animalia | Platyhelminthes | Cestoda | Diphyllobothriidea | Diphyllobothriidae | Diphyllobothrium	NA	parasiteOf	EOL:327955	Homo sapiens	Animalia | Bilateria | Deuterostomia | Chordata | Vertebrata | Gnathostomata | Tetrapoda | Mammalia | Theria | Eutheria | Primates | Haplorrhini | Simiiformes | Hominoidea | Hominidae | Homininae | Homo | Homo sapiens	NA	NA	NA	NA	NA
707	EOL:59979	Diphyllobothrium	Animalia | Platyhelminthes | Cestoda | Diphyllobothriidea | Diphyllobothriidae | Diphyllobothrium	NA	parasiteOf	EOL:205466	Alosa pseudoharengus	Animalia | Chordata | Actinopterygii | Clupeiformes | Clupeidae | Alosa | Alosa pseudoharengus	NA	NA	NA	NA	NA
708	EOL:59979	Diphyllobothrium	Animalia | Platyhelminthes | Cestoda | Diphyllobothriidea | Diphyllobothriidae | Diphyllobothrium	NA	parasiteOf	EOL:328584	Lontra canadensis	Animalia | Chordata | Mammalia | Carnivora | Mustelidae | Lontra | Lontra canadensis	NA	NA	NA	NA	NA
709	EOL:59979	Diphyllobothrium	Animalia | Platyhelminthes | Cestoda | Diphyllobothriidea | Diphyllobothriidae | Diphyllobothrium	NA	parasiteOf	FBC:FB:SpecCode:246	Salvelinus fontinalis	Actinopterygii | Salmoniformes | Salmonidae | Salvelinus | Salvelinus fontinalis	NA	NA	NA	NA	NA
710	EOL:59979	Diphyllobothrium	Animalia | Platyhelminthes | Cestoda | Diphyllobothriidea | Diphyllobothriidae | Diphyllobothrium	NA	parasiteOf	FBC:FB:SpecCode:3373	Lepomis gulosus	Actinopterygii | Perciformes | Centrarchidae | Lepomis | Lepomis gulosus	NA	NA	NA	NA	NA
711	EOL:59979	Diphyllobothrium	Animalia | Platyhelminthes | Cestoda | Diphyllobothriidea | Diphyllobothriidae | Diphyllobothrium	NA	parasiteOf	FBC:FB:SpecCode:239	Oncorhynchus mykiss	Actinopterygii | Salmoniformes | Salmonidae | Oncorhynchus | Oncorhynchus mykiss	NA	NA	NA	NA	NA
712	EOL:59979	Diphyllobothrium	Animalia | Platyhelminthes | Cestoda | Diphyllobothriidea | Diphyllobothriidae | Diphyllobothrium	NA	parasiteOf	FBC:SLB:SpecCode:74521	Rissa tridactyla	Aves | Ciconiiformes | Laridae | Rissa | Rissa tridactyla	NA	NA	NA	NA	NA
713	EOL:59979	Diphyllobothrium	Animalia | Platyhelminthes | Cestoda | Diphyllobothriidea | Diphyllobothriidae | Diphyllobothrium	NA	parasiteOf	GBIF:5218786	Procyon lotor	Animalia | Chordata | Mammalia | Carnivora | Procyonidae | Procyon | Procyon lotor	NA	NA	NA	NA	NA
714	EOL:59979	Diphyllobothrium	Animalia | Platyhelminthes | Cestoda | Diphyllobothriidea | Diphyllobothriidae | Diphyllobothrium	NA	parasiteOf	GBIF:2498370	Mergus merganser	Animalia | Chordata | Aves | Anseriformes | Anatidae | Mergus | Mergus merganser	NA	NA	NA	NA	NA
715	EOL:59979	Diphyllobothrium	Animalia | Platyhelminthes | Cestoda | Diphyllobothriidea | Diphyllobothriidae | Diphyllobothrium	NA	parasiteOf	FBC:SLB:SpecCode:84098	Phalacrocorax auritus	Aves | Ciconiiformes | Phalacrocoracidae | Phalacrocorax | Phalacrocorax auritus	NA	NA	NA	NA	NA
716	EOL:59979	Diphyllobothrium	Animalia | Platyhelminthes | Cestoda | Diphyllobothriidea | Diphyllobothriidae | Diphyllobothrium	NA	parasiteOf	GBIF:2498132	Anas platyrhynchos	Animalia | Chordata | Aves | Anseriformes | Anatidae | Anas | Anas platyrhynchos	NA	NA	NA	NA	NA
717	GBIF:7012953	Diphyllobothrium mansonoides	Animalia | Platyhelminthes | Cestoda | Diphyllobothriidea | Diphyllobothriidae | Diphyllobothrium | Diphyllobothrium mansonoides	NA	parasiteOf	no:match	FELIS DOMESTICA		NA	NA	NA	NA	NA
718	GBIF:7012953	Diphyllobothrium mansonoides	Animalia | Platyhelminthes | Cestoda | Diphyllobothriidea | Diphyllobothriidae | Diphyllobothrium | Diphyllobothrium mansonoides	NA	parasiteOf	no:match	Lynx rufa		NA	NA	NA	NA	NA
719	GBIF:7012953	Diphyllobothrium mansonoides	Animalia | Platyhelminthes | Cestoda | Diphyllobothriidea | Diphyllobothriidae | Diphyllobothrium | Diphyllobothrium mansonoides	NA	parasiteOf	no:match	FELIS DOMESTICA		NA	NA	NA	NA	NA
720	GBIF:7012953	Diphyllobothrium mansonoides	Animalia | Platyhelminthes | Cestoda | Diphyllobothriidea | Diphyllobothriidae | Diphyllobothrium | Diphyllobothrium mansonoides	NA	parasiteOf	no:match	Lynx rufa		NA	NA	NA	NA	NA
721	GBIF:7012953	Diphyllobothrium mansonoides	Animalia | Platyhelminthes | Cestoda | Diphyllobothriidea | Diphyllobothriidae | Diphyllobothrium | Diphyllobothrium mansonoides	NA	parasiteOf	EOL:1263516	Peromyscus gossypinus gossypinus	Animalia | Chordata | Mammalia | Rodentia | Muridae | Peromyscus | Peromyscus gossypinus | Peromyscus gossypinus gossypinus	NA	NA	NA	NA	NA
722	GBIF:7012953	Diphyllobothrium mansonoides	Animalia | Platyhelminthes | Cestoda | Diphyllobothriidea | Diphyllobothriidae | Diphyllobothrium | Diphyllobothrium mansonoides	NA	parasiteOf	EOL:1252903	Lynx rufus floridanus	Animalia | Chordata | Mammalia | Carnivora | Felidae | Lynx | Lynx rufus | Lynx rufus floridanus	NA	NA	NA	NA	NA
723	GBIF:7012953	Diphyllobothrium mansonoides	Animalia | Platyhelminthes | Cestoda | Diphyllobothriidea | Diphyllobothriidae | Diphyllobothrium | Diphyllobothrium mansonoides	NA	parasiteOf	EOL:328602	Lynx rufus	Animalia | Chordata | Mammalia | Carnivora | Felidae | Lynx | Lynx rufus	NA	NA	NA	NA	NA
724	GBIF:7012953	Diphyllobothrium mansonoides	Animalia | Platyhelminthes | Cestoda | Diphyllobothriidea | Diphyllobothriidae | Diphyllobothrium | Diphyllobothrium mansonoides	NA	parasiteOf	GBIF:2435246	Lynx rufus	Animalia | Chordata | Mammalia | Carnivora | Felidae | Lynx | Lynx rufus	NA	NA	NA	NA	NA
725	GBIF:7012953	Diphyllobothrium mansonoides	Animalia | Platyhelminthes | Cestoda | Diphyllobothriidea | Diphyllobothriidae | Diphyllobothrium | Diphyllobothrium mansonoides	NA	parasiteOf	GBIF:5219234	Vulpes	Animalia | Chordata | Mammalia | Carnivora | Canidae | Vulpes	NA	NA	NA	NA	NA
726	GBIF:7012953	Diphyllobothrium mansonoides	Animalia | Platyhelminthes | Cestoda | Diphyllobothriidea | Diphyllobothriidae | Diphyllobothrium | Diphyllobothrium mansonoides	NA	parasiteOf	EOL:1263516	Peromyscus gossypinus gossypinus	Animalia | Chordata | Mammalia | Rodentia | Muridae | Peromyscus | Peromyscus gossypinus | Peromyscus gossypinus gossypinus	NA	NA	NA	NA	NA
727	GBIF:7012953	Diphyllobothrium mansonoides	Animalia | Platyhelminthes | Cestoda | Diphyllobothriidea | Diphyllobothriidae | Diphyllobothrium | Diphyllobothrium mansonoides	NA	parasiteOf	EOL:1252903	Lynx rufus floridanus	Animalia | Chordata | Mammalia | Carnivora | Felidae | Lynx | Lynx rufus | Lynx rufus floridanus	NA	NA	NA	NA	NA
728	GBIF:7012953	Diphyllobothrium mansonoides	Animalia | Platyhelminthes | Cestoda | Diphyllobothriidea | Diphyllobothriidae | Diphyllobothrium | Diphyllobothrium mansonoides	NA	parasiteOf	EOL:328602	Lynx rufus	Animalia | Chordata | Mammalia | Carnivora | Felidae | Lynx | Lynx rufus	NA	NA	NA	NA	NA
729	GBIF:7012953	Diphyllobothrium mansonoides	Animalia | Platyhelminthes | Cestoda | Diphyllobothriidea | Diphyllobothriidae | Diphyllobothrium | Diphyllobothrium mansonoides	NA	parasiteOf	GBIF:2435246	Lynx rufus	Animalia | Chordata | Mammalia | Carnivora | Felidae | Lynx | Lynx rufus	NA	NA	NA	NA	NA
730	GBIF:7012953	Diphyllobothrium mansonoides	Animalia | Platyhelminthes | Cestoda | Diphyllobothriidea | Diphyllobothriidae | Diphyllobothrium | Diphyllobothrium mansonoides	NA	parasiteOf	GBIF:5219234	Vulpes	Animalia | Chordata | Mammalia | Carnivora | Canidae | Vulpes	NA	NA	NA	NA	NA
731	GBIF:2505905	Diphyllobothrium	Animalia | Platyhelminthes | Cestoda | Diphyllobothriidea | Diphyllobothriidae | Diphyllobothrium	NA	parasiteOf	no:match	SEAL, MONK		NA	NA	NA	NA	NA
732	GBIF:2505905	Diphyllobothrium	Animalia | Platyhelminthes | Cestoda | Diphyllobothriidea | Diphyllobothriidae | Diphyllobothrium	NA	parasiteOf	no:match	SEAL, MONK		NA	NA	NA	NA	NA
733	WD:Q600082	Diphyllobothrium	| Diphyllobothrium	NA	parasiteOf	no:match	FELIS DOMESTICA		NA	NA	NA	NA	NA
734	WD:Q600082	Diphyllobothrium	| Diphyllobothrium	NA	parasiteOf	no:match	SALMO =ONCORHYNCHUS IRIDEUS =MYKISS		NA	NA	NA	NA	NA
735	WD:Q600082	Diphyllobothrium	| Diphyllobothrium	NA	parasiteOf	no:match	SALMO =ONCORHYNCHUS LEWISI =CLARKII		NA	NA	NA	NA	NA
736	WD:Q600082	Diphyllobothrium	| Diphyllobothrium	NA	parasiteOf	no:match	SALMO =ONCORHYNCHUS GAIRDNERI =MYKISS		NA	NA	NA	NA	NA
737	WD:Q600082	Diphyllobothrium	| Diphyllobothrium	NA	parasiteOf	no:match	PORPOISE, BOTTLENOSE		NA	NA	NA	NA	NA
738	WD:Q600082	Diphyllobothrium	| Diphyllobothrium	NA	parasiteOf	no:match	FISH #5		NA	NA	NA	NA	NA
739	WD:Q600082	Diphyllobothrium	| Diphyllobothrium	NA	parasiteOf	no:match	OX		NA	NA	NA	NA	NA
740	WD:Q600082	Diphyllobothrium	| Diphyllobothrium	NA	parasiteOf	no:match	SEA LION		NA	NA	NA	NA	NA
741	WD:Q600082	Diphyllobothrium	| Diphyllobothrium	NA	parasiteOf	no:match	FELIS DOMESTICA		NA	NA	NA	NA	NA
742	WD:Q600082	Diphyllobothrium	| Diphyllobothrium	NA	parasiteOf	no:match	SALMO =ONCORHYNCHUS IRIDEUS =MYKISS		NA	NA	NA	NA	NA
743	WD:Q600082	Diphyllobothrium	| Diphyllobothrium	NA	parasiteOf	no:match	SALMO =ONCORHYNCHUS LEWISI =CLARKII		NA	NA	NA	NA	NA
744	WD:Q600082	Diphyllobothrium	| Diphyllobothrium	NA	parasiteOf	no:match	SALMO =ONCORHYNCHUS GAIRDNERI =MYKISS		NA	NA	NA	NA	NA
745	WD:Q600082	Diphyllobothrium	| Diphyllobothrium	NA	parasiteOf	no:match	PORPOISE, BOTTLENOSE		NA	NA	NA	NA	NA
746	WD:Q600082	Diphyllobothrium	| Diphyllobothrium	NA	parasiteOf	no:match	FISH #5		NA	NA	NA	NA	NA
747	WD:Q600082	Diphyllobothrium	| Diphyllobothrium	NA	parasiteOf	no:match	OX		NA	NA	NA	NA	NA
748	WD:Q600082	Diphyllobothrium	| Diphyllobothrium	NA	parasiteOf	no:match	SEA LION		NA	NA	NA	NA	NA
749	WD:Q600082	Diphyllobothrium	| Diphyllobothrium	NA	parasiteOf	EOL:1267169	Salvelinus alpinus alpinus	Animalia | Chordata | Actinopterygii | Salmoniformes | Salmonidae | Salvelinus | Salvelinus alpinus | Salvelinus alpinus alpinus	NA	NA	NA	NA	NA
750	WD:Q600082	Diphyllobothrium	| Diphyllobothrium	NA	parasiteOf	EOL:1267169	Salvelinus alpinus alpinus	Animalia | Chordata | Actinopterygii | Salmoniformes | Salmonidae | Salvelinus | Salvelinus alpinus | Salvelinus alpinus alpinus	NA	NA	NA	NA	NA
751	GBIF:4413842	Diphyllobothrium norvegicum	Animalia | Platyhelminthes | Cestoda | Diphyllobothriidea | Diphyllobothriidae | Diphyllobothrium | Diphyllobothrium norvegicum	NA	parasiteOf	EOL:204828	Osmerus eperlanus	Animalia | Chordata | Actinopterygii | Osmeriformes | Osmeridae | Osmerus | Osmerus eperlanus	NA	NA	NA	NA	NA
752	GBIF:4413842	Diphyllobothrium norvegicum	Animalia | Platyhelminthes | Cestoda | Diphyllobothriidea | Diphyllobothriidae | Diphyllobothrium | Diphyllobothrium norvegicum	NA	parasiteOf	EOL:223193	Coregonus albula	Animalia | Chordata | Actinopterygii | Salmoniformes | Salmonidae | Coregonus | Coregonus albula	NA	NA	NA	NA	NA
753	GBIF:4413842	Diphyllobothrium norvegicum	Animalia | Platyhelminthes | Cestoda | Diphyllobothriidea | Diphyllobothriidae | Diphyllobothrium | Diphyllobothrium norvegicum	NA	parasiteOf	EOL:204828	Osmerus eperlanus	Animalia | Chordata | Actinopterygii | Osmeriformes | Osmeridae | Osmerus | Osmerus eperlanus	NA	NA	NA	NA	NA
754	GBIF:4413842	Diphyllobothrium norvegicum	Animalia | Platyhelminthes | Cestoda | Diphyllobothriidea | Diphyllobothriidae | Diphyllobothrium | Diphyllobothrium norvegicum	NA	parasiteOf	EOL:223193	Coregonus albula	Animalia | Chordata | Actinopterygii | Salmoniformes | Salmonidae | Coregonus | Coregonus albula	NA	NA	NA	NA	NA
755	GBIF:7012892	Diphyllobothrium dalliae	Animalia | Platyhelminthes | Cestoda | Diphyllobothriidea | Diphyllobothriidae | Diphyllobothrium | Diphyllobothrium dalliae	NA	parasiteOf	no:match	Larus glaucesceus		NA	NA	NA	NA	NA
756	GBIF:7012892	Diphyllobothrium dalliae	Animalia | Platyhelminthes | Cestoda | Diphyllobothriidea | Diphyllobothriidae | Diphyllobothrium | Diphyllobothrium dalliae	NA	parasiteOf	no:match	Larus glaucesceus		NA	NA	NA	NA	NA
757	GBIF:7012892	Diphyllobothrium dalliae	Animalia | Platyhelminthes | Cestoda | Diphyllobothriidea | Diphyllobothriidae | Diphyllobothrium | Diphyllobothrium dalliae	NA	parasiteOf	EOL:1012685	Dallia pectoralis	Animalia | Chordata | Actinopterygii | Esociformes | Umbridae | Dallia | Dallia pectoralis	NA	NA	NA	NA	NA
758	GBIF:7012892	Diphyllobothrium dalliae	Animalia | Platyhelminthes | Cestoda | Diphyllobothriidea | Diphyllobothriidae | Diphyllobothrium | Diphyllobothrium dalliae	NA	parasiteOf	EOL:1012685	Dallia pectoralis	Animalia | Chordata | Actinopterygii | Esociformes | Umbridae | Dallia | Dallia pectoralis	NA	NA	NA	NA	NA
759	GBIF:4413836	Diphyllobothrium vogeli	Animalia | Platyhelminthes | Cestoda | Diphyllobothriidea | Diphyllobothriidae | Diphyllobothrium | Diphyllobothrium vogeli	NA	parasiteOf	EOL:206423	Pungitius pungitius	Animalia | Chordata | Actinopterygii | Gasterosteiformes | Gasterosteidae | Pungitius | Pungitius pungitius	NA	NA	NA	NA	NA
760	GBIF:4413836	Diphyllobothrium vogeli	Animalia | Platyhelminthes | Cestoda | Diphyllobothriidea | Diphyllobothriidae | Diphyllobothrium | Diphyllobothrium vogeli	NA	parasiteOf	EOL:2790457	Gasterosteus aculeatus aculeatus	Animalia | Chordata | Actinopterygii | Gasterosteiformes | Gasterosteidae | Gasterosteus | Gasterosteus aculeatus | Gasterosteus aculeatus aculeatus	NA	NA	NA	NA	NA
761	GBIF:4413836	Diphyllobothrium vogeli	Animalia | Platyhelminthes | Cestoda | Diphyllobothriidea | Diphyllobothriidae | Diphyllobothrium | Diphyllobothrium vogeli	NA	parasiteOf	EOL:206423	Pungitius pungitius	Animalia | Chordata | Actinopterygii | Gasterosteiformes | Gasterosteidae | Pungitius | Pungitius pungitius	NA	NA	NA	NA	NA
762	GBIF:4413836	Diphyllobothrium vogeli	Animalia | Platyhelminthes | Cestoda | Diphyllobothriidea | Diphyllobothriidae | Diphyllobothrium | Diphyllobothrium vogeli	NA	parasiteOf	EOL:2790457	Gasterosteus aculeatus aculeatus	Animalia | Chordata | Actinopterygii | Gasterosteiformes | Gasterosteidae | Gasterosteus | Gasterosteus aculeatus | Gasterosteus aculeatus aculeatus	NA	NA	NA	NA	NA
763	GBIF:7012901	Diphyllobothrium minus	Animalia | Platyhelminthes | Cestoda | Diphyllobothriidea | Diphyllobothriidae | Diphyllobothrium | Diphyllobothrium minus	NA	parasiteOf	EOL:13059	Coregonus	Animalia | Chordata | Actinopterygii | Salmoniformes | Salmonidae | Coregonus	NA	NA	NA	NA	NA
764	GBIF:7012901	Diphyllobothrium minus	Animalia | Platyhelminthes | Cestoda | Diphyllobothriidea | Diphyllobothriidae | Diphyllobothrium | Diphyllobothrium minus	NA	parasiteOf	EOL:267571	Coregonus lavaretus	Animalia | Chordata | Actinopterygii | Salmoniformes | Salmonidae | Coregonus | Coregonus lavaretus	NA	NA	NA	NA	NA
765	GBIF:7012901	Diphyllobothrium minus	Animalia | Platyhelminthes | Cestoda | Diphyllobothriidea | Diphyllobothriidae | Diphyllobothrium | Diphyllobothrium minus	NA	parasiteOf	EOL:13059	Coregonus	Animalia | Chordata | Actinopterygii | Salmoniformes | Salmonidae | Coregonus	NA	NA	NA	NA	NA
766	GBIF:7012901	Diphyllobothrium minus	Animalia | Platyhelminthes | Cestoda | Diphyllobothriidea | Diphyllobothriidae | Diphyllobothrium | Diphyllobothrium minus	NA	parasiteOf	EOL:267571	Coregonus lavaretus	Animalia | Chordata | Actinopterygii | Salmoniformes | Salmonidae | Coregonus | Coregonus lavaretus	NA	NA	NA	NA	NA
767	GBIF:7012909	Diphyllobothrium erinaceieuropaei	Animalia | Platyhelminthes | Cestoda | Diphyllobothriidea | Diphyllobothriidae | Diphyllobothrium | Diphyllobothrium erinaceieuropaei	NA	parasiteOf	no:match	FELIS DOMESTICA		NA	NA	NA	NA	NA
768	GBIF:7012909	Diphyllobothrium erinaceieuropaei	Animalia | Platyhelminthes | Cestoda | Diphyllobothriidea | Diphyllobothriidae | Diphyllobothrium | Diphyllobothrium erinaceieuropaei	NA	parasiteOf	no:match	CAT, TANGALONG CIVET		NA	NA	NA	NA	NA
769	GBIF:7012909	Diphyllobothrium erinaceieuropaei	Animalia | Platyhelminthes | Cestoda | Diphyllobothriidea | Diphyllobothriidae | Diphyllobothrium | Diphyllobothrium erinaceieuropaei	NA	parasiteOf	no:match	Thelerophis rickardi marginatis		NA	NA	NA	NA	NA
770	GBIF:7012909	Diphyllobothrium erinaceieuropaei	Animalia | Platyhelminthes | Cestoda | Diphyllobothriidea | Diphyllobothriidae | Diphyllobothrium | Diphyllobothrium erinaceieuropaei	NA	parasiteOf	no:match	FELIS DOMESTICA		NA	NA	NA	NA	NA
771	GBIF:7012909	Diphyllobothrium erinaceieuropaei	Animalia | Platyhelminthes | Cestoda | Diphyllobothriidea | Diphyllobothriidae | Diphyllobothrium | Diphyllobothrium erinaceieuropaei	NA	parasiteOf	no:match	CAT, TANGALONG CIVET		NA	NA	NA	NA	NA
772	GBIF:7012909	Diphyllobothrium erinaceieuropaei	Animalia | Platyhelminthes | Cestoda | Diphyllobothriidea | Diphyllobothriidae | Diphyllobothrium | Diphyllobothrium erinaceieuropaei	NA	parasiteOf	no:match	Thelerophis rickardi marginatis		NA	NA	NA	NA	NA
773	GBIF:7012909	Diphyllobothrium erinaceieuropaei	Animalia | Platyhelminthes | Cestoda | Diphyllobothriidea | Diphyllobothriidae | Diphyllobothrium | Diphyllobothrium erinaceieuropaei	NA	parasiteOf	EOL:962099	Spilotes pullatus	Animalia | Chordata | Reptilia | Squamata | Colubridae | Spilotes | Spilotes pullatus	NA	NA	NA	NA	NA
774	GBIF:7012909	Diphyllobothrium erinaceieuropaei	Animalia | Platyhelminthes | Cestoda | Diphyllobothriidea | Diphyllobothriidae | Diphyllobothrium | Diphyllobothrium erinaceieuropaei	NA	parasiteOf	GBIF:6161776	Coluber constrictor	Animalia | Chordata | Reptilia | Squamata | Colubridae | Coluber | Coluber constrictor	NA	NA	NA	NA	NA
775	GBIF:7012909	Diphyllobothrium erinaceieuropaei	Animalia | Platyhelminthes | Cestoda | Diphyllobothriidea | Diphyllobothriidae | Diphyllobothrium | Diphyllobothrium erinaceieuropaei	NA	parasiteOf	EOL:962099	Spilotes pullatus	Animalia | Chordata | Reptilia | Squamata | Colubridae | Spilotes | Spilotes pullatus	NA	NA	NA	NA	NA
776	GBIF:7012909	Diphyllobothrium erinaceieuropaei	Animalia | Platyhelminthes | Cestoda | Diphyllobothriidea | Diphyllobothriidae | Diphyllobothrium | Diphyllobothrium erinaceieuropaei	NA	parasiteOf	GBIF:6161776	Coluber constrictor	Animalia | Chordata | Reptilia | Squamata | Colubridae | Coluber | Coluber constrictor	NA	NA	NA	NA	NA
777	GBIF:7012889	Diphyllobothrium decipiens	Animalia | Platyhelminthes | Cestoda | Diphyllobothriidea | Diphyllobothriidae | Diphyllobothrium | Diphyllobothrium decipiens	NA	parasiteOf	no:match	FELIS DOMESTICA		NA	NA	NA	NA	NA
778	GBIF:7012889	Diphyllobothrium decipiens	Animalia | Platyhelminthes | Cestoda | Diphyllobothriidea | Diphyllobothriidae | Diphyllobothrium | Diphyllobothrium decipiens	NA	parasiteOf	no:match	FELIS DOMESTICA		NA	NA	NA	NA	NA
779	GBIF:7012889	Diphyllobothrium decipiens	Animalia | Platyhelminthes | Cestoda | Diphyllobothriidea | Diphyllobothriidae | Diphyllobothrium | Diphyllobothrium decipiens	NA	parasiteOf	EOL:250774	Cigaritis acamas	Animalia | Arthropoda | Insecta | Lepidoptera | Papilionoidea | Lycaenidae | Cigaritis | Cigaritis acamas	NA	NA	NA	NA	NA
780	GBIF:7012889	Diphyllobothrium decipiens	Animalia | Platyhelminthes | Cestoda | Diphyllobothriidea | Diphyllobothriidae | Diphyllobothrium | Diphyllobothrium decipiens	NA	parasiteOf	EOL:328606	Panthera onca	Animalia | Chordata | Mammalia | Carnivora | Felidae | Panthera | Panthera onca	NA	NA	NA	NA	NA
781	GBIF:7012889	Diphyllobothrium decipiens	Animalia | Platyhelminthes | Cestoda | Diphyllobothriidea | Diphyllobothriidae | Diphyllobothrium | Diphyllobothrium decipiens	NA	parasiteOf	EOL:328674	Panthera tigris	Animalia | Chordata | Mammalia | Carnivora | Felidae | Panthera | Panthera tigris	NA	NA	NA	NA	NA
782	GBIF:7012889	Diphyllobothrium decipiens	Animalia | Platyhelminthes | Cestoda | Diphyllobothriidea | Diphyllobothriidae | Diphyllobothrium | Diphyllobothrium decipiens	NA	parasiteOf	EOL:250774	Cigaritis acamas	Animalia | Arthropoda | Insecta | Lepidoptera | Papilionoidea | Lycaenidae | Cigaritis | Cigaritis acamas	NA	NA	NA	NA	NA
783	GBIF:7012889	Diphyllobothrium decipiens	Animalia | Platyhelminthes | Cestoda | Diphyllobothriidea | Diphyllobothriidae | Diphyllobothrium | Diphyllobothrium decipiens	NA	parasiteOf	EOL:328606	Panthera onca	Animalia | Chordata | Mammalia | Carnivora | Felidae | Panthera | Panthera onca	NA	NA	NA	NA	NA
784	GBIF:7012889	Diphyllobothrium decipiens	Animalia | Platyhelminthes | Cestoda | Diphyllobothriidea | Diphyllobothriidae | Diphyllobothrium | Diphyllobothrium decipiens	NA	parasiteOf	EOL:328674	Panthera tigris	Animalia | Chordata | Mammalia | Carnivora | Felidae | Panthera | Panthera tigris	NA	NA	NA	NA	NA
785	GBIF:7012902	Diphyllobothrium glaciale	Animalia | Platyhelminthes | Cestoda | Diphyllobothriidea | Diphyllobothriidae | Diphyllobothrium | Diphyllobothrium glaciale	NA	parasiteOf	no:match	CALLOTANA =CALLORHINUS URSINUS		NA	NA	NA	NA	NA
786	GBIF:7012902	Diphyllobothrium glaciale	Animalia | Platyhelminthes | Cestoda | Diphyllobothriidea | Diphyllobothriidae | Diphyllobothrium | Diphyllobothrium glaciale	NA	parasiteOf	no:match	Callorhinus ursina		NA	NA	NA	NA	NA
787	GBIF:7012902	Diphyllobothrium glaciale	Animalia | Platyhelminthes | Cestoda | Diphyllobothriidea | Diphyllobothriidae | Diphyllobothrium | Diphyllobothrium glaciale	NA	parasiteOf	no:match	CALLOTANA =CALLORHINUS URSINUS		NA	NA	NA	NA	NA
788	GBIF:7012902	Diphyllobothrium glaciale	Animalia | Platyhelminthes | Cestoda | Diphyllobothriidea | Diphyllobothriidae | Diphyllobothrium | Diphyllobothrium glaciale	NA	parasiteOf	no:match	Callorhinus ursina		NA	NA	NA	NA	NA
789	GBIF:7012899	Diphyllobothrium oblongatum	Animalia | Platyhelminthes | Cestoda | Diphyllobothriidea | Diphyllobothriidae | Diphyllobothrium | Diphyllobothrium oblongatum	NA	parasiteOf	no:match	Larus californieus		NA	NA	NA	NA	NA
790	GBIF:7012899	Diphyllobothrium oblongatum	Animalia | Platyhelminthes | Cestoda | Diphyllobothriidea | Diphyllobothriidae | Diphyllobothrium | Diphyllobothrium oblongatum	NA	parasiteOf	no:match	Lorus argentatus		NA	NA	NA	NA	NA
791	GBIF:7012899	Diphyllobothrium oblongatum	Animalia | Platyhelminthes | Cestoda | Diphyllobothriidea | Diphyllobothriidae | Diphyllobothrium | Diphyllobothrium oblongatum	NA	parasiteOf	no:match	Larus californieus		NA	NA	NA	NA	NA
792	GBIF:7012899	Diphyllobothrium oblongatum	Animalia | Platyhelminthes | Cestoda | Diphyllobothriidea | Diphyllobothriidae | Diphyllobothrium | Diphyllobothrium oblongatum	NA	parasiteOf	no:match	Lorus argentatus		NA	NA	NA	NA	NA
793	GBIF:7012960	Diphyllobothrium trinitatis	Animalia | Platyhelminthes | Cestoda | Diphyllobothriidea | Diphyllobothriidae | Diphyllobothrium | Diphyllobothrium trinitatis	NA	parasiteOf	EOL:328055	Procyon cancrivorus	Animalia | Chordata | Mammalia | Carnivora | Procyonidae | Procyon | Procyon cancrivorus	NA	NA	NA	NA	NA
794	GBIF:7012960	Diphyllobothrium trinitatis	Animalia | Platyhelminthes | Cestoda | Diphyllobothriidea | Diphyllobothriidae | Diphyllobothrium | Diphyllobothrium trinitatis	NA	parasiteOf	EOL:328601	Nasua nasua	Animalia | Chordata | Mammalia | Carnivora | Procyonidae | Nasua | Nasua nasua	NA	NA	NA	NA	NA
795	GBIF:7012960	Diphyllobothrium trinitatis	Animalia | Platyhelminthes | Cestoda | Diphyllobothriidea | Diphyllobothriidae | Diphyllobothrium | Diphyllobothrium trinitatis	NA	parasiteOf	EOL:328055	Procyon cancrivorus	Animalia | Chordata | Mammalia | Carnivora | Procyonidae | Procyon | Procyon cancrivorus	NA	NA	NA	NA	NA
796	GBIF:7012960	Diphyllobothrium trinitatis	Animalia | Platyhelminthes | Cestoda | Diphyllobothriidea | Diphyllobothriidae | Diphyllobothrium | Diphyllobothrium trinitatis	NA	parasiteOf	EOL:328601	Nasua nasua	Animalia | Chordata | Mammalia | Carnivora | Procyonidae | Nasua | Nasua nasua	NA	NA	NA	NA	NA
797	IRMNG:11470017	Diphyllobothrium osmeri	Animalia | Platyhelminthes | Cestoda | Pseudophyllidea | Diphyllobothriidae | Diphyllobothrium | Diphyllobothrium osmeri	NA	parasiteOf	EOL:204828	Osmerus eperlanus	Animalia | Chordata | Actinopterygii | Osmeriformes | Osmeridae | Osmerus | Osmerus eperlanus	NA	NA	NA	NA	NA
798	IRMNG:11470017	Diphyllobothrium osmeri	Animalia | Platyhelminthes | Cestoda | Pseudophyllidea | Diphyllobothriidae | Diphyllobothrium | Diphyllobothrium osmeri	NA	parasiteOf	EOL:204828	Osmerus eperlanus	Animalia | Chordata | Actinopterygii | Osmeriformes | Osmeridae | Osmerus | Osmerus eperlanus	NA	NA	NA	NA	NA
799	GBIF:8921644	Diphyllobothrium canadense	Animalia | Platyhelminthes | Cestoda | Diphyllobothriidea | Diphyllobothriidae | Diphyllobothrium | Diphyllobothrium canadense	NA	parasiteOf	GBIF:2482492	Corvus corax	Animalia | Chordata | Aves | Passeriformes | Corvidae | Corvus | Corvus corax	NA	NA	NA	NA	NA
800	GBIF:8921644	Diphyllobothrium canadense	Animalia | Platyhelminthes | Cestoda | Diphyllobothriidea | Diphyllobothriidae | Diphyllobothrium | Diphyllobothrium canadense	NA	parasiteOf	GBIF:2482492	Corvus corax	Animalia | Chordata | Aves | Passeriformes | Corvidae | Corvus | Corvus corax	NA	NA	NA	NA	NA
801	GBIF:8777620	Diphyllobothrium crenatum	Animalia | Platyhelminthes | Cestoda | Diphyllobothriidea | Diphyllobothriidae | Diphyllobothrium | Diphyllobothrium crenatum	NA	parasiteOf	FBC:SLB:SpecCode:75062	Larus argentatus	Aves | Ciconiiformes | Laridae | Larus | Larus argentatus	NA	NA	NA	NA	NA
802	GBIF:8777620	Diphyllobothrium crenatum	Animalia | Platyhelminthes | Cestoda | Diphyllobothriidea | Diphyllobothriidae | Diphyllobothrium | Diphyllobothrium crenatum	NA	parasiteOf	FBC:SLB:SpecCode:75062	Larus argentatus	Aves | Ciconiiformes | Laridae | Larus | Larus argentatus	NA	NA	NA	NA	NA
803	GBIF:8741990	Diphyllobothrium reptans	Animalia | Platyhelminthes | Cestoda | Diphyllobothriidea | Diphyllobothriidae | Diphyllobothrium | Diphyllobothrium reptans	NA	parasiteOf	GBIF:2452245	Tropidonotus	Animalia | Chordata | Reptilia | Squamata | Lanthonotidae | Tropidonotus	NA	NA	NA	NA	NA
804	GBIF:8741990	Diphyllobothrium reptans	Animalia | Platyhelminthes | Cestoda | Diphyllobothriidea | Diphyllobothriidae | Diphyllobothrium | Diphyllobothrium reptans	NA	parasiteOf	EOL:328607	Canis lupus	Animalia | Chordata | Mammalia | Carnivora | Canidae | Canis | Canis lupus	NA	NA	NA	NA	NA
805	GBIF:8741990	Diphyllobothrium reptans	Animalia | Platyhelminthes | Cestoda | Diphyllobothriidea | Diphyllobothriidae | Diphyllobothrium | Diphyllobothrium reptans	NA	parasiteOf	GBIF:2452245	Tropidonotus	Animalia | Chordata | Reptilia | Squamata | Lanthonotidae | Tropidonotus	NA	NA	NA	NA	NA
806	GBIF:8741990	Diphyllobothrium reptans	Animalia | Platyhelminthes | Cestoda | Diphyllobothriidea | Diphyllobothriidae | Diphyllobothrium | Diphyllobothrium reptans	NA	parasiteOf	EOL:328607	Canis lupus	Animalia | Chordata | Mammalia | Carnivora | Canidae | Canis | Canis lupus	NA	NA	NA	NA	NA

## Sheet: Dipylidium
	source_taxon_external_id	source_taxon_name	source_taxon_path	source_specimen_life_stage	interaction_type	target_taxon_external_id	target_taxon_name	target_taxon_path	target_specimen_life_stage	latitude	longitude	study_citation	study_source_citation
1	NBN:NHMSYS0000067997	Dipylidium caninum	Biota | Animalia | Platyhelminthes | Cestoda | Cyclophyllidea | Dipylidiidae | Dipylidium | Dipylidium caninum	NA	endoparasiteOf	NBN:NHMSYS0000080189	Felis catus	Animalia | Chordata | Mammalia | Carnivora | Felidae | Felis | Felis catus	NA	NA	NA	NA	NA
2	NBN:NHMSYS0000067997	Dipylidium caninum	Biota | Animalia | Platyhelminthes | Cestoda | Cyclophyllidea | Dipylidiidae | Dipylidium | Dipylidium caninum	NA	endoparasiteOf	NBN:NHMSYS0020774282	Canis lupus subsp. familiaris	Biota | Animalia | Chordata | Vertebrata | Mammalia | Carnivora | Canidae | Canis | Canis lupus | Canis lupus subsp. familiaris	NA	NA	NA	NA	NA
3	NBN:NHMSYS0000067997	Dipylidium caninum	Biota | Animalia | Platyhelminthes | Cestoda | Cyclophyllidea | Dipylidiidae | Dipylidium | Dipylidium caninum	NA	endoparasiteOf	NBN:NBNSYS0000013090	Ctenocephalides canis	Biota | Animalia | Arthropoda | Hexapoda | Insecta | Siphonaptera | Pulicidae | Ctenocephalides | Ctenocephalides canis	NA	NA	NA	NA	NA
4	NBN:NHMSYS0000067997	Dipylidium caninum	Biota | Animalia | Platyhelminthes | Cestoda | Cyclophyllidea | Dipylidiidae | Dipylidium | Dipylidium caninum	NA	endoparasiteOf	EOL:4218912	Trichodectes canis	Animalia | Arthropoda | Insecta | Phthiraptera | Trichodectidae | Trichodectes | Trichodectes canis	NA	NA	NA	NA	NA
5	NBN:NHMSYS0000067997	Dipylidium caninum	Biota | Animalia | Platyhelminthes | Cestoda | Cyclophyllidea | Dipylidiidae | Dipylidium | Dipylidium caninum	NA	endoparasiteOf	NBN:NHMSYS0000376773	Homo sapiens	Biota | Animalia | Chordata | Vertebrata | Mammalia | Primates | Hominidae | Homo | Homo sapiens	NA	NA	NA	NA	NA
6	EOL:2922949	Dipylidium caninum	Animalia | Platyhelminthes | Cestoda | Cyclophyllidea | Dilepididae | Dipylidium | Dipylidium caninum	NA	parasiteOf	no:match	FELIS DOMESTICA		NA	NA	NA	NA	NA
7	EOL:2922949	Dipylidium caninum	Animalia | Platyhelminthes | Cestoda | Cyclophyllidea | Dilepididae | Dipylidium | Dipylidium caninum	NA	parasiteOf	no:match	DOG OR CAT		NA	NA	NA	NA	NA
8	EOL:2922949	Dipylidium caninum	Animalia | Platyhelminthes | Cestoda | Cyclophyllidea | Dilepididae | Dipylidium | Dipylidium caninum	NA	parasiteOf	EOL:1062	Siphonaptera	Animalia | Arthropoda | Insecta | Siphonaptera	NA	NA	NA	NA	NA
9	EOL:2922949	Dipylidium caninum	Animalia | Platyhelminthes | Cestoda | Cyclophyllidea | Dilepididae | Dipylidium | Dipylidium caninum	NA	parasiteOf	no:match	Canis dureus		NA	NA	NA	NA	NA
10	EOL:2922949	Dipylidium caninum	Animalia | Platyhelminthes | Cestoda | Cyclophyllidea | Dilepididae | Dipylidium | Dipylidium caninum	NA	parasiteOf	EOL:328607	Canis lupus	Animalia | Chordata | Mammalia | Carnivora | Canidae | Canis | Canis lupus	NA	NA	NA	NA	NA
11	EOL:2922949	Dipylidium caninum	Animalia | Platyhelminthes | Cestoda | Cyclophyllidea | Dilepididae | Dipylidium | Dipylidium caninum	NA	parasiteOf	EOL:328671	Felis chaus	Animalia | Chordata | Mammalia | Carnivora | Felidae | Felis | Felis chaus	NA	NA	NA	NA	NA
12	EOL:2922949	Dipylidium caninum	Animalia | Platyhelminthes | Cestoda | Cyclophyllidea | Dilepididae | Dipylidium | Dipylidium caninum	NA	parasiteOf	no:match	Herpestes icheumon		NA	NA	NA	NA	NA
13	EOL:2922949	Dipylidium caninum	Animalia | Platyhelminthes | Cestoda | Cyclophyllidea | Dilepididae | Dipylidium | Dipylidium caninum	NA	parasiteOf	EOL:1038686	Herpestes urva	Animalia | Chordata | Mammalia | Carnivora | Herpestidae | Herpestes | Herpestes urva	NA	NA	NA	NA	NA
14	EOL:2922949	Dipylidium caninum	Animalia | Platyhelminthes | Cestoda | Cyclophyllidea | Dilepididae | Dipylidium | Dipylidium caninum	NA	parasiteOf	NBN:NHMSYS0000376773	Homo sapiens	Biota | Animalia | Chordata | Vertebrata | Mammalia | Primates | Hominidae | Homo | Homo sapiens	NA	NA	NA	NA	NA
15	EOL:2922949	Dipylidium caninum	Animalia | Platyhelminthes | Cestoda | Cyclophyllidea | Dilepididae | Dipylidium | Dipylidium caninum	NA	parasiteOf	EOL:311570	Hyaena hyaena	Animalia | Chordata | Mammalia | Carnivora | Hyaenidae | Hyaena | Hyaena hyaena	NA	NA	NA	NA	NA
16	EOL:2922949	Dipylidium caninum	Animalia | Platyhelminthes | Cestoda | Cyclophyllidea | Dilepididae | Dipylidium | Dipylidium caninum	NA	parasiteOf	EOL:34549	Martes	Animalia | Chordata | Mammalia | Carnivora | Mustelidae | Martes	NA	NA	NA	NA	NA
17	EOL:2922949	Dipylidium caninum	Animalia | Platyhelminthes | Cestoda | Cyclophyllidea | Dilepididae | Dipylidium | Dipylidium caninum	NA	parasiteOf	NBN:NHMSYS0000080202	Ovis aries	Biota | Animalia | Chordata | Vertebrata | Mammalia | Artiodactyla | Bovidae | Ovis | Ovis aries	NA	NA	NA	NA	NA
18	EOL:2922949	Dipylidium caninum	Animalia | Platyhelminthes | Cestoda | Cyclophyllidea | Dilepididae | Dipylidium | Dipylidium caninum	NA	parasiteOf	ITIS:180603	Vulpes	Animalia | Bilateria | Deuterostomia | Chordata | Vertebrata | Gnathostomata | Tetrapoda | Mammalia | Theria | Eutheria | Carnivora | Caniformia | Canidae | Vulpes	NA	NA	NA	NA	NA
19	EOL:2922949	Dipylidium caninum	Animalia | Platyhelminthes | Cestoda | Cyclophyllidea | Dilepididae | Dipylidium | Dipylidium caninum	NA	parasiteOf	NCBI:9625	Vulpes	| Eukaryota | Opisthokonta | Metazoa | Eumetazoa | Bilateria | Deuterostomia | Chordata | Craniata | Vertebrata | Gnathostomata | Teleostomi | Euteleostomi | Sarcopterygii | Dipnotetrapodomorpha | Tetrapoda | Amniota | Mammalia | Theria | Eutheria | Boreoeutheria | Laurasiatheria | Carnivora | Caniformia | Canidae | Vulpes	NA	NA	NA	NA	NA
20	EOL:2922949	Dipylidium caninum	Animalia | Platyhelminthes | Cestoda | Cyclophyllidea | Dilepididae | Dipylidium | Dipylidium caninum	NA	endoparasiteOf	EOL:328609	Vulpes vulpes	Animalia | Chordata | Mammalia | Carnivora | Canidae | Vulpes | Vulpes vulpes	NA	NA	NA	NA	NA
21	EOL:2922949	Dipylidium caninum	Animalia | Platyhelminthes | Cestoda | Cyclophyllidea | Dilepididae | Dipylidium | Dipylidium caninum	NA	endoparasiteOf	EOL:328607	Canis lupus	Animalia | Chordata | Mammalia | Carnivora | Canidae | Canis | Canis lupus	NA	NA	NA	NA	NA
22	EOL:2922949	Dipylidium caninum	Animalia | Platyhelminthes | Cestoda | Cyclophyllidea | Dilepididae | Dipylidium | Dipylidium caninum	NA	endoparasiteOf	EOL:1037781	Felis catus	Animalia | Chordata | Mammalia | Carnivora | Felidae | Felis | Felis catus	NA	NA	NA	NA	NA
23	EOL:2922949	Dipylidium caninum	Animalia | Platyhelminthes | Cestoda | Cyclophyllidea | Dilepididae | Dipylidium | Dipylidium caninum	NA	endoparasiteOf	no:match	Ctenocephalus felis		NA	NA	NA	NA	NA
24	EOL:2922949	Dipylidium caninum	Animalia | Platyhelminthes | Cestoda | Cyclophyllidea | Dilepididae | Dipylidium | Dipylidium caninum	NA	endoparasiteOf	EOL:704356	Ctenocephalides canis	Animalia | Arthropoda | Insecta | Siphonaptera | Pulicoidea | Pulicidae | Ctenocephalides | Ctenocephalides canis	NA	NA	NA	NA	NA
25	EOL:2922949	Dipylidium caninum	Animalia | Platyhelminthes | Cestoda | Cyclophyllidea | Dilepididae | Dipylidium | Dipylidium caninum	NA	endoparasiteOf	EOL:704391	Pulex irritans	Animalia | Arthropoda | Insecta | Siphonaptera | Pulicoidea | Pulicidae | Pulex | Pulex irritans	NA	NA	NA	NA	NA
26	EOL:2922949	Dipylidium caninum	Animalia | Platyhelminthes | Cestoda | Cyclophyllidea | Dilepididae | Dipylidium | Dipylidium caninum	NA	endoparasiteOf	EOL:4218912	Trichodectes canis	Animalia | Arthropoda | Insecta | Phthiraptera | Trichodectidae | Trichodectes | Trichodectes canis	NA	NA	NA	NA	NA
27	EOL:2922949	Dipylidium caninum	Animalia | Platyhelminthes | Cestoda | Cyclophyllidea | Dilepididae | Dipylidium | Dipylidium caninum	NA	parasiteOf	EOL:704360	Ctenocephalides felis	Animalia | Arthropoda | Insecta | Siphonaptera | Pulicoidea | Pulicidae | Ctenocephalides | Ctenocephalides felis	NA	NA	NA	NA	NA
28	EOL:2922949	Dipylidium caninum	Animalia | Platyhelminthes | Cestoda | Cyclophyllidea | Dilepididae | Dipylidium | Dipylidium caninum	NA	parasiteOf	NBN:NHMSYS0000080189	Felis catus	Animalia | Chordata | Mammalia | Carnivora | Felidae | Felis | Felis catus	NA	NA	NA	NA	NA
29	EOL:2922949	Dipylidium caninum	Animalia | Platyhelminthes | Cestoda | Cyclophyllidea | Dilepididae | Dipylidium | Dipylidium caninum	NA	parasiteOf	no:match	Ctenocephalus felis		NA	NA	NA	NA	NA
30	EOL:2922949	Dipylidium caninum	Animalia | Platyhelminthes | Cestoda | Cyclophyllidea | Dilepididae | Dipylidium | Dipylidium caninum	NA	parasiteOf	EOL:328609	Vulpes vulpes	Animalia | Chordata | Mammalia | Carnivora | Canidae | Vulpes | Vulpes vulpes	NA	NA	NA	NA	NA
31	EOL:2922949	Dipylidium caninum	Animalia | Platyhelminthes | Cestoda | Cyclophyllidea | Dilepididae | Dipylidium | Dipylidium caninum	NA	parasiteOf	EOL:1037781	Felis catus	Animalia | Chordata | Mammalia | Carnivora | Felidae | Felis | Felis catus	NA	NA	NA	NA	NA
32	EOL:2922949	Dipylidium caninum	Animalia | Platyhelminthes | Cestoda | Cyclophyllidea | Dilepididae | Dipylidium | Dipylidium caninum	NA	parasiteOf	EOL:704356	Ctenocephalides canis	Animalia | Arthropoda | Insecta | Siphonaptera | Pulicoidea | Pulicidae | Ctenocephalides | Ctenocephalides canis	NA	NA	NA	NA	NA
33	EOL:2922949	Dipylidium caninum	Animalia | Platyhelminthes | Cestoda | Cyclophyllidea | Dilepididae | Dipylidium | Dipylidium caninum	NA	parasiteOf	EOL:704391	Pulex irritans	Animalia | Arthropoda | Insecta | Siphonaptera | Pulicoidea | Pulicidae | Pulex | Pulex irritans	NA	NA	NA	NA	NA
34	EOL:2922949	Dipylidium caninum	Animalia | Platyhelminthes | Cestoda | Cyclophyllidea | Dilepididae | Dipylidium | Dipylidium caninum	NA	parasiteOf	EOL:4218912	Trichodectes canis	Animalia | Arthropoda | Insecta | Phthiraptera | Trichodectidae | Trichodectes | Trichodectes canis	NA	NA	NA	NA	NA

## Sheet: Eimeria
	source_taxon_external_id	source_taxon_name	source_taxon_path	source_specimen_life_stage	interaction_type	target_taxon_external_id	target_taxon_name	target_taxon_path	target_specimen_life_stage	latitude	longitude	study_citation	study_source_citation
1	GBIF:7359234	Eimeria halleri	Chromista | Miozoa | Conoidasida | Eucoccidiorida | Eimeriidae | Eimeria | Eimeria halleri	NA	parasiteOf	EOL:344822	Urolophus halleri	Animalia | Chordata | Elasmobranchii | Myliobatiformes | Urolophidae | Urolophus | Urolophus halleri	NA	NA	NA	NA	NA
2	GBIF:7359234	Eimeria halleri	Chromista | Miozoa | Conoidasida | Eucoccidiorida | Eimeriidae | Eimeria | Eimeria halleri	NA	parasiteOf	EOL:344822	Urolophus halleri	Animalia | Chordata | Elasmobranchii | Myliobatiformes | Urolophidae | Urolophus | Urolophus halleri	NA	NA	NA	NA	NA
3	AFD:e63fbb27-5282-4e7e-a658-d9610ce98ae9	Eimeria stiedae	Protista | Apicomplexa | Conoidasida | Coccidiasina | Eucoccidiorida | Eimeriorina | Eimeriidae | Eimeria | Eimeria stiedae	NA	parasiteOf	EOL:1689	Leporidae	Animalia | Chordata | Mammalia | Lagomorpha | Leporidae	NA	NA	NA	NA	NA
4	AFD:e63fbb27-5282-4e7e-a658-d9610ce98ae9	Eimeria stiedae	Protista | Apicomplexa | Conoidasida | Coccidiasina | Eucoccidiorida | Eimeriorina | Eimeriidae | Eimeria | Eimeria stiedae	NA	parasiteOf	EOL:327977	Oryctolagus cuniculus	Animalia | Chordata | Mammalia | Lagomorpha | Leporidae | Oryctolagus | Oryctolagus cuniculus	NA	NA	NA	NA	NA
5	AFD:e63fbb27-5282-4e7e-a658-d9610ce98ae9	Eimeria stiedae	Protista | Apicomplexa | Conoidasida | Coccidiasina | Eucoccidiorida | Eimeriorina | Eimeriidae | Eimeria | Eimeria stiedae	NA	parasiteOf	GBIF:2436691	Lepus	Animalia | Chordata | Mammalia | Lagomorpha | Leporidae | Lepus	NA	NA	NA	NA	NA
6	AFD:e63fbb27-5282-4e7e-a658-d9610ce98ae9	Eimeria stiedae	Protista | Apicomplexa | Conoidasida | Coccidiasina | Eucoccidiorida | Eimeriorina | Eimeriidae | Eimeria | Eimeria stiedae	NA	parasiteOf	EOL:1689	Leporidae	Animalia | Chordata | Mammalia | Lagomorpha | Leporidae	NA	NA	NA	NA	NA
7	AFD:e63fbb27-5282-4e7e-a658-d9610ce98ae9	Eimeria stiedae	Protista | Apicomplexa | Conoidasida | Coccidiasina | Eucoccidiorida | Eimeriorina | Eimeriidae | Eimeria | Eimeria stiedae	NA	parasiteOf	EOL:327977	Oryctolagus cuniculus	Animalia | Chordata | Mammalia | Lagomorpha | Leporidae | Oryctolagus | Oryctolagus cuniculus	NA	NA	NA	NA	NA
8	AFD:e63fbb27-5282-4e7e-a658-d9610ce98ae9	Eimeria stiedae	Protista | Apicomplexa | Conoidasida | Coccidiasina | Eucoccidiorida | Eimeriorina | Eimeriidae | Eimeria | Eimeria stiedae	NA	parasiteOf	GBIF:2436691	Lepus	Animalia | Chordata | Mammalia | Lagomorpha | Leporidae | Lepus	NA	NA	NA	NA	NA
9	EOL:12144158	Eimeria perforans	Cellular organisms | Eukaryota | Alveolata | Apicomplexa | Conoidasida | Coccidia | Eucoccidiorida | Eimeriorina | Eimeriidae | Eimeria | Eimeria perforans	NA	parasiteOf	no:match	Sylvilagus floridanis		NA	NA	NA	NA	NA
10	EOL:12144158	Eimeria perforans	Cellular organisms | Eukaryota | Alveolata | Apicomplexa | Conoidasida | Coccidia | Eucoccidiorida | Eimeriorina | Eimeriidae | Eimeria | Eimeria perforans	NA	parasiteOf	no:match	Sylvilagus floridanis		NA	NA	NA	NA	NA
11	EOL:12144158	Eimeria perforans	Cellular organisms | Eukaryota | Alveolata | Apicomplexa | Conoidasida | Coccidia | Eucoccidiorida | Eimeriorina | Eimeriidae | Eimeria | Eimeria perforans	NA	parasiteOf	GBIF:2436940	Oryctolagus cuniculus	Animalia | Chordata | Mammalia | Lagomorpha | Leporidae | Oryctolagus | Oryctolagus cuniculus	NA	NA	NA	NA	NA
12	EOL:12144158	Eimeria perforans	Cellular organisms | Eukaryota | Alveolata | Apicomplexa | Conoidasida | Coccidia | Eucoccidiorida | Eimeriorina | Eimeriidae | Eimeria | Eimeria perforans	NA	parasiteOf	GBIF:2436940	Oryctolagus cuniculus	Animalia | Chordata | Mammalia | Lagomorpha | Leporidae | Oryctolagus | Oryctolagus cuniculus	NA	NA	NA	NA	NA
13	AFD:01d230ed-0927-4109-8e8e-458e7ca128de	Eimeria perforans	Protista | Apicomplexa | Conoidasida | Coccidiasina | Eucoccidiorida | Eimeriorina | Eimeriidae | Eimeria | Eimeria perforans	NA	parasiteOf	EOL:1689	Leporidae	Animalia | Chordata | Mammalia | Lagomorpha | Leporidae	NA	NA	NA	NA	NA
14	AFD:01d230ed-0927-4109-8e8e-458e7ca128de	Eimeria perforans	Protista | Apicomplexa | Conoidasida | Coccidiasina | Eucoccidiorida | Eimeriorina | Eimeriidae | Eimeria | Eimeria perforans	NA	parasiteOf	EOL:327977	Oryctolagus cuniculus	Animalia | Chordata | Mammalia | Lagomorpha | Leporidae | Oryctolagus | Oryctolagus cuniculus	NA	NA	NA	NA	NA
15	AFD:01d230ed-0927-4109-8e8e-458e7ca128de	Eimeria perforans	Protista | Apicomplexa | Conoidasida | Coccidiasina | Eucoccidiorida | Eimeriorina | Eimeriidae | Eimeria | Eimeria perforans	NA	parasiteOf	GBIF:2441110	Ovis aries	Animalia | Chordata | Mammalia | Artiodactyla | Bovidae | Ovis | Ovis aries	NA	NA	NA	NA	NA
16	AFD:01d230ed-0927-4109-8e8e-458e7ca128de	Eimeria perforans	Protista | Apicomplexa | Conoidasida | Coccidiasina | Eucoccidiorida | Eimeriorina | Eimeriidae | Eimeria | Eimeria perforans	NA	parasiteOf	EOL:1689	Leporidae	Animalia | Chordata | Mammalia | Lagomorpha | Leporidae	NA	NA	NA	NA	NA
17	AFD:01d230ed-0927-4109-8e8e-458e7ca128de	Eimeria perforans	Protista | Apicomplexa | Conoidasida | Coccidiasina | Eucoccidiorida | Eimeriorina | Eimeriidae | Eimeria | Eimeria perforans	NA	parasiteOf	EOL:327977	Oryctolagus cuniculus	Animalia | Chordata | Mammalia | Lagomorpha | Leporidae | Oryctolagus | Oryctolagus cuniculus	NA	NA	NA	NA	NA
18	AFD:01d230ed-0927-4109-8e8e-458e7ca128de	Eimeria perforans	Protista | Apicomplexa | Conoidasida | Coccidiasina | Eucoccidiorida | Eimeriorina | Eimeriidae | Eimeria | Eimeria perforans	NA	parasiteOf	GBIF:2441110	Ovis aries	Animalia | Chordata | Mammalia | Artiodactyla | Bovidae | Ovis | Ovis aries	NA	NA	NA	NA	NA
19	EOL:12144151	Eimeria stiedai	Cellular organisms | Eukaryota | Alveolata | Apicomplexa | Conoidasida | Coccidia | Eucoccidiorida | Eimeriorina | Eimeriidae | Eimeria | Eimeria stiedai	NA	parasiteOf	no:match	RABBIT, DOMESTIC		NA	NA	NA	NA	NA
20	EOL:12144151	Eimeria stiedai	Cellular organisms | Eukaryota | Alveolata | Apicomplexa | Conoidasida | Coccidia | Eucoccidiorida | Eimeriorina | Eimeriidae | Eimeria | Eimeria stiedai	NA	parasiteOf	no:match	Sylvilagus floridanis		NA	NA	NA	NA	NA
21	EOL:12144151	Eimeria stiedai	Cellular organisms | Eukaryota | Alveolata | Apicomplexa | Conoidasida | Coccidia | Eucoccidiorida | Eimeriorina | Eimeriidae | Eimeria | Eimeria stiedai	NA	parasiteOf	EOL:1689	Leporidae	Animalia | Chordata | Mammalia | Lagomorpha | Leporidae	NA	NA	NA	NA	NA
22	EOL:12144151	Eimeria stiedai	Cellular organisms | Eukaryota | Alveolata | Apicomplexa | Conoidasida | Coccidia | Eucoccidiorida | Eimeriorina | Eimeriidae | Eimeria | Eimeria stiedai	NA	parasiteOf	no:match	RABBIT, DOMESTIC		NA	NA	NA	NA	NA
23	EOL:12144151	Eimeria stiedai	Cellular organisms | Eukaryota | Alveolata | Apicomplexa | Conoidasida | Coccidia | Eucoccidiorida | Eimeriorina | Eimeriidae | Eimeria | Eimeria stiedai	NA	parasiteOf	no:match	Sylvilagus floridanis		NA	NA	NA	NA	NA
24	EOL:12144151	Eimeria stiedai	Cellular organisms | Eukaryota | Alveolata | Apicomplexa | Conoidasida | Coccidia | Eucoccidiorida | Eimeriorina | Eimeriidae | Eimeria | Eimeria stiedai	NA	parasiteOf	EOL:1689	Leporidae	Animalia | Chordata | Mammalia | Lagomorpha | Leporidae	NA	NA	NA	NA	NA
25	EOL:12144151	Eimeria stiedai	Cellular organisms | Eukaryota | Alveolata | Apicomplexa | Conoidasida | Coccidia | Eucoccidiorida | Eimeriorina | Eimeriidae | Eimeria | Eimeria stiedai	NA	parasiteOf	GBIF:2436940	Oryctolagus cuniculus	Animalia | Chordata | Mammalia | Lagomorpha | Leporidae | Oryctolagus | Oryctolagus cuniculus	NA	NA	NA	NA	NA
26	EOL:12144151	Eimeria stiedai	Cellular organisms | Eukaryota | Alveolata | Apicomplexa | Conoidasida | Coccidia | Eucoccidiorida | Eimeriorina | Eimeriidae | Eimeria | Eimeria stiedai	NA	parasiteOf	GBIF:2436691	Lepus	Animalia | Chordata | Mammalia | Lagomorpha | Leporidae | Lepus	NA	NA	NA	NA	NA
27	EOL:12144151	Eimeria stiedai	Cellular organisms | Eukaryota | Alveolata | Apicomplexa | Conoidasida | Coccidia | Eucoccidiorida | Eimeriorina | Eimeriidae | Eimeria | Eimeria stiedai	NA	parasiteOf	GBIF:2436940	Oryctolagus cuniculus	Animalia | Chordata | Mammalia | Lagomorpha | Leporidae | Oryctolagus | Oryctolagus cuniculus	NA	NA	NA	NA	NA
28	EOL:12144151	Eimeria stiedai	Cellular organisms | Eukaryota | Alveolata | Apicomplexa | Conoidasida | Coccidia | Eucoccidiorida | Eimeriorina | Eimeriidae | Eimeria | Eimeria stiedai	NA	parasiteOf	GBIF:2436691	Lepus	Animalia | Chordata | Mammalia | Lagomorpha | Leporidae | Lepus	NA	NA	NA	NA	NA
29	EOL:12144151	Eimeria stiedai	Cellular organisms | Eukaryota | Alveolata | Apicomplexa | Conoidasida | Coccidia | Eucoccidiorida | Eimeriorina | Eimeriidae | Eimeria | Eimeria stiedai	NA	endoparasiteOf	GBIF:2436940	Oryctolagus cuniculus	Animalia | Chordata | Mammalia | Lagomorpha | Leporidae | Oryctolagus | Oryctolagus cuniculus	NA	NA	NA	NA	NA
30	EOL:12144151	Eimeria stiedai	Cellular organisms | Eukaryota | Alveolata | Apicomplexa | Conoidasida | Coccidia | Eucoccidiorida | Eimeriorina | Eimeriidae | Eimeria | Eimeria stiedai	NA	endoparasiteOf	GBIF:2436940	Oryctolagus cuniculus	Animalia | Chordata | Mammalia | Lagomorpha | Leporidae | Oryctolagus | Oryctolagus cuniculus	NA	NA	NA	NA	NA
31	EOL:12144157	Eimeria magna	Cellular organisms | Eukaryota | Alveolata | Apicomplexa | Conoidasida | Coccidia | Eucoccidiorida | Eimeriorina | Eimeriidae | Eimeria | Eimeria magna	NA	parasiteOf	GBIF:2436940	Oryctolagus cuniculus	Animalia | Chordata | Mammalia | Lagomorpha | Leporidae | Oryctolagus | Oryctolagus cuniculus	NA	NA	NA	NA	NA
32	EOL:12144157	Eimeria magna	Cellular organisms | Eukaryota | Alveolata | Apicomplexa | Conoidasida | Coccidia | Eucoccidiorida | Eimeriorina | Eimeriidae | Eimeria | Eimeria magna	NA	parasiteOf	GBIF:2436940	Oryctolagus cuniculus	Animalia | Chordata | Mammalia | Lagomorpha | Leporidae | Oryctolagus | Oryctolagus cuniculus	NA	NA	NA	NA	NA
33	EOL:5006019	Eimeria tenella	Cellular organisms | Eukaryota | Alveolata | Apicomplexa | Conoidasida | Coccidia | Eucoccidiorida | Eimeriorina | Eimeriidae | Eimeria | Eimeria tenella	NA	parasiteOf	no:match	GALLUS DOMESTICA		NA	NA	NA	NA	NA
34	EOL:5006019	Eimeria tenella	Cellular organisms | Eukaryota | Alveolata | Apicomplexa | Conoidasida | Coccidia | Eucoccidiorida | Eimeriorina | Eimeriidae | Eimeria | Eimeria tenella	NA	parasiteOf	no:match	GALLUS DOMESTICA		NA	NA	NA	NA	NA
35	EOL:5006019	Eimeria tenella	Cellular organisms | Eukaryota | Alveolata | Apicomplexa | Conoidasida | Coccidia | Eucoccidiorida | Eimeriorina | Eimeriidae | Eimeria | Eimeria tenella	NA	parasiteOf	INAT_TAXON:505478	Gallus gallus domesticus	Animalia | Chordata | Aves | Galliformes | Phasianidae | Gallus | Gallus gallus domesticus	NA	NA	NA	NA	NA
36	EOL:5006019	Eimeria tenella	Cellular organisms | Eukaryota | Alveolata | Apicomplexa | Conoidasida | Coccidia | Eucoccidiorida | Eimeriorina | Eimeriidae | Eimeria | Eimeria tenella	NA	parasiteOf	EOL:1049263	Gallus gallus	Animalia | Chordata | Aves | Galliformes | Phasianidae | Gallus | Gallus gallus	NA	NA	NA	NA	NA
37	EOL:5006019	Eimeria tenella	Cellular organisms | Eukaryota | Alveolata | Apicomplexa | Conoidasida | Coccidia | Eucoccidiorida | Eimeriorina | Eimeriidae | Eimeria | Eimeria tenella	NA	parasiteOf	INAT_TAXON:505478	Gallus gallus domesticus	Animalia | Chordata | Aves | Galliformes | Phasianidae | Gallus | Gallus gallus domesticus	NA	NA	NA	NA	NA
38	EOL:5006019	Eimeria tenella	Cellular organisms | Eukaryota | Alveolata | Apicomplexa | Conoidasida | Coccidia | Eucoccidiorida | Eimeriorina | Eimeriidae | Eimeria | Eimeria tenella	NA	parasiteOf	EOL:1049263	Gallus gallus	Animalia | Chordata | Aves | Galliformes | Phasianidae | Gallus | Gallus gallus	NA	NA	NA	NA	NA
39	EOL:36281778	Eimeria arloingi	Cellular organisms | Eukaryota | Alveolata | Apicomplexa | Conoidasida | Coccidia | Eucoccidiorida | Eimeriorina | Eimeriidae | Eimeria | Eimeria arloingi	NA	parasiteOf	EOL:328660	Capra hircus	Animalia | Chordata | Mammalia | Artiodactyla | Bovidae | Capra | Capra hircus	NA	NA	NA	NA	NA
40	EOL:36281778	Eimeria arloingi	Cellular organisms | Eukaryota | Alveolata | Apicomplexa | Conoidasida | Coccidia | Eucoccidiorida | Eimeriorina | Eimeriidae | Eimeria | Eimeria arloingi	NA	parasiteOf	EOL:328660	Capra hircus	Animalia | Chordata | Mammalia | Artiodactyla | Bovidae | Capra | Capra hircus	NA	NA	NA	NA	NA
41	EOL:10590060	Eimeria brunetti	Cellular organisms | Eukaryota | Alveolata | Apicomplexa | Conoidasida | Coccidia | Eucoccidiorida | Eimeriorina | Eimeriidae | Eimeria | Eimeria brunetti	NA	parasiteOf	EOL:1049263	Gallus gallus	Animalia | Chordata | Aves | Galliformes | Phasianidae | Gallus | Gallus gallus	NA	NA	NA	NA	NA
42	EOL:10590060	Eimeria brunetti	Cellular organisms | Eukaryota | Alveolata | Apicomplexa | Conoidasida | Coccidia | Eucoccidiorida | Eimeriorina | Eimeriidae | Eimeria | Eimeria brunetti	NA	parasiteOf	EOL:1049263	Gallus gallus	Animalia | Chordata | Aves | Galliformes | Phasianidae | Gallus | Gallus gallus	NA	NA	NA	NA	NA
43	EOL:12144095	Eimeria bovis	Cellular organisms | Eukaryota | Alveolata | Apicomplexa | Conoidasida | Coccidia | Eucoccidiorida | Eimeriorina | Eimeriidae | Eimeria | Eimeria bovis	NA	parasiteOf	GBIF:2441022	Bos taurus	Animalia | Chordata | Mammalia | Artiodactyla | Bovidae | Bos | Bos taurus	NA	NA	NA	NA	NA
44	EOL:12144095	Eimeria bovis	Cellular organisms | Eukaryota | Alveolata | Apicomplexa | Conoidasida | Coccidia | Eucoccidiorida | Eimeriorina | Eimeriidae | Eimeria | Eimeria bovis	NA	parasiteOf	GBIF:2441022	Bos taurus	Animalia | Chordata | Mammalia | Artiodactyla | Bovidae | Bos | Bos taurus	NA	NA	NA	NA	NA
45	EOL:12144138	Eimeria auburnensis	Cellular organisms | Eukaryota | Alveolata | Apicomplexa | Conoidasida | Coccidia | Eucoccidiorida | Eimeriorina | Eimeriidae | Eimeria | Eimeria auburnensis	NA	parasiteOf	GBIF:2441022	Bos taurus	Animalia | Chordata | Mammalia | Artiodactyla | Bovidae | Bos | Bos taurus	NA	NA	NA	NA	NA
46	EOL:12144138	Eimeria auburnensis	Cellular organisms | Eukaryota | Alveolata | Apicomplexa | Conoidasida | Coccidia | Eucoccidiorida | Eimeriorina | Eimeriidae | Eimeria | Eimeria auburnensis	NA	parasiteOf	GBIF:2441022	Bos taurus	Animalia | Chordata | Mammalia | Artiodactyla | Bovidae | Bos | Bos taurus	NA	NA	NA	NA	NA
47	EOL:5006014	Eimeria acervulina	Cellular organisms | Eukaryota | Alveolata | Apicomplexa | Conoidasida | Coccidia | Eucoccidiorida | Eimeriorina | Eimeriidae | Eimeria | Eimeria acervulina	NA	parasiteOf	EOL:1049263	Gallus gallus	Animalia | Chordata | Aves | Galliformes | Phasianidae | Gallus | Gallus gallus	NA	NA	NA	NA	NA
48	EOL:5006014	Eimeria acervulina	Cellular organisms | Eukaryota | Alveolata | Apicomplexa | Conoidasida | Coccidia | Eucoccidiorida | Eimeriorina | Eimeriidae | Eimeria | Eimeria acervulina	NA	parasiteOf	EOL:1049263	Gallus gallus	Animalia | Chordata | Aves | Galliformes | Phasianidae | Gallus | Gallus gallus	NA	NA	NA	NA	NA
49	EOL:10590059	Eimeria necatrix	Cellular organisms | Eukaryota | Alveolata | Apicomplexa | Conoidasida | Coccidia | Eucoccidiorida | Eimeriorina | Eimeriidae | Eimeria | Eimeria necatrix	NA	parasiteOf	EOL:1049263	Gallus gallus	Animalia | Chordata | Aves | Galliformes | Phasianidae | Gallus | Gallus gallus	NA	NA	NA	NA	NA
50	EOL:10590059	Eimeria necatrix	Cellular organisms | Eukaryota | Alveolata | Apicomplexa | Conoidasida | Coccidia | Eucoccidiorida | Eimeriorina | Eimeriidae | Eimeria | Eimeria necatrix	NA	parasiteOf	EOL:1049263	Gallus gallus	Animalia | Chordata | Aves | Galliformes | Phasianidae | Gallus | Gallus gallus	NA	NA	NA	NA	NA
51	EOL:5006016	Eimeria maxima	Cellular organisms | Eukaryota | Alveolata | Apicomplexa | Conoidasida | Coccidia | Eucoccidiorida | Eimeriorina | Eimeriidae | Eimeria | Eimeria maxima	NA	parasiteOf	EOL:1049263	Gallus gallus	Animalia | Chordata | Aves | Galliformes | Phasianidae | Gallus | Gallus gallus	NA	NA	NA	NA	NA
52	EOL:5006016	Eimeria maxima	Cellular organisms | Eukaryota | Alveolata | Apicomplexa | Conoidasida | Coccidia | Eucoccidiorida | Eimeriorina | Eimeriidae | Eimeria | Eimeria maxima	NA	parasiteOf	EOL:1049263	Gallus gallus	Animalia | Chordata | Aves | Galliformes | Phasianidae | Gallus | Gallus gallus	NA	NA	NA	NA	NA
53	GBIF:9138976	Eimeria myoxocephali	Animalia | Eimeria | Eimeria myoxocephali	NA	parasiteOf	EOL:204299	Myoxocephalus polyacanthocephalus	Animalia | Chordata | Actinopterygii | Scorpaeniformes | Cottidae | Myoxocephalus | Myoxocephalus polyacanthocephalus	NA	NA	NA	NA	NA
54	GBIF:9138976	Eimeria myoxocephali	Animalia | Eimeria | Eimeria myoxocephali	NA	parasiteOf	EOL:204299	Myoxocephalus polyacanthocephalus	Animalia | Chordata | Actinopterygii | Scorpaeniformes | Cottidae | Myoxocephalus | Myoxocephalus polyacanthocephalus	NA	NA	NA	NA	NA
55	EOL:5006018	Eimeria praecox	Cellular organisms | Eukaryota | Alveolata | Apicomplexa | Conoidasida | Coccidia | Eucoccidiorida | Eimeriorina | Eimeriidae | Eimeria | Eimeria praecox	NA	parasiteOf	EOL:1049263	Gallus gallus	Animalia | Chordata | Aves | Galliformes | Phasianidae | Gallus | Gallus gallus	NA	NA	NA	NA	NA
56	EOL:5006018	Eimeria praecox	Cellular organisms | Eukaryota | Alveolata | Apicomplexa | Conoidasida | Coccidia | Eucoccidiorida | Eimeriorina | Eimeriidae | Eimeria | Eimeria praecox	NA	parasiteOf	EOL:1049263	Gallus gallus	Animalia | Chordata | Aves | Galliformes | Phasianidae | Gallus | Gallus gallus	NA	NA	NA	NA	NA
57	EOL:5006017	Eimeria mitis	Cellular organisms | Eukaryota | Alveolata | Apicomplexa | Conoidasida | Coccidia | Eucoccidiorida | Eimeriorina | Eimeriidae | Eimeria | Eimeria mitis	NA	parasiteOf	EOL:1049263	Gallus gallus	Animalia | Chordata | Aves | Galliformes | Phasianidae | Gallus | Gallus gallus	NA	NA	NA	NA	NA
58	EOL:5006017	Eimeria mitis	Cellular organisms | Eukaryota | Alveolata | Apicomplexa | Conoidasida | Coccidia | Eucoccidiorida | Eimeriorina | Eimeriidae | Eimeria | Eimeria mitis	NA	parasiteOf	EOL:1049263	Gallus gallus	Animalia | Chordata | Aves | Galliformes | Phasianidae | Gallus | Gallus gallus	NA	NA	NA	NA	NA
59	EOL:12144142	Eimeria zuernii	Cellular organisms | Eukaryota | Alveolata | Apicomplexa | Conoidasida | Coccidia | Eucoccidiorida | Eimeriorina | Eimeriidae | Eimeria | Eimeria zuernii	NA	parasiteOf	GBIF:2441022	Bos taurus	Animalia | Chordata | Mammalia | Artiodactyla | Bovidae | Bos | Bos taurus	NA	NA	NA	NA	NA
60	EOL:12144142	Eimeria zuernii	Cellular organisms | Eukaryota | Alveolata | Apicomplexa | Conoidasida | Coccidia | Eucoccidiorida | Eimeriorina | Eimeriidae | Eimeria | Eimeria zuernii	NA	parasiteOf	GBIF:2441022	Bos taurus	Animalia | Chordata | Mammalia | Artiodactyla | Bovidae | Bos | Bos taurus	NA	NA	NA	NA	NA
61	EOL:12144139	Eimeria ellipsoidalis	Cellular organisms | Eukaryota | Alveolata | Apicomplexa | Conoidasida | Coccidia | Eucoccidiorida | Eimeriorina | Eimeriidae | Eimeria | Eimeria ellipsoidalis	NA	parasiteOf	GBIF:2441022	Bos taurus	Animalia | Chordata | Mammalia | Artiodactyla | Bovidae | Bos | Bos taurus	NA	NA	NA	NA	NA
62	EOL:12144139	Eimeria ellipsoidalis	Cellular organisms | Eukaryota | Alveolata | Apicomplexa | Conoidasida | Coccidia | Eucoccidiorida | Eimeriorina | Eimeriidae | Eimeria | Eimeria ellipsoidalis	NA	parasiteOf	GBIF:2441022	Bos taurus	Animalia | Chordata | Mammalia | Artiodactyla | Bovidae | Bos | Bos taurus	NA	NA	NA	NA	NA
63	EOL:12144156	Eimeria coecicola	Cellular organisms | Eukaryota | Alveolata | Apicomplexa | Conoidasida | Coccidia | Eucoccidiorida | Eimeriorina | Eimeriidae | Eimeria | Eimeria coecicola	NA	parasiteOf	GBIF:2436940	Oryctolagus cuniculus	Animalia | Chordata | Mammalia | Lagomorpha | Leporidae | Oryctolagus | Oryctolagus cuniculus	NA	NA	NA	NA	NA
64	EOL:12144156	Eimeria coecicola	Cellular organisms | Eukaryota | Alveolata | Apicomplexa | Conoidasida | Coccidia | Eucoccidiorida | Eimeriorina | Eimeriidae | Eimeria | Eimeria coecicola	NA	parasiteOf	GBIF:2436940	Oryctolagus cuniculus	Animalia | Chordata | Mammalia | Lagomorpha | Leporidae | Oryctolagus | Oryctolagus cuniculus	NA	NA	NA	NA	NA
65	EOL:5006023	Eimeria crandallis	Cellular organisms | Eukaryota | Alveolata | Apicomplexa | Conoidasida | Coccidia | Eucoccidiorida | Eimeriorina | Eimeriidae | Eimeria | Eimeria crandallis	NA	parasiteOf	EOL:328660	Capra hircus	Animalia | Chordata | Mammalia | Artiodactyla | Bovidae | Capra | Capra hircus	NA	NA	NA	NA	NA
66	EOL:5006023	Eimeria crandallis	Cellular organisms | Eukaryota | Alveolata | Apicomplexa | Conoidasida | Coccidia | Eucoccidiorida | Eimeriorina | Eimeriidae | Eimeria | Eimeria crandallis	NA	parasiteOf	EOL:328660	Capra hircus	Animalia | Chordata | Mammalia | Artiodactyla | Bovidae | Capra | Capra hircus	NA	NA	NA	NA	NA
67	EOL:12144107	Eimeria alabamensis	Cellular organisms | Eukaryota | Alveolata | Apicomplexa | Conoidasida | Coccidia | Eucoccidiorida | Eimeriorina | Eimeriidae | Eimeria | Eimeria alabamensis	NA	parasiteOf	GBIF:2441022	Bos taurus	Animalia | Chordata | Mammalia | Artiodactyla | Bovidae | Bos | Bos taurus	NA	NA	NA	NA	NA
68	EOL:12144107	Eimeria alabamensis	Cellular organisms | Eukaryota | Alveolata | Apicomplexa | Conoidasida | Coccidia | Eucoccidiorida | Eimeriorina | Eimeriidae | Eimeria | Eimeria alabamensis	NA	parasiteOf	GBIF:2441022	Bos taurus	Animalia | Chordata | Mammalia | Artiodactyla | Bovidae | Bos | Bos taurus	NA	NA	NA	NA	NA
69	EOL:12144143	Eimeria cylindrica	Cellular organisms | Eukaryota | Alveolata | Apicomplexa | Conoidasida | Coccidia | Eucoccidiorida | Eimeriorina | Eimeriidae | Eimeria | Eimeria cylindrica	NA	parasiteOf	GBIF:2441022	Bos taurus	Animalia | Chordata | Mammalia | Artiodactyla | Bovidae | Bos | Bos taurus	NA	NA	NA	NA	NA
70	EOL:12144143	Eimeria cylindrica	Cellular organisms | Eukaryota | Alveolata | Apicomplexa | Conoidasida | Coccidia | Eucoccidiorida | Eimeriorina | Eimeriidae | Eimeria | Eimeria cylindrica	NA	parasiteOf	GBIF:2441022	Bos taurus	Animalia | Chordata | Mammalia | Artiodactyla | Bovidae | Bos | Bos taurus	NA	NA	NA	NA	NA
71	EOL:12144153	Eimeria intestinalis	Cellular organisms | Eukaryota | Alveolata | Apicomplexa | Conoidasida | Coccidia | Eucoccidiorida | Eimeriorina | Eimeriidae | Eimeria | Eimeria intestinalis	NA	parasiteOf	GBIF:2436940	Oryctolagus cuniculus	Animalia | Chordata | Mammalia | Lagomorpha | Leporidae | Oryctolagus | Oryctolagus cuniculus	NA	NA	NA	NA	NA
72	EOL:12144153	Eimeria intestinalis	Cellular organisms | Eukaryota | Alveolata | Apicomplexa | Conoidasida | Coccidia | Eucoccidiorida | Eimeriorina | Eimeriidae | Eimeria | Eimeria intestinalis	NA	parasiteOf	GBIF:2436940	Oryctolagus cuniculus	Animalia | Chordata | Mammalia | Lagomorpha | Leporidae | Oryctolagus | Oryctolagus cuniculus	NA	NA	NA	NA	NA
73	EOL:12144152	Eimeria flavescens	Cellular organisms | Eukaryota | Alveolata | Apicomplexa | Conoidasida | Coccidia | Eucoccidiorida | Eimeriorina | Eimeriidae | Eimeria | Eimeria flavescens	NA	parasiteOf	GBIF:2436940	Oryctolagus cuniculus	Animalia | Chordata | Mammalia | Lagomorpha | Leporidae | Oryctolagus | Oryctolagus cuniculus	NA	NA	NA	NA	NA
74	EOL:12144152	Eimeria flavescens	Cellular organisms | Eukaryota | Alveolata | Apicomplexa | Conoidasida | Coccidia | Eucoccidiorida | Eimeriorina | Eimeriidae | Eimeria | Eimeria flavescens	NA	parasiteOf	GBIF:2436940	Oryctolagus cuniculus	Animalia | Chordata | Mammalia | Lagomorpha | Leporidae | Oryctolagus | Oryctolagus cuniculus	NA	NA	NA	NA	NA
75	EOL:12144155	Eimeria piriformis	Cellular organisms | Eukaryota | Alveolata | Apicomplexa | Conoidasida | Coccidia | Eucoccidiorida | Eimeriorina | Eimeriidae | Eimeria | Eimeria piriformis	NA	parasiteOf	GBIF:2436940	Oryctolagus cuniculus	Animalia | Chordata | Mammalia | Lagomorpha | Leporidae | Oryctolagus | Oryctolagus cuniculus	NA	NA	NA	NA	NA
76	EOL:12144155	Eimeria piriformis	Cellular organisms | Eukaryota | Alveolata | Apicomplexa | Conoidasida | Coccidia | Eucoccidiorida | Eimeriorina | Eimeriidae | Eimeria | Eimeria piriformis	NA	parasiteOf	GBIF:2436940	Oryctolagus cuniculus	Animalia | Chordata | Mammalia | Lagomorpha | Leporidae | Oryctolagus | Oryctolagus cuniculus	NA	NA	NA	NA	NA
77	EOL:12144125	Eimeria chaetodipi	Cellular organisms | Eukaryota | Alveolata | Apicomplexa | Conoidasida | Coccidia | Eucoccidiorida | Eimeriorina | Eimeriidae | Eimeria | Eimeria chaetodipi	NA	parasiteOf	EOL:311904	Chaetodipus hispidus	Animalia | Chordata | Mammalia | Rodentia | Heteromyidae | Chaetodipus | Chaetodipus hispidus	NA	NA	NA	NA	NA
78	EOL:12144125	Eimeria chaetodipi	Cellular organisms | Eukaryota | Alveolata | Apicomplexa | Conoidasida | Coccidia | Eucoccidiorida | Eimeriorina | Eimeriidae | Eimeria | Eimeria chaetodipi	NA	parasiteOf	EOL:311904	Chaetodipus hispidus	Animalia | Chordata | Mammalia | Rodentia | Heteromyidae | Chaetodipus | Chaetodipus hispidus	NA	NA	NA	NA	NA
79	EOL:12144135	Eimeria arnyi	Cellular organisms | Eukaryota | Alveolata | Apicomplexa | Conoidasida | Coccidia | Eucoccidiorida | Eimeriorina | Eimeriidae | Eimeria | Eimeria arnyi	NA	parasiteOf	GBIF:8763701	Diadophis punctatus	Animalia | Chordata | Reptilia | Squamata | Colubridae | Diadophis | Diadophis punctatus	NA	NA	NA	NA	NA
80	EOL:12144135	Eimeria arnyi	Cellular organisms | Eukaryota | Alveolata | Apicomplexa | Conoidasida | Coccidia | Eucoccidiorida | Eimeriorina | Eimeriidae | Eimeria | Eimeria arnyi	NA	parasiteOf	GBIF:8763701	Diadophis punctatus	Animalia | Chordata | Reptilia | Squamata | Colubridae | Diadophis | Diadophis punctatus	NA	NA	NA	NA	NA
81	EOL:12144110	Eimeria scabra	Cellular organisms | Eukaryota | Alveolata | Apicomplexa | Conoidasida | Coccidia | Eucoccidiorida | Eimeriorina | Eimeriidae | Eimeria | Eimeria scabra	NA	parasiteOf	GBIF:7705930	Sus scrofa	Animalia | Chordata | Mammalia | Artiodactyla | Suidae | Sus | Sus scrofa	NA	NA	NA	NA	NA
82	EOL:12144110	Eimeria scabra	Cellular organisms | Eukaryota | Alveolata | Apicomplexa | Conoidasida | Coccidia | Eucoccidiorida | Eimeriorina | Eimeriidae | Eimeria | Eimeria scabra	NA	parasiteOf	GBIF:7705930	Sus scrofa	Animalia | Chordata | Mammalia | Artiodactyla | Suidae | Sus | Sus scrofa	NA	NA	NA	NA	NA
83	EOL:40114477	Eimeria caviae	Cellular organisms | Eukaryota | Alveolata | Apicomplexa | Conoidasida | Coccidia | Eucoccidiorida | Eimeriorina | Eimeriidae | Eimeria | Eimeria caviae	NA	parasiteOf	EOL:42055	Cavia	Animalia | Chordata | Mammalia | Rodentia | Caviidae | Cavia	NA	NA	NA	NA	NA
84	EOL:40114477	Eimeria caviae	Cellular organisms | Eukaryota | Alveolata | Apicomplexa | Conoidasida | Coccidia | Eucoccidiorida | Eimeriorina | Eimeriidae | Eimeria | Eimeria caviae	NA	parasiteOf	EOL:42055	Cavia	Animalia | Chordata | Mammalia | Rodentia | Caviidae | Cavia	NA	NA	NA	NA	NA
85	EOL:21649365	Eimeria dispersa	Cellular organisms | Eukaryota | Alveolata | Apicomplexa | Conoidasida | Coccidia | Eucoccidiorida | Eimeriorina | Eimeriidae | Eimeria | Eimeria dispersa	NA	parasiteOf	EOL:35872	Phasianus	Animalia | Chordata | Aves | Galliformes | Phasianidae | Phasianus	NA	NA	NA	NA	NA
86	EOL:21649365	Eimeria dispersa	Cellular organisms | Eukaryota | Alveolata | Apicomplexa | Conoidasida | Coccidia | Eucoccidiorida | Eimeriorina | Eimeriidae | Eimeria | Eimeria dispersa	NA	parasiteOf	GBIF:5228091	Colinus virginianus	Animalia | Chordata | Aves | Galliformes | Odontophoridae | Colinus | Colinus virginianus	NA	NA	NA	NA	NA
87	EOL:21649365	Eimeria dispersa	Cellular organisms | Eukaryota | Alveolata | Apicomplexa | Conoidasida | Coccidia | Eucoccidiorida | Eimeriorina | Eimeriidae | Eimeria | Eimeria dispersa	NA	parasiteOf	EOL:35872	Phasianus	Animalia | Chordata | Aves | Galliformes | Phasianidae | Phasianus	NA	NA	NA	NA	NA
88	EOL:21649365	Eimeria dispersa	Cellular organisms | Eukaryota | Alveolata | Apicomplexa | Conoidasida | Coccidia | Eucoccidiorida | Eimeriorina | Eimeriidae | Eimeria | Eimeria dispersa	NA	parasiteOf	GBIF:5228091	Colinus virginianus	Animalia | Chordata | Aves | Galliformes | Odontophoridae | Colinus | Colinus virginianus	NA	NA	NA	NA	NA
89	EOL:10591615	Eimeria meleagrimitis	Cellular organisms | Eukaryota | Alveolata | Apicomplexa | Conoidasida | Coccidia | Eucoccidiorida | Eimeriorina | Eimeriidae | Eimeria | Eimeria meleagrimitis	NA	parasiteOf	GBIF:2473551	Meleagris gallopavo	Animalia | Chordata | Aves | Galliformes | Phasianidae | Meleagris | Meleagris gallopavo	NA	NA	NA	NA	NA
90	EOL:10591615	Eimeria meleagrimitis	Cellular organisms | Eukaryota | Alveolata | Apicomplexa | Conoidasida | Coccidia | Eucoccidiorida | Eimeriorina | Eimeriidae | Eimeria | Eimeria meleagrimitis	NA	parasiteOf	GBIF:2473551	Meleagris gallopavo	Animalia | Chordata | Aves | Galliformes | Phasianidae | Meleagris | Meleagris gallopavo	NA	NA	NA	NA	NA
91	EOL:44489701	Eimeria paludosa	Cellular organisms | Eukaryota | Alveolata | Apicomplexa | Conoidasida | Coccidia | Eucoccidiorida | Eimeriorina | Eimeriidae | Eimeria | Eimeria paludosa	NA	parasiteOf	GBIF:2474393	Fulica americana	Animalia | Chordata | Aves | Gruiformes | Rallidae | Fulica | Fulica americana	NA	NA	NA	NA	NA
92	EOL:44489701	Eimeria paludosa	Cellular organisms | Eukaryota | Alveolata | Apicomplexa | Conoidasida | Coccidia | Eucoccidiorida | Eimeriorina | Eimeriidae | Eimeria | Eimeria paludosa	NA	parasiteOf	GBIF:2474393	Fulica americana	Animalia | Chordata | Aves | Gruiformes | Rallidae | Fulica | Fulica americana	NA	NA	NA	NA	NA
93	EOL:2908688	Eimeria	Biota | Chromista | Harosa | Alveolata | Myzozoa | Apicomplexa | Sporozoa | Conoidasida | Coccidiasina | Eucoccidiorida | Eimeriorina | Eimeriidae | Eimeria	NA	parasiteOf	no:match	Lampropeltus c. calligaster		NA	NA	NA	NA	NA
94	EOL:2908688	Eimeria	Biota | Chromista | Harosa | Alveolata | Myzozoa | Apicomplexa | Sporozoa | Conoidasida | Coccidiasina | Eucoccidiorida | Eimeriorina | Eimeriidae | Eimeria	NA	parasiteOf	no:match	Rabbit scrofa domestica		NA	NA	NA	NA	NA
95	EOL:2908688	Eimeria	Biota | Chromista | Harosa | Alveolata | Myzozoa | Apicomplexa | Sporozoa | Conoidasida | Coccidiasina | Eucoccidiorida | Eimeriorina | Eimeriidae | Eimeria	NA	parasiteOf	no:match	Gallus dopmesticus		NA	NA	NA	NA	NA
96	EOL:2908688	Eimeria	Biota | Chromista | Harosa | Alveolata | Myzozoa | Apicomplexa | Sporozoa | Conoidasida | Coccidiasina | Eucoccidiorida | Eimeriorina | Eimeriidae | Eimeria	NA	parasiteOf	EOL:1267379	Tantilla relicta relicta	Animalia | Chordata | Reptilia | Squamata | Colubridae | Tantilla | Tantilla relicta | Tantilla relicta relicta	NA	NA	NA	NA	NA
97	EOL:2908688	Eimeria	Biota | Chromista | Harosa | Alveolata | Myzozoa | Apicomplexa | Sporozoa | Conoidasida | Coccidiasina | Eucoccidiorida | Eimeriorina | Eimeriidae | Eimeria	NA	parasiteOf	EOL:1274218	Lepus californicus melanotis	Animalia | Chordata | Mammalia | Lagomorpha | Leporidae | Lepus | Lepus californicus | Lepus californicus melanotis	NA	NA	NA	NA	NA
98	EOL:2908688	Eimeria	Biota | Chromista | Harosa | Alveolata | Myzozoa | Apicomplexa | Sporozoa | Conoidasida | Coccidiasina | Eucoccidiorida | Eimeriorina | Eimeriidae | Eimeria	NA	parasiteOf	INAT_TAXON:505478	Gallus gallus domesticus	Animalia | Chordata | Aves | Galliformes | Phasianidae | Gallus | Gallus gallus domesticus	NA	NA	NA	NA	NA
99	EOL:2908688	Eimeria	Biota | Chromista | Harosa | Alveolata | Myzozoa | Apicomplexa | Sporozoa | Conoidasida | Coccidiasina | Eucoccidiorida | Eimeriorina | Eimeriidae | Eimeria	NA	parasiteOf	no:match	Lampropeltus c. calligaster		NA	NA	NA	NA	NA
100	EOL:2908688	Eimeria	Biota | Chromista | Harosa | Alveolata | Myzozoa | Apicomplexa | Sporozoa | Conoidasida | Coccidiasina | Eucoccidiorida | Eimeriorina | Eimeriidae | Eimeria	NA	parasiteOf	no:match	Rabbit scrofa domestica		NA	NA	NA	NA	NA
101	EOL:2908688	Eimeria	Biota | Chromista | Harosa | Alveolata | Myzozoa | Apicomplexa | Sporozoa | Conoidasida | Coccidiasina | Eucoccidiorida | Eimeriorina | Eimeriidae | Eimeria	NA	parasiteOf	no:match	Gallus dopmesticus		NA	NA	NA	NA	NA
102	EOL:2908688	Eimeria	Biota | Chromista | Harosa | Alveolata | Myzozoa | Apicomplexa | Sporozoa | Conoidasida | Coccidiasina | Eucoccidiorida | Eimeriorina | Eimeriidae | Eimeria	NA	parasiteOf	EOL:1267379	Tantilla relicta relicta	Animalia | Chordata | Reptilia | Squamata | Colubridae | Tantilla | Tantilla relicta | Tantilla relicta relicta	NA	NA	NA	NA	NA
103	EOL:2908688	Eimeria	Biota | Chromista | Harosa | Alveolata | Myzozoa | Apicomplexa | Sporozoa | Conoidasida | Coccidiasina | Eucoccidiorida | Eimeriorina | Eimeriidae | Eimeria	NA	parasiteOf	EOL:1274218	Lepus californicus melanotis	Animalia | Chordata | Mammalia | Lagomorpha | Leporidae | Lepus | Lepus californicus | Lepus californicus melanotis	NA	NA	NA	NA	NA
104	EOL:2908688	Eimeria	Biota | Chromista | Harosa | Alveolata | Myzozoa | Apicomplexa | Sporozoa | Conoidasida | Coccidiasina | Eucoccidiorida | Eimeriorina | Eimeriidae | Eimeria	NA	parasiteOf	INAT_TAXON:505478	Gallus gallus domesticus	Animalia | Chordata | Aves | Galliformes | Phasianidae | Gallus | Gallus gallus domesticus	NA	NA	NA	NA	NA
105	EOL:2908688	Eimeria	Biota | Chromista | Harosa | Alveolata | Myzozoa | Apicomplexa | Sporozoa | Conoidasida | Coccidiasina | Eucoccidiorida | Eimeriorina | Eimeriidae | Eimeria	NA	parasiteOf	EOL:11019668	Myotis septentrionalis	Animalia | Bilateria | Deuterostomia | Chordata | Vertebrata | Gnathostomata | Tetrapoda | Mammalia | Theria | Eutheria | Chiroptera | Yangochiroptera | Vespertilionoidea | Vespertilionidae | Myotinae | Myotis | Myotis septentrionalis	NA	NA	NA	NA	NA
106	EOL:2908688	Eimeria	Biota | Chromista | Harosa | Alveolata | Myzozoa | Apicomplexa | Sporozoa | Conoidasida | Coccidiasina | Eucoccidiorida | Eimeriorina | Eimeriidae | Eimeria	NA	parasiteOf	GBIF:2436230	Scalopus aquaticus	Animalia | Chordata | Mammalia | Soricomorpha | Talpidae | Scalopus | Scalopus aquaticus	NA	NA	NA	NA	NA
107	EOL:2908688	Eimeria	Biota | Chromista | Harosa | Alveolata | Myzozoa | Apicomplexa | Sporozoa | Conoidasida | Coccidiasina | Eucoccidiorida | Eimeriorina | Eimeriidae | Eimeria	NA	parasiteOf	GBIF:7705930	Sus scrofa	Animalia | Chordata | Mammalia | Artiodactyla | Suidae | Sus | Sus scrofa	NA	NA	NA	NA	NA
108	EOL:2908688	Eimeria	Biota | Chromista | Harosa | Alveolata | Myzozoa | Apicomplexa | Sporozoa | Conoidasida | Coccidiasina | Eucoccidiorida | Eimeriorina | Eimeriidae | Eimeria	NA	parasiteOf	GBIF:5218786	Procyon lotor	Animalia | Chordata | Mammalia | Carnivora | Procyonidae | Procyon | Procyon lotor	NA	NA	NA	NA	NA
109	EOL:2908688	Eimeria	Biota | Chromista | Harosa | Alveolata | Myzozoa | Apicomplexa | Sporozoa | Conoidasida | Coccidiasina | Eucoccidiorida | Eimeriorina | Eimeriidae | Eimeria	NA	parasiteOf	GBIF:2441022	Bos taurus	Animalia | Chordata | Mammalia | Artiodactyla | Bovidae | Bos | Bos taurus	NA	NA	NA	NA	NA
110	EOL:2908688	Eimeria	Biota | Chromista | Harosa | Alveolata | Myzozoa | Apicomplexa | Sporozoa | Conoidasida | Coccidiasina | Eucoccidiorida | Eimeriorina | Eimeriidae | Eimeria	NA	parasiteOf	GBIF:2436794	Lepus americanus	Animalia | Chordata | Mammalia | Lagomorpha | Leporidae | Lepus | Lepus americanus	NA	NA	NA	NA	NA
111	EOL:2908688	Eimeria	Biota | Chromista | Harosa | Alveolata | Myzozoa | Apicomplexa | Sporozoa | Conoidasida | Coccidiasina | Eucoccidiorida | Eimeriorina | Eimeriidae | Eimeria	NA	parasiteOf	GBIF:2437368	Marmota monax	Animalia | Chordata | Mammalia | Rodentia | Sciuridae | Marmota | Marmota monax	NA	NA	NA	NA	NA
112	EOL:2908688	Eimeria	Biota | Chromista | Harosa | Alveolata | Myzozoa | Apicomplexa | Sporozoa | Conoidasida | Coccidiasina | Eucoccidiorida | Eimeriorina | Eimeriidae | Eimeria	NA	parasiteOf	GBIF:2441110	Ovis aries	Animalia | Chordata | Mammalia | Artiodactyla | Bovidae | Ovis | Ovis aries	NA	NA	NA	NA	NA
113	EOL:2908688	Eimeria	Biota | Chromista | Harosa | Alveolata | Myzozoa | Apicomplexa | Sporozoa | Conoidasida | Coccidiasina | Eucoccidiorida | Eimeriorina | Eimeriidae | Eimeria	NA	parasiteOf	EOL:1049263	Gallus gallus	Animalia | Chordata | Aves | Galliformes | Phasianidae | Gallus | Gallus gallus	NA	NA	NA	NA	NA
114	EOL:2908688	Eimeria	Biota | Chromista | Harosa | Alveolata | Myzozoa | Apicomplexa | Sporozoa | Conoidasida | Coccidiasina | Eucoccidiorida | Eimeriorina | Eimeriidae | Eimeria	NA	parasiteOf	EOL:11019668	Myotis septentrionalis	Animalia | Bilateria | Deuterostomia | Chordata | Vertebrata | Gnathostomata | Tetrapoda | Mammalia | Theria | Eutheria | Chiroptera | Yangochiroptera | Vespertilionoidea | Vespertilionidae | Myotinae | Myotis | Myotis septentrionalis	NA	NA	NA	NA	NA
115	EOL:2908688	Eimeria	Biota | Chromista | Harosa | Alveolata | Myzozoa | Apicomplexa | Sporozoa | Conoidasida | Coccidiasina | Eucoccidiorida | Eimeriorina | Eimeriidae | Eimeria	NA	parasiteOf	GBIF:2436230	Scalopus aquaticus	Animalia | Chordata | Mammalia | Soricomorpha | Talpidae | Scalopus | Scalopus aquaticus	NA	NA	NA	NA	NA
116	EOL:2908688	Eimeria	Biota | Chromista | Harosa | Alveolata | Myzozoa | Apicomplexa | Sporozoa | Conoidasida | Coccidiasina | Eucoccidiorida | Eimeriorina | Eimeriidae | Eimeria	NA	parasiteOf	GBIF:7705930	Sus scrofa	Animalia | Chordata | Mammalia | Artiodactyla | Suidae | Sus | Sus scrofa	NA	NA	NA	NA	NA
117	EOL:2908688	Eimeria	Biota | Chromista | Harosa | Alveolata | Myzozoa | Apicomplexa | Sporozoa | Conoidasida | Coccidiasina | Eucoccidiorida | Eimeriorina | Eimeriidae | Eimeria	NA	parasiteOf	GBIF:5218786	Procyon lotor	Animalia | Chordata | Mammalia | Carnivora | Procyonidae | Procyon | Procyon lotor	NA	NA	NA	NA	NA
118	EOL:2908688	Eimeria	Biota | Chromista | Harosa | Alveolata | Myzozoa | Apicomplexa | Sporozoa | Conoidasida | Coccidiasina | Eucoccidiorida | Eimeriorina | Eimeriidae | Eimeria	NA	parasiteOf	GBIF:2441022	Bos taurus	Animalia | Chordata | Mammalia | Artiodactyla | Bovidae | Bos | Bos taurus	NA	NA	NA	NA	NA
119	EOL:2908688	Eimeria	Biota | Chromista | Harosa | Alveolata | Myzozoa | Apicomplexa | Sporozoa | Conoidasida | Coccidiasina | Eucoccidiorida | Eimeriorina | Eimeriidae | Eimeria	NA	parasiteOf	GBIF:2436794	Lepus americanus	Animalia | Chordata | Mammalia | Lagomorpha | Leporidae | Lepus | Lepus americanus	NA	NA	NA	NA	NA
120	EOL:2908688	Eimeria	Biota | Chromista | Harosa | Alveolata | Myzozoa | Apicomplexa | Sporozoa | Conoidasida | Coccidiasina | Eucoccidiorida | Eimeriorina | Eimeriidae | Eimeria	NA	parasiteOf	GBIF:2437368	Marmota monax	Animalia | Chordata | Mammalia | Rodentia | Sciuridae | Marmota | Marmota monax	NA	NA	NA	NA	NA
121	EOL:2908688	Eimeria	Biota | Chromista | Harosa | Alveolata | Myzozoa | Apicomplexa | Sporozoa | Conoidasida | Coccidiasina | Eucoccidiorida | Eimeriorina | Eimeriidae | Eimeria	NA	parasiteOf	GBIF:2441110	Ovis aries	Animalia | Chordata | Mammalia | Artiodactyla | Bovidae | Ovis | Ovis aries	NA	NA	NA	NA	NA
122	EOL:2908688	Eimeria	Biota | Chromista | Harosa | Alveolata | Myzozoa | Apicomplexa | Sporozoa | Conoidasida | Coccidiasina | Eucoccidiorida | Eimeriorina | Eimeriidae | Eimeria	NA	parasiteOf	EOL:1049263	Gallus gallus	Animalia | Chordata | Aves | Galliformes | Phasianidae | Gallus | Gallus gallus	NA	NA	NA	NA	NA
123	EOL:12144106	Eimeria falciformis	Cellular organisms | Eukaryota | Alveolata | Apicomplexa | Conoidasida | Coccidia | Eucoccidiorida | Eimeriorina | Eimeriidae | Eimeria | Eimeria falciformis	NA	parasiteOf	GBIF:7429082	Mus musculus	Animalia | Chordata | Mammalia | Rodentia | Muridae | Mus | Mus musculus	NA	NA	NA	NA	NA
124	EOL:12144106	Eimeria falciformis	Cellular organisms | Eukaryota | Alveolata | Apicomplexa | Conoidasida | Coccidia | Eucoccidiorida | Eimeriorina | Eimeriidae | Eimeria | Eimeria falciformis	NA	parasiteOf	GBIF:7429082	Mus musculus	Animalia | Chordata | Mammalia | Rodentia | Muridae | Mus | Mus musculus	NA	NA	NA	NA	NA
125	EOL:12144106	Eimeria falciformis	Cellular organisms | Eukaryota | Alveolata | Apicomplexa | Conoidasida | Coccidia | Eucoccidiorida | Eimeriorina | Eimeriidae | Eimeria | Eimeria falciformis	NA	endoparasiteOf	GBIF:7429082	Mus musculus	Animalia | Chordata | Mammalia | Rodentia | Muridae | Mus | Mus musculus	NA	NA	NA	NA	NA
126	EOL:12144106	Eimeria falciformis	Cellular organisms | Eukaryota | Alveolata | Apicomplexa | Conoidasida | Coccidia | Eucoccidiorida | Eimeriorina | Eimeriidae | Eimeria | Eimeria falciformis	NA	endoparasiteOf	GBIF:7429082	Mus musculus	Animalia | Chordata | Mammalia | Rodentia | Muridae | Mus | Mus musculus	NA	NA	NA	NA	NA
127	EOL:12144160	Eimeria exigua	Cellular organisms | Eukaryota | Alveolata | Apicomplexa | Conoidasida | Coccidia | Eucoccidiorida | Eimeriorina | Eimeriidae | Eimeria | Eimeria exigua	NA	parasiteOf	GBIF:2436940	Oryctolagus cuniculus	Animalia | Chordata | Mammalia | Lagomorpha | Leporidae | Oryctolagus | Oryctolagus cuniculus	NA	NA	NA	NA	NA
128	EOL:12144160	Eimeria exigua	Cellular organisms | Eukaryota | Alveolata | Apicomplexa | Conoidasida | Coccidia | Eucoccidiorida | Eimeriorina | Eimeriidae | Eimeria | Eimeria exigua	NA	parasiteOf	GBIF:2436940	Oryctolagus cuniculus	Animalia | Chordata | Mammalia | Lagomorpha | Leporidae | Oryctolagus | Oryctolagus cuniculus	NA	NA	NA	NA	NA
129	GBIF:7735625	Eimeria	Animalia | Eimeria	NA	parasiteOf	no:match	Lagorchestes conspicllatus		NA	NA	NA	NA	NA
130	GBIF:7735625	Eimeria	Animalia | Eimeria	NA	parasiteOf	no:match	Leprillus conditor		NA	NA	NA	NA	NA
131	GBIF:7735625	Eimeria	Animalia | Eimeria	NA	parasiteOf	no:match	Macropous parma		NA	NA	NA	NA	NA
132	GBIF:7735625	Eimeria	Animalia | Eimeria	NA	parasiteOf	no:match	Macropus rufogriesus		NA	NA	NA	NA	NA
133	GBIF:7735625	Eimeria	Animalia | Eimeria	NA	parasiteOf	FBC:FB:SpecCode:27689	Marilyna pleurosticta	Actinopterygii | Tetraodontiformes | Tetraodontidae | Marilyna | Marilyna pleurosticta	NA	NA	NA	NA	NA
134	GBIF:7735625	Eimeria	Animalia | Eimeria	NA	parasiteOf	GBIF:2440118	Petrogale rothschildi	Animalia | Chordata | Mammalia | Diprotodontia | Macropodidae | Petrogale | Petrogale rothschildi	NA	NA	NA	NA	NA
135	GBIF:7735625	Eimeria	Animalia | Eimeria	NA	parasiteOf	GBIF:5225255	Lampropholis guichenoti	Animalia | Chordata | Reptilia | Squamata | Scincidae | Lampropholis | Lampropholis guichenoti	NA	NA	NA	NA	NA
136	GBIF:7735625	Eimeria	Animalia | Eimeria	NA	parasiteOf	GBIF:5221627	Lepidodactylus pusillus	Animalia | Chordata | Reptilia | Squamata | Gekkonidae | Lepidodactylus | Lepidodactylus pusillus	NA	NA	NA	NA	NA
137	GBIF:7735625	Eimeria	Animalia | Eimeria	NA	parasiteOf	GBIF:2446214	Gehyra dubia	Animalia | Chordata | Reptilia | Squamata | Gekkonidae | Gehyra | Gehyra dubia	NA	NA	NA	NA	NA
138	GBIF:7735625	Eimeria	Animalia | Eimeria	NA	parasiteOf	GBIF:2445692	Oedura monilis	Animalia | Chordata | Reptilia | Squamata | Diplodactylidae | Oedura | Oedura monilis	NA	NA	NA	NA	NA
139	GBIF:7735625	Eimeria	Animalia | Eimeria	NA	parasiteOf	GBIF:2448146	Heteronotia binoei	Animalia | Chordata | Reptilia | Squamata | Gekkonidae | Heteronotia | Heteronotia binoei	NA	NA	NA	NA	NA
140	GBIF:7735625	Eimeria	Animalia | Eimeria	NA	parasiteOf	EOL:323867	Perameles bougainville	Eucarya | Opisthokonta | Metazoa | Eumetazoa | Triploblastica | Nephrozoa | Deuterostomia | Chordata | Vertebrata | Gnathostomata | Osteichthyes | Sarcopterygii | Dipnotetrapodomorpha | Tetrapodomorpha | Tetrapoda | Reptiliomorpha | Anthracosauria | Batrachosauria | Cotylosauria | Amniota | Synapsida | Therapsida | Cynodontia | Epicynodontia | Eucynodontia | Probainognathia | Mammaliamorpha | Mam…	NA	NA	NA	NA	NA
141	GBIF:7735625	Eimeria	Animalia | Eimeria	NA	parasiteOf	EOL:325810	Petrogale xanthopus	Cellular organisms | Eukaryota | Opisthokonta | Metazoa | Eumetazoa | Bilateria | Deuterostomia | Chordata | Craniata | Vertebrata | Gnathostomata | Teleostomi | Euteleostomi | Sarcopterygii | Tetrapoda | Amniota | Mammalia | Theria | Metatheria | Diprotodontia | Macropodidae | Petrogale | Petrogale xanthopus	NA	NA	NA	NA	NA
142	GBIF:7735625	Eimeria	Animalia | Eimeria	NA	parasiteOf	GBIF:2440112	Petrogale brachyotis	Animalia | Chordata | Mammalia | Diprotodontia | Macropodidae | Petrogale | Petrogale brachyotis	NA	NA	NA	NA	NA
143	GBIF:7735625	Eimeria	Animalia | Eimeria	NA	parasiteOf	EOL:127000	Lagorchestes conspicillatus	Cellular organisms | Eukaryota | Opisthokonta | Metazoa | Eumetazoa | Bilateria | Deuterostomia | Chordata | Craniata | Vertebrata | Gnathostomata | Teleostomi | Euteleostomi | Sarcopterygii | Tetrapoda | Amniota | Mammalia | Theria | Metatheria | Diprotodontia | Macropodidae | Lagorchestes | Lagorchestes conspicillatus	NA	NA	NA	NA	NA
144	GBIF:7735625	Eimeria	Animalia | Eimeria	NA	parasiteOf	EOL:325808	Petrogale persephone	Cellular organisms | Eukaryota | Opisthokonta | Metazoa | Eumetazoa | Bilateria | Deuterostomia | Chordata | Craniata | Vertebrata | Gnathostomata | Teleostomi | Euteleostomi | Sarcopterygii | Tetrapoda | Amniota | Mammalia | Theria | Metatheria | Diprotodontia | Macropodidae | Petrogale | Petrogale persephone	NA	NA	NA	NA	NA
145	GBIF:7735625	Eimeria	Animalia | Eimeria	NA	parasiteOf	EOL:754973	Macropus irma	Eucarya | Opisthokonta | Metazoa | Eumetazoa | Triploblastica | Nephrozoa | Deuterostomia | Chordata | Vertebrata | Gnathostomata | Osteichthyes | Sarcopterygii | Dipnotetrapodomorpha | Tetrapodomorpha | Tetrapoda | Reptiliomorpha | Anthracosauria | Batrachosauria | Cotylosauria | Amniota | Synapsida | Therapsida | Cynodontia | Epicynodontia | Eucynodontia | Probainognathia | Mammaliamorpha | Mam…	NA	NA	NA	NA	NA
146	GBIF:7735625	Eimeria	Animalia | Eimeria	NA	parasiteOf	GBIF:2437780	Leporillus conditor	Animalia | Chordata | Mammalia | Rodentia | Muridae | Leporillus | Leporillus conditor	NA	NA	NA	NA	NA
147	GBIF:7735625	Eimeria	Animalia | Eimeria	NA	parasiteOf	GBIF:2440030	Aepyprymnus rufescens	Animalia | Chordata | Mammalia | Diprotodontia | Potoroidae | Aepyprymnus | Aepyprymnus rufescens	NA	NA	NA	NA	NA
148	GBIF:7735625	Eimeria	Animalia | Eimeria	NA	parasiteOf	EOL:122667	Macropus robustus	Animalia | Chordata | Mammalia | Diprotodontia | Macropodidae | Macropus | Macropus robustus	NA	NA	NA	NA	NA
149	GBIF:7735625	Eimeria	Animalia | Eimeria	NA	parasiteOf	EOL:133188	Macropus parryi	Animalia | Chordata | Mammalia | Diprotodontia | Macropodidae | Macropus | Macropus parryi	NA	NA	NA	NA	NA
150	GBIF:7735625	Eimeria	Animalia | Eimeria	NA	parasiteOf	EOL:133167	Macropus antilopinus	Eucarya | Opisthokonta | Metazoa | Eumetazoa | Triploblastica | Nephrozoa | Deuterostomia | Chordata | Vertebrata | Gnathostomata | Osteichthyes | Sarcopterygii | Dipnotetrapodomorpha | Tetrapodomorpha | Tetrapoda | Reptiliomorpha | Anthracosauria | Batrachosauria | Cotylosauria | Amniota | Synapsida | Therapsida | Cynodontia | Epicynodontia | Eucynodontia | Probainognathia | Mammaliamorpha | Mam…	NA	NA	NA	NA	NA
151	GBIF:7735625	Eimeria	Animalia | Eimeria	NA	parasiteOf	EOL:289685	Petrogale inornata	Cellular organisms | Eukaryota | Opisthokonta | Metazoa | Eumetazoa | Bilateria | Deuterostomia | Chordata | Craniata | Vertebrata | Gnathostomata | Teleostomi | Euteleostomi | Sarcopterygii | Tetrapoda | Amniota | Mammalia | Theria | Metatheria | Diprotodontia | Macropodidae | Petrogale | Petrogale inornata	NA	NA	NA	NA	NA
152	GBIF:7735625	Eimeria	Animalia | Eimeria	NA	parasiteOf	EOL:127458	Setonix brachyurus	Eucarya | Opisthokonta | Metazoa | Eumetazoa | Triploblastica | Nephrozoa | Deuterostomia | Chordata | Vertebrata | Gnathostomata | Osteichthyes | Sarcopterygii | Dipnotetrapodomorpha | Tetrapodomorpha | Tetrapoda | Reptiliomorpha | Anthracosauria | Batrachosauria | Cotylosauria | Amniota | Synapsida | Therapsida | Cynodontia | Epicynodontia | Eucynodontia | Probainognathia | Mammaliamorpha | Mam…	NA	NA	NA	NA	NA
153	GBIF:7735625	Eimeria	Animalia | Eimeria	NA	parasiteOf	EOL:310755	Wallabia bicolor	Animalia | Chordata | Mammalia | Diprotodontia | Macropodidae | Wallabia | Wallabia bicolor	NA	NA	NA	NA	NA
154	GBIF:7735625	Eimeria	Animalia | Eimeria	NA	parasiteOf	GBIF:2480170	Glossopsitta concinna	Animalia | Chordata | Aves | Psittaciformes | Psittacidae | Glossopsitta | Glossopsitta concinna	NA	NA	NA	NA	NA
155	GBIF:7735625	Eimeria	Animalia | Eimeria	NA	parasiteOf	EOL:208584	Gerres subfasciatus	Animalia | Chordata | Actinopterygii | Perciformes | Gerreidae | Gerres | Gerres subfasciatus	NA	NA	NA	NA	NA
156	GBIF:7735625	Eimeria	Animalia | Eimeria	NA	parasiteOf	IRMNG:11054495	Goniistius fuscus	Goniistius fuscus	NA	NA	NA	NA	NA
157	GBIF:7735625	Eimeria	Animalia | Eimeria	NA	parasiteOf	EOL:220288	Monacanthus chinensis	Animalia | Chordata | Actinopterygii | Tetraodontiformes | Monacanthidae | Monacanthus | Monacanthus chinensis	NA	NA	NA	NA	NA
158	GBIF:7735625	Eimeria	Animalia | Eimeria	NA	parasiteOf	EOL:211386	Macquaria ambigua	Animalia | Chordata | Actinopterygii | Perciformes | Percichthyidae | Macquaria | Macquaria ambigua	NA	NA	NA	NA	NA
159	GBIF:7735625	Eimeria	Animalia | Eimeria	NA	parasiteOf	EOL:211433	Sillago ciliata	Cellular organisms | Eukaryota | Opisthokonta | Metazoa | Eumetazoa | Bilateria | Deuterostomia | Chordata | Craniata | Vertebrata | Gnathostomata | Teleostomi | Euteleostomi | Actinopterygii | Actinopteri | Neopterygii | Teleostei | Osteoglossocephalai | Clupeocephala | Euteleosteomorpha | Neoteleostei | Eurypterygia | Ctenosquamata | Acanthomorphata | Euacanthomorphacea | Percomorphaceae | Eupe…	NA	NA	NA	NA	NA
160	GBIF:7735625	Eimeria	Animalia | Eimeria	NA	parasiteOf	EOL:133201	Macropus agilis	Animalia | Chordata | Mammalia | Diprotodontia | Macropodidae | Macropus | Macropus agilis	NA	NA	NA	NA	NA
161	GBIF:7735625	Eimeria	Animalia | Eimeria	NA	parasiteOf	EOL:815911	Cryptoblepharus virgatus	Animalia | Chordata | Reptilia | Squamata | Scincidae | Cryptoblepharus | Cryptoblepharus virgatus	NA	NA	NA	NA	NA
162	GBIF:7735625	Eimeria	Animalia | Eimeria	NA	parasiteOf	no:match	Lagorchestes conspicllatus		NA	NA	NA	NA	NA
163	GBIF:7735625	Eimeria	Animalia | Eimeria	NA	parasiteOf	no:match	Leprillus conditor		NA	NA	NA	NA	NA
164	GBIF:7735625	Eimeria	Animalia | Eimeria	NA	parasiteOf	no:match	Macropous parma		NA	NA	NA	NA	NA
165	GBIF:7735625	Eimeria	Animalia | Eimeria	NA	parasiteOf	no:match	Macropus rufogriesus		NA	NA	NA	NA	NA
166	GBIF:7735625	Eimeria	Animalia | Eimeria	NA	parasiteOf	FBC:FB:SpecCode:27689	Marilyna pleurosticta	Actinopterygii | Tetraodontiformes | Tetraodontidae | Marilyna | Marilyna pleurosticta	NA	NA	NA	NA	NA
167	GBIF:7735625	Eimeria	Animalia | Eimeria	NA	parasiteOf	GBIF:2440118	Petrogale rothschildi	Animalia | Chordata | Mammalia | Diprotodontia | Macropodidae | Petrogale | Petrogale rothschildi	NA	NA	NA	NA	NA
168	GBIF:7735625	Eimeria	Animalia | Eimeria	NA	parasiteOf	GBIF:5225255	Lampropholis guichenoti	Animalia | Chordata | Reptilia | Squamata | Scincidae | Lampropholis | Lampropholis guichenoti	NA	NA	NA	NA	NA
169	GBIF:7735625	Eimeria	Animalia | Eimeria	NA	parasiteOf	GBIF:5221627	Lepidodactylus pusillus	Animalia | Chordata | Reptilia | Squamata | Gekkonidae | Lepidodactylus | Lepidodactylus pusillus	NA	NA	NA	NA	NA
170	GBIF:7735625	Eimeria	Animalia | Eimeria	NA	parasiteOf	GBIF:2446214	Gehyra dubia	Animalia | Chordata | Reptilia | Squamata | Gekkonidae | Gehyra | Gehyra dubia	NA	NA	NA	NA	NA
171	GBIF:7735625	Eimeria	Animalia | Eimeria	NA	parasiteOf	GBIF:2445692	Oedura monilis	Animalia | Chordata | Reptilia | Squamata | Diplodactylidae | Oedura | Oedura monilis	NA	NA	NA	NA	NA
172	GBIF:7735625	Eimeria	Animalia | Eimeria	NA	parasiteOf	GBIF:2448146	Heteronotia binoei	Animalia | Chordata | Reptilia | Squamata | Gekkonidae | Heteronotia | Heteronotia binoei	NA	NA	NA	NA	NA
173	GBIF:7735625	Eimeria	Animalia | Eimeria	NA	parasiteOf	EOL:323867	Perameles bougainville	Eucarya | Opisthokonta | Metazoa | Eumetazoa | Triploblastica | Nephrozoa | Deuterostomia | Chordata | Vertebrata | Gnathostomata | Osteichthyes | Sarcopterygii | Dipnotetrapodomorpha | Tetrapodomorpha | Tetrapoda | Reptiliomorpha | Anthracosauria | Batrachosauria | Cotylosauria | Amniota | Synapsida | Therapsida | Cynodontia | Epicynodontia | Eucynodontia | Probainognathia | Mammaliamorpha | Mam…	NA	NA	NA	NA	NA
174	GBIF:7735625	Eimeria	Animalia | Eimeria	NA	parasiteOf	EOL:325810	Petrogale xanthopus	Cellular organisms | Eukaryota | Opisthokonta | Metazoa | Eumetazoa | Bilateria | Deuterostomia | Chordata | Craniata | Vertebrata | Gnathostomata | Teleostomi | Euteleostomi | Sarcopterygii | Tetrapoda | Amniota | Mammalia | Theria | Metatheria | Diprotodontia | Macropodidae | Petrogale | Petrogale xanthopus	NA	NA	NA	NA	NA
175	GBIF:7735625	Eimeria	Animalia | Eimeria	NA	parasiteOf	GBIF:2440112	Petrogale brachyotis	Animalia | Chordata | Mammalia | Diprotodontia | Macropodidae | Petrogale | Petrogale brachyotis	NA	NA	NA	NA	NA
176	GBIF:7735625	Eimeria	Animalia | Eimeria	NA	parasiteOf	EOL:127000	Lagorchestes conspicillatus	Cellular organisms | Eukaryota | Opisthokonta | Metazoa | Eumetazoa | Bilateria | Deuterostomia | Chordata | Craniata | Vertebrata | Gnathostomata | Teleostomi | Euteleostomi | Sarcopterygii | Tetrapoda | Amniota | Mammalia | Theria | Metatheria | Diprotodontia | Macropodidae | Lagorchestes | Lagorchestes conspicillatus	NA	NA	NA	NA	NA
177	GBIF:7735625	Eimeria	Animalia | Eimeria	NA	parasiteOf	EOL:325808	Petrogale persephone	Cellular organisms | Eukaryota | Opisthokonta | Metazoa | Eumetazoa | Bilateria | Deuterostomia | Chordata | Craniata | Vertebrata | Gnathostomata | Teleostomi | Euteleostomi | Sarcopterygii | Tetrapoda | Amniota | Mammalia | Theria | Metatheria | Diprotodontia | Macropodidae | Petrogale | Petrogale persephone	NA	NA	NA	NA	NA
178	GBIF:7735625	Eimeria	Animalia | Eimeria	NA	parasiteOf	EOL:754973	Macropus irma	Eucarya | Opisthokonta | Metazoa | Eumetazoa | Triploblastica | Nephrozoa | Deuterostomia | Chordata | Vertebrata | Gnathostomata | Osteichthyes | Sarcopterygii | Dipnotetrapodomorpha | Tetrapodomorpha | Tetrapoda | Reptiliomorpha | Anthracosauria | Batrachosauria | Cotylosauria | Amniota | Synapsida | Therapsida | Cynodontia | Epicynodontia | Eucynodontia | Probainognathia | Mammaliamorpha | Mam…	NA	NA	NA	NA	NA
179	GBIF:7735625	Eimeria	Animalia | Eimeria	NA	parasiteOf	GBIF:2437780	Leporillus conditor	Animalia | Chordata | Mammalia | Rodentia | Muridae | Leporillus | Leporillus conditor	NA	NA	NA	NA	NA
180	GBIF:7735625	Eimeria	Animalia | Eimeria	NA	parasiteOf	GBIF:2440030	Aepyprymnus rufescens	Animalia | Chordata | Mammalia | Diprotodontia | Potoroidae | Aepyprymnus | Aepyprymnus rufescens	NA	NA	NA	NA	NA
181	GBIF:7735625	Eimeria	Animalia | Eimeria	NA	parasiteOf	EOL:122667	Macropus robustus	Animalia | Chordata | Mammalia | Diprotodontia | Macropodidae | Macropus | Macropus robustus	NA	NA	NA	NA	NA
182	GBIF:7735625	Eimeria	Animalia | Eimeria	NA	parasiteOf	EOL:133188	Macropus parryi	Animalia | Chordata | Mammalia | Diprotodontia | Macropodidae | Macropus | Macropus parryi	NA	NA	NA	NA	NA
183	GBIF:7735625	Eimeria	Animalia | Eimeria	NA	parasiteOf	EOL:133167	Macropus antilopinus	Eucarya | Opisthokonta | Metazoa | Eumetazoa | Triploblastica | Nephrozoa | Deuterostomia | Chordata | Vertebrata | Gnathostomata | Osteichthyes | Sarcopterygii | Dipnotetrapodomorpha | Tetrapodomorpha | Tetrapoda | Reptiliomorpha | Anthracosauria | Batrachosauria | Cotylosauria | Amniota | Synapsida | Therapsida | Cynodontia | Epicynodontia | Eucynodontia | Probainognathia | Mammaliamorpha | Mam…	NA	NA	NA	NA	NA
184	GBIF:7735625	Eimeria	Animalia | Eimeria	NA	parasiteOf	EOL:289685	Petrogale inornata	Cellular organisms | Eukaryota | Opisthokonta | Metazoa | Eumetazoa | Bilateria | Deuterostomia | Chordata | Craniata | Vertebrata | Gnathostomata | Teleostomi | Euteleostomi | Sarcopterygii | Tetrapoda | Amniota | Mammalia | Theria | Metatheria | Diprotodontia | Macropodidae | Petrogale | Petrogale inornata	NA	NA	NA	NA	NA
185	GBIF:7735625	Eimeria	Animalia | Eimeria	NA	parasiteOf	EOL:127458	Setonix brachyurus	Eucarya | Opisthokonta | Metazoa | Eumetazoa | Triploblastica | Nephrozoa | Deuterostomia | Chordata | Vertebrata | Gnathostomata | Osteichthyes | Sarcopterygii | Dipnotetrapodomorpha | Tetrapodomorpha | Tetrapoda | Reptiliomorpha | Anthracosauria | Batrachosauria | Cotylosauria | Amniota | Synapsida | Therapsida | Cynodontia | Epicynodontia | Eucynodontia | Probainognathia | Mammaliamorpha | Mam…	NA	NA	NA	NA	NA
186	GBIF:7735625	Eimeria	Animalia | Eimeria	NA	parasiteOf	EOL:310755	Wallabia bicolor	Animalia | Chordata | Mammalia | Diprotodontia | Macropodidae | Wallabia | Wallabia bicolor	NA	NA	NA	NA	NA
187	GBIF:7735625	Eimeria	Animalia | Eimeria	NA	parasiteOf	GBIF:2480170	Glossopsitta concinna	Animalia | Chordata | Aves | Psittaciformes | Psittacidae | Glossopsitta | Glossopsitta concinna	NA	NA	NA	NA	NA
188	GBIF:7735625	Eimeria	Animalia | Eimeria	NA	parasiteOf	EOL:208584	Gerres subfasciatus	Animalia | Chordata | Actinopterygii | Perciformes | Gerreidae | Gerres | Gerres subfasciatus	NA	NA	NA	NA	NA
189	GBIF:7735625	Eimeria	Animalia | Eimeria	NA	parasiteOf	IRMNG:11054495	Goniistius fuscus	Goniistius fuscus	NA	NA	NA	NA	NA
190	GBIF:7735625	Eimeria	Animalia | Eimeria	NA	parasiteOf	EOL:220288	Monacanthus chinensis	Animalia | Chordata | Actinopterygii | Tetraodontiformes | Monacanthidae | Monacanthus | Monacanthus chinensis	NA	NA	NA	NA	NA
191	GBIF:7735625	Eimeria	Animalia | Eimeria	NA	parasiteOf	EOL:211386	Macquaria ambigua	Animalia | Chordata | Actinopterygii | Perciformes | Percichthyidae | Macquaria | Macquaria ambigua	NA	NA	NA	NA	NA
192	GBIF:7735625	Eimeria	Animalia | Eimeria	NA	parasiteOf	EOL:211433	Sillago ciliata	Cellular organisms | Eukaryota | Opisthokonta | Metazoa | Eumetazoa | Bilateria | Deuterostomia | Chordata | Craniata | Vertebrata | Gnathostomata | Teleostomi | Euteleostomi | Actinopterygii | Actinopteri | Neopterygii | Teleostei | Osteoglossocephalai | Clupeocephala | Euteleosteomorpha | Neoteleostei | Eurypterygia | Ctenosquamata | Acanthomorphata | Euacanthomorphacea | Percomorphaceae | Eupe…	NA	NA	NA	NA	NA
193	GBIF:7735625	Eimeria	Animalia | Eimeria	NA	parasiteOf	EOL:133201	Macropus agilis	Animalia | Chordata | Mammalia | Diprotodontia | Macropodidae | Macropus | Macropus agilis	NA	NA	NA	NA	NA
194	GBIF:7735625	Eimeria	Animalia | Eimeria	NA	parasiteOf	EOL:815911	Cryptoblepharus virgatus	Animalia | Chordata | Reptilia | Squamata | Scincidae | Cryptoblepharus | Cryptoblepharus virgatus	NA	NA	NA	NA	NA
195	GBIF:7735625	Eimeria	Animalia | Eimeria	NA	parasiteOf	EOL:311160	Hypsiprymnodon moschatus	Animalia | Chordata | Mammalia | Diprotodontia | Hypsiprymnodontidae | Hypsiprymnodon | Hypsiprymnodon moschatus	NA	NA	NA	NA	NA
196	GBIF:7735625	Eimeria	Animalia | Eimeria	NA	parasiteOf	EOL:981577	Vombatus ursinus	Metazoa | Eumetazoa | Triploblastica | Nephrozoa | Deuterostomia | Chordata | Vertebrata | Gnathostomata | Choanata | Stegocephali | Tetrapoda | Reptiliomorpha | Anthracosauria | Batrachosauria | Cotylosauria | Amniota | Synapsida | Therapsida | Cynodontia | Epicynodontia | Eucynodontia | Probainognathia | Mammaliamorpha | Mammaliaformes | Mammalia | Theriamorpha | Theriiformes | Trechnotheria | …	NA	NA	NA	NA	NA
197	GBIF:7735625	Eimeria	Animalia | Eimeria	NA	parasiteOf	EOL:914969	Melopsittacus undulatus	Animalia | Chordata | Aves | Psittaciformes | Psittacidae | Melopsittacus | Melopsittacus undulatus	NA	NA	NA	NA	NA
198	GBIF:7735625	Eimeria	Animalia | Eimeria	NA	parasiteOf	GBIF:2462540	Tiliqua multifasciata	Animalia | Chordata | Reptilia | Squamata | Scincidae | Tiliqua | Tiliqua multifasciata	NA	NA	NA	NA	NA
199	GBIF:7735625	Eimeria	Animalia | Eimeria	NA	parasiteOf	GBIF:2440119	Petrogale godmani	Animalia | Chordata | Mammalia | Diprotodontia | Macropodidae | Petrogale | Petrogale godmani	NA	NA	NA	NA	NA
200	GBIF:7735625	Eimeria	Animalia | Eimeria	NA	parasiteOf	EOL:224654	Philypnodon grandiceps	Animalia | Chordata | Actinopterygii | Perciformes | Eleotridae | Philypnodon | Philypnodon grandiceps	NA	NA	NA	NA	NA
201	GBIF:7735625	Eimeria	Animalia | Eimeria	NA	parasiteOf	EOL:133321	Macropus rufogriseus	Animalia | Chordata | Vertebrata | Mammalia | Theria | Metatheria | Diprotodontia | Macropodiformes | Macropodidae | Macropodinae | Macropus | Macropus | Macropus rufogriseus	NA	NA	NA	NA	NA
202	GBIF:7735625	Eimeria	Animalia | Eimeria	NA	parasiteOf	EOL:325815	Dendrolagus lumholtzi	Animalia | Chordata | Mammalia | Diprotodontia | Macropodidae | Dendrolagus | Dendrolagus lumholtzi	NA	NA	NA	NA	NA
203	GBIF:7735625	Eimeria	Animalia | Eimeria	NA	parasiteOf	EOL:311173	Potorous tridactylus	Animalia | Chordata | Mammalia | Diprotodontia | Potoroidae | Potorous | Potorous tridactylus	NA	NA	NA	NA	NA
204	GBIF:7735625	Eimeria	Animalia | Eimeria	NA	parasiteOf	EOL:325803	Petrogale lateralis	Animalia | Chordata | Mammalia | Diprotodontia | Macropodidae | Petrogale | Petrogale lateralis	NA	NA	NA	NA	NA
205	GBIF:7735625	Eimeria	Animalia | Eimeria	NA	parasiteOf	EOL:122930	Macropus dorsalis	Animalia | Chordata | Mammalia | Diprotodontia | Macropodidae | Macropus | Macropus dorsalis	NA	NA	NA	NA	NA
206	GBIF:7735625	Eimeria	Animalia | Eimeria	NA	parasiteOf	EOL:777872	Macropus giganteus	Animalia | Chordata | Mammalia | Diprotodontia | Macropodidae | Macropus | Macropus giganteus	NA	NA	NA	NA	NA
207	GBIF:7735625	Eimeria	Animalia | Eimeria	NA	parasiteOf	EOL:128432	Petrogale assimilis	Animalia | Chordata | Mammalia | Diprotodontia | Macropodidae | Petrogale | Petrogale assimilis	NA	NA	NA	NA	NA
208	GBIF:7735625	Eimeria	Animalia | Eimeria	NA	parasiteOf	EOL:328656	Ovibos moschatus	Animalia | Chordata | Mammalia | Artiodactyla | Bovidae | Ovibos | Ovibos moschatus	NA	NA	NA	NA	NA
209	GBIF:7735625	Eimeria	Animalia | Eimeria	NA	parasiteOf	EOL:128431	Thylogale billardierii	Animalia | Chordata | Mammalia | Diprotodontia | Macropodidae | Thylogale | Thylogale billardierii	NA	NA	NA	NA	NA
210	GBIF:7735625	Eimeria	Animalia | Eimeria	NA	parasiteOf	EOL:328660	Capra hircus	Animalia | Chordata | Mammalia | Artiodactyla | Bovidae | Capra | Capra hircus	NA	NA	NA	NA	NA
211	GBIF:7735625	Eimeria	Animalia | Eimeria	NA	parasiteOf	EOL:122570	Macropus parma	Animalia | Chordata | Mammalia | Diprotodontia | Macropodidae | Macropus | Macropus parma	NA	NA	NA	NA	NA
212	GBIF:7735625	Eimeria	Animalia | Eimeria	NA	parasiteOf	EOL:122672	Macropus rufus	Animalia | Chordata | Mammalia | Diprotodontia | Macropodidae | Macropus | Macropus rufus	NA	NA	NA	NA	NA
213	GBIF:7735625	Eimeria	Animalia | Eimeria	NA	parasiteOf	EOL:351020	Macropus fuliginosus	Animalia | Chordata | Mammalia | Diprotodontia | Macropodidae | Macropus | Macropus fuliginosus	NA	NA	NA	NA	NA
214	GBIF:7735625	Eimeria	Animalia | Eimeria	NA	parasiteOf	EOL:116250	Macropus eugenii	Animalia | Chordata | Mammalia | Diprotodontia | Macropodidae | Macropus | Macropus eugenii	NA	NA	NA	NA	NA
215	GBIF:7735625	Eimeria	Animalia | Eimeria	NA	parasiteOf	EOL:323856	Trichosurus vulpecula	Animalia | Chordata | Mammalia | Diprotodontia | Phalangeroidea | Phalangeridae | Trichosurus | Trichosurus vulpecula	NA	NA	NA	NA	NA
216	GBIF:7735625	Eimeria	Animalia | Eimeria	NA	parasiteOf	EOL:323859	Tachyglossus aculeatus	Animalia | Chordata | Mammalia | Monotremata | Tachyglossidae | Tachyglossus | Tachyglossus aculeatus	NA	NA	NA	NA	NA
217	GBIF:7735625	Eimeria	Animalia | Eimeria	NA	parasiteOf	EOL:128423	Bettongia gaimardi	Animalia | Chordata | Mammalia | Diprotodontia | Potoroidae | Bettongia | Bettongia gaimardi	NA	NA	NA	NA	NA
218	GBIF:7735625	Eimeria	Animalia | Eimeria	NA	parasiteOf	EOL:128434	Petrogale penicillata	Animalia | Chordata | Mammalia | Diprotodontia | Macropodidae | Petrogale | Petrogale penicillata	NA	NA	NA	NA	NA
219	GBIF:7735625	Eimeria	Animalia | Eimeria	NA	parasiteOf	EOL:981576	Lasiorhinus latifrons	Animalia | Chordata | Mammalia | Diprotodontia | Vombatidae | Lasiorhinus | Lasiorhinus latifrons	NA	NA	NA	NA	NA
220	GBIF:7735625	Eimeria	Animalia | Eimeria	NA	parasiteOf	EOL:791432	Moloch horridus	Animalia | Chordata | Reptilia | Squamata | Agamidae | Moloch | Moloch horridus	NA	NA	NA	NA	NA
221	GBIF:7735625	Eimeria	Animalia | Eimeria	NA	parasiteOf	GBIF:7705930	Sus scrofa	Animalia | Chordata | Mammalia | Artiodactyla | Suidae | Sus | Sus scrofa	NA	NA	NA	NA	NA
222	GBIF:7735625	Eimeria	Animalia | Eimeria	NA	parasiteOf	GBIF:2440886	Equus caballus	Animalia | Chordata | Mammalia | Perissodactyla | Equidae | Equus | Equus caballus	NA	NA	NA	NA	NA
223	GBIF:7735625	Eimeria	Animalia | Eimeria	NA	parasiteOf	GBIF:2441022	Bos taurus	Animalia | Chordata | Mammalia | Artiodactyla | Bovidae | Bos | Bos taurus	NA	NA	NA	NA	NA
224	GBIF:7735625	Eimeria	Animalia | Eimeria	NA	parasiteOf	GBIF:2495414	Columba livia	Animalia | Chordata | Aves | Columbiformes | Columbidae | Columba | Columba livia	NA	NA	NA	NA	NA
225	GBIF:7735625	Eimeria	Animalia | Eimeria	NA	parasiteOf	GBIF:2439261	Rattus norvegicus	Animalia | Chordata | Mammalia | Rodentia | Muridae | Rattus | Rattus norvegicus	NA	NA	NA	NA	NA
226	GBIF:7735625	Eimeria	Animalia | Eimeria	NA	parasiteOf	GBIF:2441110	Ovis aries	Animalia | Chordata | Mammalia | Artiodactyla | Bovidae | Ovis | Ovis aries	NA	NA	NA	NA	NA
227	GBIF:7735625	Eimeria	Animalia | Eimeria	NA	parasiteOf	EOL:1049263	Gallus gallus	Animalia | Chordata | Aves | Galliformes | Phasianidae | Gallus | Gallus gallus	NA	NA	NA	NA	NA
228	GBIF:7735625	Eimeria	Animalia | Eimeria	NA	endoparasiteOf	GBIF:5706764	Myodes glareolus	Animalia | Chordata | Mammalia | Rodentia | Cricetidae | Myodes | Myodes glareolus	NA	NA	NA	NA	NA
229	GBIF:7735625	Eimeria	Animalia | Eimeria	NA	endoparasiteOf	GBIF:5706764	Myodes glareolus	Animalia | Chordata | Mammalia | Rodentia | Cricetidae | Myodes | Myodes glareolus	NA	NA	NA	NA	NA
230	GBIF:7735625	Eimeria	Animalia | Eimeria	NA	parasiteOf	EOL:311160	Hypsiprymnodon moschatus	Animalia | Chordata | Mammalia | Diprotodontia | Hypsiprymnodontidae | Hypsiprymnodon | Hypsiprymnodon moschatus	NA	NA	NA	NA	NA
231	GBIF:7735625	Eimeria	Animalia | Eimeria	NA	parasiteOf	EOL:981577	Vombatus ursinus	Metazoa | Eumetazoa | Triploblastica | Nephrozoa | Deuterostomia | Chordata | Vertebrata | Gnathostomata | Choanata | Stegocephali | Tetrapoda | Reptiliomorpha | Anthracosauria | Batrachosauria | Cotylosauria | Amniota | Synapsida | Therapsida | Cynodontia | Epicynodontia | Eucynodontia | Probainognathia | Mammaliamorpha | Mammaliaformes | Mammalia | Theriamorpha | Theriiformes | Trechnotheria | …	NA	NA	NA	NA	NA
232	GBIF:7735625	Eimeria	Animalia | Eimeria	NA	parasiteOf	EOL:914969	Melopsittacus undulatus	Animalia | Chordata | Aves | Psittaciformes | Psittacidae | Melopsittacus | Melopsittacus undulatus	NA	NA	NA	NA	NA
233	GBIF:7735625	Eimeria	Animalia | Eimeria	NA	parasiteOf	GBIF:2462540	Tiliqua multifasciata	Animalia | Chordata | Reptilia | Squamata | Scincidae | Tiliqua | Tiliqua multifasciata	NA	NA	NA	NA	NA
234	GBIF:7735625	Eimeria	Animalia | Eimeria	NA	parasiteOf	GBIF:2440119	Petrogale godmani	Animalia | Chordata | Mammalia | Diprotodontia | Macropodidae | Petrogale | Petrogale godmani	NA	NA	NA	NA	NA
235	GBIF:7735625	Eimeria	Animalia | Eimeria	NA	parasiteOf	EOL:224654	Philypnodon grandiceps	Animalia | Chordata | Actinopterygii | Perciformes | Eleotridae | Philypnodon | Philypnodon grandiceps	NA	NA	NA	NA	NA
236	GBIF:7735625	Eimeria	Animalia | Eimeria	NA	parasiteOf	EOL:133321	Macropus rufogriseus	Animalia | Chordata | Vertebrata | Mammalia | Theria | Metatheria | Diprotodontia | Macropodiformes | Macropodidae | Macropodinae | Macropus | Macropus | Macropus rufogriseus	NA	NA	NA	NA	NA
237	GBIF:7735625	Eimeria	Animalia | Eimeria	NA	parasiteOf	EOL:325815	Dendrolagus lumholtzi	Animalia | Chordata | Mammalia | Diprotodontia | Macropodidae | Dendrolagus | Dendrolagus lumholtzi	NA	NA	NA	NA	NA
238	GBIF:7735625	Eimeria	Animalia | Eimeria	NA	parasiteOf	EOL:311173	Potorous tridactylus	Animalia | Chordata | Mammalia | Diprotodontia | Potoroidae | Potorous | Potorous tridactylus	NA	NA	NA	NA	NA
239	GBIF:7735625	Eimeria	Animalia | Eimeria	NA	parasiteOf	EOL:325803	Petrogale lateralis	Animalia | Chordata | Mammalia | Diprotodontia | Macropodidae | Petrogale | Petrogale lateralis	NA	NA	NA	NA	NA
240	GBIF:7735625	Eimeria	Animalia | Eimeria	NA	parasiteOf	EOL:122930	Macropus dorsalis	Animalia | Chordata | Mammalia | Diprotodontia | Macropodidae | Macropus | Macropus dorsalis	NA	NA	NA	NA	NA
241	GBIF:7735625	Eimeria	Animalia | Eimeria	NA	parasiteOf	EOL:777872	Macropus giganteus	Animalia | Chordata | Mammalia | Diprotodontia | Macropodidae | Macropus | Macropus giganteus	NA	NA	NA	NA	NA
242	GBIF:7735625	Eimeria	Animalia | Eimeria	NA	parasiteOf	EOL:128432	Petrogale assimilis	Animalia | Chordata | Mammalia | Diprotodontia | Macropodidae | Petrogale | Petrogale assimilis	NA	NA	NA	NA	NA
243	GBIF:7735625	Eimeria	Animalia | Eimeria	NA	parasiteOf	EOL:328656	Ovibos moschatus	Animalia | Chordata | Mammalia | Artiodactyla | Bovidae | Ovibos | Ovibos moschatus	NA	NA	NA	NA	NA
244	GBIF:7735625	Eimeria	Animalia | Eimeria	NA	parasiteOf	EOL:128431	Thylogale billardierii	Animalia | Chordata | Mammalia | Diprotodontia | Macropodidae | Thylogale | Thylogale billardierii	NA	NA	NA	NA	NA
245	GBIF:7735625	Eimeria	Animalia | Eimeria	NA	parasiteOf	EOL:328660	Capra hircus	Animalia | Chordata | Mammalia | Artiodactyla | Bovidae | Capra | Capra hircus	NA	NA	NA	NA	NA
246	GBIF:7735625	Eimeria	Animalia | Eimeria	NA	parasiteOf	EOL:122570	Macropus parma	Animalia | Chordata | Mammalia | Diprotodontia | Macropodidae | Macropus | Macropus parma	NA	NA	NA	NA	NA
247	GBIF:7735625	Eimeria	Animalia | Eimeria	NA	parasiteOf	EOL:122672	Macropus rufus	Animalia | Chordata | Mammalia | Diprotodontia | Macropodidae | Macropus | Macropus rufus	NA	NA	NA	NA	NA
248	GBIF:7735625	Eimeria	Animalia | Eimeria	NA	parasiteOf	EOL:351020	Macropus fuliginosus	Animalia | Chordata | Mammalia | Diprotodontia | Macropodidae | Macropus | Macropus fuliginosus	NA	NA	NA	NA	NA
249	GBIF:7735625	Eimeria	Animalia | Eimeria	NA	parasiteOf	EOL:116250	Macropus eugenii	Animalia | Chordata | Mammalia | Diprotodontia | Macropodidae | Macropus | Macropus eugenii	NA	NA	NA	NA	NA
250	GBIF:7735625	Eimeria	Animalia | Eimeria	NA	parasiteOf	EOL:323856	Trichosurus vulpecula	Animalia | Chordata | Mammalia | Diprotodontia | Phalangeroidea | Phalangeridae | Trichosurus | Trichosurus vulpecula	NA	NA	NA	NA	NA
251	GBIF:7735625	Eimeria	Animalia | Eimeria	NA	parasiteOf	EOL:323859	Tachyglossus aculeatus	Animalia | Chordata | Mammalia | Monotremata | Tachyglossidae | Tachyglossus | Tachyglossus aculeatus	NA	NA	NA	NA	NA
252	GBIF:7735625	Eimeria	Animalia | Eimeria	NA	parasiteOf	EOL:128423	Bettongia gaimardi	Animalia | Chordata | Mammalia | Diprotodontia | Potoroidae | Bettongia | Bettongia gaimardi	NA	NA	NA	NA	NA
253	GBIF:7735625	Eimeria	Animalia | Eimeria	NA	parasiteOf	EOL:128434	Petrogale penicillata	Animalia | Chordata | Mammalia | Diprotodontia | Macropodidae | Petrogale | Petrogale penicillata	NA	NA	NA	NA	NA
254	GBIF:7735625	Eimeria	Animalia | Eimeria	NA	parasiteOf	EOL:981576	Lasiorhinus latifrons	Animalia | Chordata | Mammalia | Diprotodontia | Vombatidae | Lasiorhinus | Lasiorhinus latifrons	NA	NA	NA	NA	NA
255	GBIF:7735625	Eimeria	Animalia | Eimeria	NA	parasiteOf	EOL:791432	Moloch horridus	Animalia | Chordata | Reptilia | Squamata | Agamidae | Moloch | Moloch horridus	NA	NA	NA	NA	NA
256	GBIF:7735625	Eimeria	Animalia | Eimeria	NA	parasiteOf	GBIF:7705930	Sus scrofa	Animalia | Chordata | Mammalia | Artiodactyla | Suidae | Sus | Sus scrofa	NA	NA	NA	NA	NA
257	GBIF:7735625	Eimeria	Animalia | Eimeria	NA	parasiteOf	GBIF:2440886	Equus caballus	Animalia | Chordata | Mammalia | Perissodactyla | Equidae | Equus | Equus caballus	NA	NA	NA	NA	NA
258	GBIF:7735625	Eimeria	Animalia | Eimeria	NA	parasiteOf	GBIF:2441022	Bos taurus	Animalia | Chordata | Mammalia | Artiodactyla | Bovidae | Bos | Bos taurus	NA	NA	NA	NA	NA
259	GBIF:7735625	Eimeria	Animalia | Eimeria	NA	parasiteOf	GBIF:2495414	Columba livia	Animalia | Chordata | Aves | Columbiformes | Columbidae | Columba | Columba livia	NA	NA	NA	NA	NA
260	GBIF:7735625	Eimeria	Animalia | Eimeria	NA	parasiteOf	GBIF:2439261	Rattus norvegicus	Animalia | Chordata | Mammalia | Rodentia | Muridae | Rattus | Rattus norvegicus	NA	NA	NA	NA	NA
261	GBIF:7735625	Eimeria	Animalia | Eimeria	NA	parasiteOf	GBIF:2441110	Ovis aries	Animalia | Chordata | Mammalia | Artiodactyla | Bovidae | Ovis | Ovis aries	NA	NA	NA	NA	NA
262	GBIF:7735625	Eimeria	Animalia | Eimeria	NA	parasiteOf	EOL:1049263	Gallus gallus	Animalia | Chordata | Aves | Galliformes | Phasianidae | Gallus | Gallus gallus	NA	NA	NA	NA	NA
263	EOL:12144154	Eimeria media	Cellular organisms | Eukaryota | Alveolata | Apicomplexa | Conoidasida | Coccidia | Eucoccidiorida | Eimeriorina | Eimeriidae | Eimeria | Eimeria media	NA	parasiteOf	GBIF:2436940	Oryctolagus cuniculus	Animalia | Chordata | Mammalia | Lagomorpha | Leporidae | Oryctolagus | Oryctolagus cuniculus	NA	NA	NA	NA	NA
264	EOL:12144154	Eimeria media	Cellular organisms | Eukaryota | Alveolata | Apicomplexa | Conoidasida | Coccidia | Eucoccidiorida | Eimeriorina | Eimeriidae | Eimeria | Eimeria media	NA	parasiteOf	GBIF:2436940	Oryctolagus cuniculus	Animalia | Chordata | Mammalia | Lagomorpha | Leporidae | Oryctolagus | Oryctolagus cuniculus	NA	NA	NA	NA	NA
265	EOL:21649385	Eimeria anguillae	Cellular organisms | Eukaryota | Alveolata | Apicomplexa | Conoidasida | Coccidia | Eucoccidiorida | Eimeriorina | Eimeriidae | Eimeria | Eimeria anguillae	NA	parasiteOf	EOL:221873	Anguilla australis	Animalia | Chordata | Actinopterygii | Anguilliformes | Anguillidae | Anguilla | Anguilla australis	NA	NA	NA	NA	NA
266	EOL:21649385	Eimeria anguillae	Cellular organisms | Eukaryota | Alveolata | Apicomplexa | Conoidasida | Coccidia | Eucoccidiorida | Eimeriorina | Eimeriidae | Eimeria | Eimeria anguillae	NA	parasiteOf	EOL:221873	Anguilla australis	Animalia | Chordata | Actinopterygii | Anguilliformes | Anguillidae | Anguilla | Anguilla australis	NA	NA	NA	NA	NA
267	EOL:12144161	Eimeria irresidua	Cellular organisms | Eukaryota | Alveolata | Apicomplexa | Conoidasida | Coccidia | Eucoccidiorida | Eimeriorina | Eimeriidae | Eimeria | Eimeria irresidua	NA	parasiteOf	GBIF:2436940	Oryctolagus cuniculus	Animalia | Chordata | Mammalia | Lagomorpha | Leporidae | Oryctolagus | Oryctolagus cuniculus	NA	NA	NA	NA	NA
268	EOL:12144161	Eimeria irresidua	Cellular organisms | Eukaryota | Alveolata | Apicomplexa | Conoidasida | Coccidia | Eucoccidiorida | Eimeriorina | Eimeriidae | Eimeria | Eimeria irresidua	NA	parasiteOf	GBIF:2436940	Oryctolagus cuniculus	Animalia | Chordata | Mammalia | Lagomorpha | Leporidae | Oryctolagus | Oryctolagus cuniculus	NA	NA	NA	NA	NA
269	EOL:21649367	Eimeria callospermophili	Cellular organisms | Eukaryota | Alveolata | Apicomplexa | Conoidasida | Coccidia | Eucoccidiorida | Eimeriorina | Eimeriidae | Eimeria | Eimeria callospermophili	NA	parasiteOf	GBIF:8303143	Urocitellus parryii	Animalia | Chordata | Mammalia | Rodentia | Sciuridae | Urocitellus | Urocitellus parryii	NA	NA	NA	NA	NA
270	EOL:21649367	Eimeria callospermophili	Cellular organisms | Eukaryota | Alveolata | Apicomplexa | Conoidasida | Coccidia | Eucoccidiorida | Eimeriorina | Eimeriidae | Eimeria | Eimeria callospermophili	NA	parasiteOf	EOL:128482	Spermophilus townsendii	Animalia | Chordata | Mammalia | Rodentia | Sciuridae | Spermophilus | Spermophilus townsendii	NA	NA	NA	NA	NA
271	EOL:21649367	Eimeria callospermophili	Cellular organisms | Eukaryota | Alveolata | Apicomplexa | Conoidasida | Coccidia | Eucoccidiorida | Eimeriorina | Eimeriidae | Eimeria | Eimeria callospermophili	NA	parasiteOf	GBIF:8303143	Urocitellus parryii	Animalia | Chordata | Mammalia | Rodentia | Sciuridae | Urocitellus | Urocitellus parryii	NA	NA	NA	NA	NA
272	EOL:21649367	Eimeria callospermophili	Cellular organisms | Eukaryota | Alveolata | Apicomplexa | Conoidasida | Coccidia | Eucoccidiorida | Eimeriorina | Eimeriidae | Eimeria | Eimeria callospermophili	NA	parasiteOf	EOL:128482	Spermophilus townsendii	Animalia | Chordata | Mammalia | Rodentia | Sciuridae | Spermophilus | Spermophilus townsendii	NA	NA	NA	NA	NA
273	EOL:12144111	Eimeria albigulae	Cellular organisms | Eukaryota | Alveolata | Apicomplexa | Conoidasida | Coccidia | Eucoccidiorida | Eimeriorina | Eimeriidae | Eimeria | Eimeria albigulae	NA	parasiteOf	EOL:328452	Neotoma albigula	Animalia | Chordata | Mammalia | Rodentia | Muridae | Neotoma | Neotoma albigula	NA	NA	NA	NA	NA
274	EOL:12144111	Eimeria albigulae	Cellular organisms | Eukaryota | Alveolata | Apicomplexa | Conoidasida | Coccidia | Eucoccidiorida | Eimeriorina | Eimeriidae | Eimeria | Eimeria albigulae	NA	parasiteOf	EOL:328452	Neotoma albigula	Animalia | Chordata | Mammalia | Rodentia | Muridae | Neotoma | Neotoma albigula	NA	NA	NA	NA	NA
275	EOL:12144127	Eimeria dipodomysis	Cellular organisms | Eukaryota | Alveolata | Apicomplexa | Conoidasida | Coccidia | Eucoccidiorida | Eimeriorina | Eimeriidae | Eimeria | Eimeria dipodomysis	NA	parasiteOf	GBIF:2439541	Dipodomys ordii	Animalia | Chordata | Mammalia | Rodentia | Heteromyidae | Dipodomys | Dipodomys ordii	NA	NA	NA	NA	NA
276	EOL:12144127	Eimeria dipodomysis	Cellular organisms | Eukaryota | Alveolata | Apicomplexa | Conoidasida | Coccidia | Eucoccidiorida | Eimeriorina | Eimeriidae | Eimeria | Eimeria dipodomysis	NA	parasiteOf	GBIF:2439541	Dipodomys ordii	Animalia | Chordata | Mammalia | Rodentia | Heteromyidae | Dipodomys | Dipodomys ordii	NA	NA	NA	NA	NA
277	EOL:12144113	Eimeria arizonensis	Cellular organisms | Eukaryota | Alveolata | Apicomplexa | Conoidasida | Coccidia | Eucoccidiorida | Eimeriorina | Eimeriidae | Eimeria | Eimeria arizonensis	NA	parasiteOf	EOL:1037784	Peromyscus truei	Animalia | Chordata | Mammalia | Rodentia | Muridae | Peromyscus | Peromyscus truei	NA	NA	NA	NA	NA
278	EOL:12144113	Eimeria arizonensis	Cellular organisms | Eukaryota | Alveolata | Apicomplexa | Conoidasida | Coccidia | Eucoccidiorida | Eimeriorina | Eimeriidae | Eimeria | Eimeria arizonensis	NA	parasiteOf	EOL:1037784	Peromyscus truei	Animalia | Chordata | Mammalia | Rodentia | Muridae | Peromyscus | Peromyscus truei	NA	NA	NA	NA	NA
279	EOL:12144129	Eimeria peromysci	Cellular organisms | Eukaryota | Alveolata | Apicomplexa | Conoidasida | Coccidia | Eucoccidiorida | Eimeriorina | Eimeriidae | Eimeria | Eimeria peromysci	NA	parasiteOf	no:match	Permomyscus truei truei		NA	NA	NA	NA	NA
280	EOL:12144129	Eimeria peromysci	Cellular organisms | Eukaryota | Alveolata | Apicomplexa | Conoidasida | Coccidia | Eucoccidiorida | Eimeriorina | Eimeriidae | Eimeria | Eimeria peromysci	NA	parasiteOf	no:match	Permomyscus truei truei		NA	NA	NA	NA	NA
281	EOL:12144124	Eimeria sevilletensis	Cellular organisms | Eukaryota | Alveolata | Apicomplexa | Conoidasida | Coccidia | Eucoccidiorida | Eimeriorina | Eimeriidae | Eimeria | Eimeria sevilletensis	NA	parasiteOf	EOL:328462	Onychomys arenicola	Animalia | Chordata | Mammalia | Rodentia | Muridae | Onychomys | Onychomys arenicola	NA	NA	NA	NA	NA
282	EOL:12144124	Eimeria sevilletensis	Cellular organisms | Eukaryota | Alveolata | Apicomplexa | Conoidasida | Coccidia | Eucoccidiorida | Eimeriorina | Eimeriidae | Eimeria | Eimeria sevilletensis	NA	parasiteOf	EOL:328462	Onychomys arenicola	Animalia | Chordata | Mammalia | Rodentia | Muridae | Onychomys | Onychomys arenicola	NA	NA	NA	NA	NA
283	EOL:12144130	Eimeria scholtysecki	Cellular organisms | Eukaryota | Alveolata | Apicomplexa | Conoidasida | Coccidia | Eucoccidiorida | Eimeriorina | Eimeriidae | Eimeria | Eimeria scholtysecki	NA	parasiteOf	GBIF:2439541	Dipodomys ordii	Animalia | Chordata | Mammalia | Rodentia | Heteromyidae | Dipodomys | Dipodomys ordii	NA	NA	NA	NA	NA
284	EOL:12144130	Eimeria scholtysecki	Cellular organisms | Eukaryota | Alveolata | Apicomplexa | Conoidasida | Coccidia | Eucoccidiorida | Eimeriorina | Eimeriidae | Eimeria | Eimeria scholtysecki	NA	parasiteOf	GBIF:2439541	Dipodomys ordii	Animalia | Chordata | Mammalia | Rodentia | Heteromyidae | Dipodomys | Dipodomys ordii	NA	NA	NA	NA	NA
285	EOL:12144114	Eimeria onychomysis	Cellular organisms | Eukaryota | Alveolata | Apicomplexa | Conoidasida | Coccidia | Eucoccidiorida | Eimeriorina | Eimeriidae | Eimeria | Eimeria onychomysis	NA	parasiteOf	GBIF:2438517	Onychomys leucogaster	Animalia | Chordata | Mammalia | Rodentia | Cricetidae | Onychomys | Onychomys leucogaster	NA	NA	NA	NA	NA
286	EOL:12144114	Eimeria onychomysis	Cellular organisms | Eukaryota | Alveolata | Apicomplexa | Conoidasida | Coccidia | Eucoccidiorida | Eimeriorina | Eimeriidae | Eimeria | Eimeria onychomysis	NA	parasiteOf	GBIF:2438517	Onychomys leucogaster	Animalia | Chordata | Mammalia | Rodentia | Cricetidae | Onychomys | Onychomys leucogaster	NA	NA	NA	NA	NA
287	EOL:12144122	Eimeria reedi	Cellular organisms | Eukaryota | Alveolata | Apicomplexa | Conoidasida | Coccidia | Eucoccidiorida | Eimeriorina | Eimeriidae | Eimeria | Eimeria reedi	NA	parasiteOf	GBIF:2439596	Chaetodipus formosus	Animalia | Chordata | Mammalia | Rodentia | Heteromyidae | Chaetodipus | Chaetodipus formosus	NA	NA	NA	NA	NA
288	EOL:12144122	Eimeria reedi	Cellular organisms | Eukaryota | Alveolata | Apicomplexa | Conoidasida | Coccidia | Eucoccidiorida | Eimeriorina | Eimeriidae | Eimeria | Eimeria reedi	NA	parasiteOf	GBIF:2439596	Chaetodipus formosus	Animalia | Chordata | Mammalia | Rodentia | Heteromyidae | Chaetodipus | Chaetodipus formosus	NA	NA	NA	NA	NA
289	EOL:12144150	Eimeria phalacrocoraxae	Cellular organisms | Eukaryota | Alveolata | Apicomplexa | Conoidasida | Coccidia | Eucoccidiorida | Eimeriorina | Eimeriidae | Eimeria | Eimeria phalacrocoraxae	NA	parasiteOf	FBC:SLB:SpecCode:84098	Phalacrocorax auritus	Aves | Ciconiiformes | Phalacrocoracidae | Phalacrocorax | Phalacrocorax auritus	NA	NA	NA	NA	NA
290	EOL:12144150	Eimeria phalacrocoraxae	Cellular organisms | Eukaryota | Alveolata | Apicomplexa | Conoidasida | Coccidia | Eucoccidiorida | Eimeriorina | Eimeriidae | Eimeria | Eimeria phalacrocoraxae	NA	parasiteOf	FBC:SLB:SpecCode:84098	Phalacrocorax auritus	Aves | Ciconiiformes | Phalacrocoracidae | Phalacrocorax | Phalacrocorax auritus	NA	NA	NA	NA	NA
291	EOL:12144115	Eimeria rioarribaensis	Cellular organisms | Eukaryota | Alveolata | Apicomplexa | Conoidasida | Coccidia | Eucoccidiorida | Eimeriorina | Eimeriidae | Eimeria | Eimeria rioarribaensis	NA	parasiteOf	EOL:327547	Myotis leibii	Animalia | Chordata | Mammalia | Chiroptera | Vespertilionidae | Myotis | Myotis leibii	NA	NA	NA	NA	NA
292	EOL:12144115	Eimeria rioarribaensis	Cellular organisms | Eukaryota | Alveolata | Apicomplexa | Conoidasida | Coccidia | Eucoccidiorida | Eimeriorina | Eimeriidae | Eimeria | Eimeria rioarribaensis	NA	parasiteOf	EOL:327547	Myotis leibii	Animalia | Chordata | Mammalia | Chiroptera | Vespertilionidae | Myotis | Myotis leibii	NA	NA	NA	NA	NA
293	EOL:12144163	Eimeria ontarioensis	Cellular organisms | Eukaryota | Alveolata | Apicomplexa | Conoidasida | Coccidia | Eucoccidiorida | Eimeriorina | Eimeriidae | Eimeria | Eimeria ontarioensis	NA	parasiteOf	no:match	Sciurius niger		NA	NA	NA	NA	NA
294	EOL:12144163	Eimeria ontarioensis	Cellular organisms | Eukaryota | Alveolata | Apicomplexa | Conoidasida | Coccidia | Eucoccidiorida | Eimeriorina | Eimeriidae | Eimeria | Eimeria ontarioensis	NA	parasiteOf	no:match	Sciurus alberti		NA	NA	NA	NA	NA
295	EOL:12144163	Eimeria ontarioensis	Cellular organisms | Eukaryota | Alveolata | Apicomplexa | Conoidasida | Coccidia | Eucoccidiorida | Eimeriorina | Eimeriidae | Eimeria | Eimeria ontarioensis	NA	parasiteOf	no:match	Sciurius niger		NA	NA	NA	NA	NA
296	EOL:12144163	Eimeria ontarioensis	Cellular organisms | Eukaryota | Alveolata | Apicomplexa | Conoidasida | Coccidia | Eucoccidiorida | Eimeriorina | Eimeriidae | Eimeria | Eimeria ontarioensis	NA	parasiteOf	no:match	Sciurus alberti		NA	NA	NA	NA	NA
297	EOL:12144163	Eimeria ontarioensis	Cellular organisms | Eukaryota | Alveolata | Apicomplexa | Conoidasida | Coccidia | Eucoccidiorida | Eimeriorina | Eimeriidae | Eimeria | Eimeria ontarioensis	NA	parasiteOf	GBIF:5219683	Sciurus niger	Animalia | Chordata | Mammalia | Rodentia | Sciuridae | Sciurus | Sciurus niger	NA	NA	NA	NA	NA
298	EOL:12144163	Eimeria ontarioensis	Cellular organisms | Eukaryota | Alveolata | Apicomplexa | Conoidasida | Coccidia | Eucoccidiorida | Eimeriorina | Eimeriidae | Eimeria | Eimeria ontarioensis	NA	parasiteOf	GBIF:5219683	Sciurus niger	Animalia | Chordata | Mammalia | Rodentia | Sciuridae | Sciurus | Sciurus niger	NA	NA	NA	NA	NA
299	EOL:40114472	Eimeria cahirinensis	Cellular organisms | Eukaryota | Alveolata | Apicomplexa | Conoidasida | Coccidia | Eucoccidiorida | Eimeriorina | Eimeriidae | Eimeria | Eimeria cahirinensis	NA	parasiteOf	EOL:1037942	Acomys cahirinus	Animalia | Chordata | Mammalia | Rodentia | Muridae | Acomys | Acomys cahirinus	NA	NA	NA	NA	NA
300	EOL:40114472	Eimeria cahirinensis	Cellular organisms | Eukaryota | Alveolata | Apicomplexa | Conoidasida | Coccidia | Eucoccidiorida | Eimeriorina | Eimeriidae | Eimeria | Eimeria cahirinensis	NA	parasiteOf	EOL:1037942	Acomys cahirinus	Animalia | Chordata | Mammalia | Rodentia | Muridae | Acomys | Acomys cahirinus	NA	NA	NA	NA	NA
301	EOL:40114473	Eimeria chinchillae	Cellular organisms | Eukaryota | Alveolata | Apicomplexa | Conoidasida | Coccidia | Eucoccidiorida | Eimeriorina | Eimeriidae | Eimeria | Eimeria chinchillae	NA	parasiteOf	EOL:326930	Lagostomus maximus	Animalia | Chordata | Mammalia | Rodentia | Chinchillidae | Lagostomus | Lagostomus maximus	NA	NA	NA	NA	NA
302	EOL:40114473	Eimeria chinchillae	Cellular organisms | Eukaryota | Alveolata | Apicomplexa | Conoidasida | Coccidia | Eucoccidiorida | Eimeriorina | Eimeriidae | Eimeria | Eimeria chinchillae	NA	parasiteOf	EOL:326930	Lagostomus maximus	Animalia | Chordata | Mammalia | Rodentia | Chinchillidae | Lagostomus | Lagostomus maximus	NA	NA	NA	NA	NA
303	GBIF:8784577	Eimeria fulva	Chromista | Miozoa | Conoidasida | Eucoccidiorida | Eimeriidae | Eimeria | Eimeria fulva	NA	parasiteOf	GBIF:5232437	Branta canadensis	Animalia | Chordata | Aves | Anseriformes | Anatidae | Branta | Branta canadensis	NA	NA	NA	NA	NA
304	GBIF:8784577	Eimeria fulva	Chromista | Miozoa | Conoidasida | Eucoccidiorida | Eimeriidae | Eimeria | Eimeria fulva	NA	parasiteOf	GBIF:5232437	Branta canadensis	Animalia | Chordata | Aves | Anseriformes | Anatidae | Branta | Branta canadensis	NA	NA	NA	NA	NA
305	EOL:12144149	Eimeria auritusi	Cellular organisms | Eukaryota | Alveolata | Apicomplexa | Conoidasida | Coccidia | Eucoccidiorida | Eimeriorina | Eimeriidae | Eimeria | Eimeria auritusi	NA	parasiteOf	FBC:SLB:SpecCode:84098	Phalacrocorax auritus	Aves | Ciconiiformes | Phalacrocoracidae | Phalacrocorax | Phalacrocorax auritus	NA	NA	NA	NA	NA
306	EOL:12144149	Eimeria auritusi	Cellular organisms | Eukaryota | Alveolata | Apicomplexa | Conoidasida | Coccidia | Eucoccidiorida | Eimeriorina | Eimeriidae | Eimeria | Eimeria auritusi	NA	parasiteOf	FBC:SLB:SpecCode:84098	Phalacrocorax auritus	Aves | Ciconiiformes | Phalacrocoracidae | Phalacrocorax | Phalacrocorax auritus	NA	NA	NA	NA	NA
307	EOL:12144132	Eimeria catronensis	Cellular organisms | Eukaryota | Alveolata | Apicomplexa | Conoidasida | Coccidia | Eucoccidiorida | Eimeriorina | Eimeriidae | Eimeria | Eimeria catronensis	NA	parasiteOf	EOL:327551	Myotis yumanensis	Animalia | Chordata | Mammalia | Chiroptera | Vespertilionidae | Myotis | Myotis yumanensis	NA	NA	NA	NA	NA
308	EOL:12144132	Eimeria catronensis	Cellular organisms | Eukaryota | Alveolata | Apicomplexa | Conoidasida | Coccidia | Eucoccidiorida | Eimeriorina | Eimeriidae | Eimeria | Eimeria catronensis	NA	parasiteOf	EOL:11019668	Myotis septentrionalis	Animalia | Bilateria | Deuterostomia | Chordata | Vertebrata | Gnathostomata | Tetrapoda | Mammalia | Theria | Eutheria | Chiroptera | Yangochiroptera | Vespertilionoidea | Vespertilionidae | Myotinae | Myotis | Myotis septentrionalis	NA	NA	NA	NA	NA
309	EOL:12144132	Eimeria catronensis	Cellular organisms | Eukaryota | Alveolata | Apicomplexa | Conoidasida | Coccidia | Eucoccidiorida | Eimeriorina | Eimeriidae | Eimeria | Eimeria catronensis	NA	parasiteOf	GBIF:2432406	Myotis lucifugus	Animalia | Chordata | Mammalia | Chiroptera | Vespertilionidae | Myotis | Myotis lucifugus	NA	NA	NA	NA	NA
310	EOL:12144132	Eimeria catronensis	Cellular organisms | Eukaryota | Alveolata | Apicomplexa | Conoidasida | Coccidia | Eucoccidiorida | Eimeriorina | Eimeriidae | Eimeria | Eimeria catronensis	NA	parasiteOf	EOL:327551	Myotis yumanensis	Animalia | Chordata | Mammalia | Chiroptera | Vespertilionidae | Myotis | Myotis yumanensis	NA	NA	NA	NA	NA
311	EOL:12144132	Eimeria catronensis	Cellular organisms | Eukaryota | Alveolata | Apicomplexa | Conoidasida | Coccidia | Eucoccidiorida | Eimeriorina | Eimeriidae | Eimeria | Eimeria catronensis	NA	parasiteOf	EOL:11019668	Myotis septentrionalis	Animalia | Bilateria | Deuterostomia | Chordata | Vertebrata | Gnathostomata | Tetrapoda | Mammalia | Theria | Eutheria | Chiroptera | Yangochiroptera | Vespertilionoidea | Vespertilionidae | Myotinae | Myotis | Myotis septentrionalis	NA	NA	NA	NA	NA
312	EOL:12144132	Eimeria catronensis	Cellular organisms | Eukaryota | Alveolata | Apicomplexa | Conoidasida | Coccidia | Eucoccidiorida | Eimeriorina | Eimeriidae | Eimeria | Eimeria catronensis	NA	parasiteOf	GBIF:2432406	Myotis lucifugus	Animalia | Chordata | Mammalia | Chiroptera | Vespertilionidae | Myotis | Myotis lucifugus	NA	NA	NA	NA	NA
313	EOL:40114471	Eimeria banffensis	Cellular organisms | Eukaryota | Alveolata | Apicomplexa | Conoidasida | Coccidia | Eucoccidiorida | Eimeriorina | Eimeriidae | Eimeria | Eimeria banffensis	NA	parasiteOf	EOL:133021	Ochotona princeps	Animalia | Chordata | Mammalia | Lagomorpha | Ochotonidae | Ochotona | Ochotona princeps	NA	NA	NA	NA	NA
314	EOL:40114471	Eimeria banffensis	Cellular organisms | Eukaryota | Alveolata | Apicomplexa | Conoidasida | Coccidia | Eucoccidiorida | Eimeriorina | Eimeriidae | Eimeria | Eimeria banffensis	NA	parasiteOf	EOL:133021	Ochotona princeps	Animalia | Chordata | Mammalia | Lagomorpha | Ochotonidae | Ochotona | Ochotona princeps	NA	NA	NA	NA	NA
315	EOL:12144136	Eimeria gruis	Cellular organisms | Eukaryota | Alveolata | Apicomplexa | Conoidasida | Coccidia | Eucoccidiorida | Eimeriorina | Eimeriidae | Eimeria | Eimeria gruis	NA	parasiteOf	EOL:1049272	Grus canadensis	Animalia | Chordata | Aves | Gruiformes | Gruidae | Grus | Grus canadensis	NA	NA	NA	NA	NA
316	EOL:12144136	Eimeria gruis	Cellular organisms | Eukaryota | Alveolata | Apicomplexa | Conoidasida | Coccidia | Eucoccidiorida | Eimeriorina | Eimeriidae | Eimeria | Eimeria gruis	NA	parasiteOf	EOL:1049272	Grus canadensis	Animalia | Chordata | Aves | Gruiformes | Gruidae | Grus | Grus canadensis	NA	NA	NA	NA	NA
317	EOL:12144112	Eimeria antrozoi	Cellular organisms | Eukaryota | Alveolata | Apicomplexa | Conoidasida | Coccidia | Eucoccidiorida | Eimeriorina | Eimeriidae | Eimeria | Eimeria antrozoi	NA	parasiteOf	GBIF:2432339	Antrozous pallidus	Animalia | Chordata | Mammalia | Chiroptera | Vespertilionidae | Antrozous | Antrozous pallidus	NA	NA	NA	NA	NA
318	EOL:12144112	Eimeria antrozoi	Cellular organisms | Eukaryota | Alveolata | Apicomplexa | Conoidasida | Coccidia | Eucoccidiorida | Eimeriorina | Eimeriidae | Eimeria | Eimeria antrozoi	NA	parasiteOf	GBIF:2432339	Antrozous pallidus	Animalia | Chordata | Mammalia | Chiroptera | Vespertilionidae | Antrozous | Antrozous pallidus	NA	NA	NA	NA	NA
319	EOL:12144162	Eimeria lancasterensis	Cellular organisms | Eukaryota | Alveolata | Apicomplexa | Conoidasida | Coccidia | Eucoccidiorida | Eimeriorina | Eimeriidae | Eimeria | Eimeria lancasterensis	NA	parasiteOf	no:match	Sciurius niger		NA	NA	NA	NA	NA
320	EOL:12144162	Eimeria lancasterensis	Cellular organisms | Eukaryota | Alveolata | Apicomplexa | Conoidasida | Coccidia | Eucoccidiorida | Eimeriorina | Eimeriidae | Eimeria | Eimeria lancasterensis	NA	parasiteOf	no:match	Sciurius niger		NA	NA	NA	NA	NA
321	EOL:12144162	Eimeria lancasterensis	Cellular organisms | Eukaryota | Alveolata | Apicomplexa | Conoidasida | Coccidia | Eucoccidiorida | Eimeriorina | Eimeriidae | Eimeria | Eimeria lancasterensis	NA	parasiteOf	GBIF:5219683	Sciurus niger	Animalia | Chordata | Mammalia | Rodentia | Sciuridae | Sciurus | Sciurus niger	NA	NA	NA	NA	NA
322	EOL:12144162	Eimeria lancasterensis	Cellular organisms | Eukaryota | Alveolata | Apicomplexa | Conoidasida | Coccidia | Eucoccidiorida | Eimeriorina | Eimeriidae | Eimeria | Eimeria lancasterensis	NA	parasiteOf	GBIF:5219683	Sciurus niger	Animalia | Chordata | Mammalia | Rodentia | Sciuridae | Sciurus | Sciurus niger	NA	NA	NA	NA	NA
323	EOL:12144137	Eimeria reichenowi	Cellular organisms | Eukaryota | Alveolata | Apicomplexa | Conoidasida | Coccidia | Eucoccidiorida | Eimeriorina | Eimeriidae | Eimeria | Eimeria reichenowi	NA	parasiteOf	EOL:1049273	Grus grus	Cellular organisms | Eukaryota | Opisthokonta | Metazoa | Eumetazoa | Bilateria | Deuterostomia | Chordata | Craniata | Vertebrata | Gnathostomata | Teleostomi | Euteleostomi | Sarcopterygii | Dipnotetrapodomorpha | Tetrapoda | Amniota | Sauropsida | Sauria | Archelosauria | Archosauria | Dinosauria | Saurischia | Theropoda | Coelurosauria | Aves | Neognathae | Gruiformes | Gruidae | Grus | Grus …	NA	NA	NA	NA	NA
324	EOL:12144137	Eimeria reichenowi	Cellular organisms | Eukaryota | Alveolata | Apicomplexa | Conoidasida | Coccidia | Eucoccidiorida | Eimeriorina | Eimeriidae | Eimeria | Eimeria reichenowi	NA	parasiteOf	EOL:1049272	Grus canadensis	Animalia | Chordata | Aves | Gruiformes | Gruidae | Grus | Grus canadensis	NA	NA	NA	NA	NA
325	EOL:12144137	Eimeria reichenowi	Cellular organisms | Eukaryota | Alveolata | Apicomplexa | Conoidasida | Coccidia | Eucoccidiorida | Eimeriorina | Eimeriidae | Eimeria | Eimeria reichenowi	NA	parasiteOf	EOL:1049273	Grus grus	Cellular organisms | Eukaryota | Opisthokonta | Metazoa | Eumetazoa | Bilateria | Deuterostomia | Chordata | Craniata | Vertebrata | Gnathostomata | Teleostomi | Euteleostomi | Sarcopterygii | Dipnotetrapodomorpha | Tetrapoda | Amniota | Sauropsida | Sauria | Archelosauria | Archosauria | Dinosauria | Saurischia | Theropoda | Coelurosauria | Aves | Neognathae | Gruiformes | Gruidae | Grus | Grus …	NA	NA	NA	NA	NA
326	EOL:12144137	Eimeria reichenowi	Cellular organisms | Eukaryota | Alveolata | Apicomplexa | Conoidasida | Coccidia | Eucoccidiorida | Eimeriorina | Eimeriidae | Eimeria | Eimeria reichenowi	NA	parasiteOf	EOL:1049272	Grus canadensis	Animalia | Chordata | Aves | Gruiformes | Gruidae | Grus | Grus canadensis	NA	NA	NA	NA	NA
327	EOL:12144133	Eimeria pilarensis	Cellular organisms | Eukaryota | Alveolata | Apicomplexa | Conoidasida | Coccidia | Eucoccidiorida | Eimeriorina | Eimeriidae | Eimeria | Eimeria pilarensis	NA	parasiteOf	EOL:327547	Myotis leibii	Animalia | Chordata | Mammalia | Chiroptera | Vespertilionidae | Myotis | Myotis leibii	NA	NA	NA	NA	NA
328	EOL:12144133	Eimeria pilarensis	Cellular organisms | Eukaryota | Alveolata | Apicomplexa | Conoidasida | Coccidia | Eucoccidiorida | Eimeriorina | Eimeriidae | Eimeria | Eimeria pilarensis	NA	parasiteOf	EOL:327547	Myotis leibii	Animalia | Chordata | Mammalia | Chiroptera | Vespertilionidae | Myotis | Myotis leibii	NA	NA	NA	NA	NA
329	EOL:12144134	Eimeria tropidura	Cellular organisms | Eukaryota | Alveolata | Apicomplexa | Conoidasida | Coccidia | Eucoccidiorida | Eimeriorina | Eimeriidae | Eimeria | Eimeria tropidura	NA	parasiteOf	EOL:791462	Microlophus delanonis	Animalia | Chordata | Reptilia | Squamata | Tropiduridae | Microlophus | Microlophus delanonis	NA	NA	NA	NA	NA
330	EOL:12144134	Eimeria tropidura	Cellular organisms | Eukaryota | Alveolata | Apicomplexa | Conoidasida | Coccidia | Eucoccidiorida | Eimeriorina | Eimeriidae | Eimeria | Eimeria tropidura	NA	parasiteOf	EOL:791462	Microlophus delanonis	Animalia | Chordata | Reptilia | Squamata | Tropiduridae | Microlophus | Microlophus delanonis	NA	NA	NA	NA	NA
331	GBIF:8614375	Eimeria intricata	Chromista | Miozoa | Conoidasida | Eucoccidiorida | Eimeriidae | Eimeria | Eimeria intricata	NA	parasiteOf	GBIF:2441110	Ovis aries	Animalia | Chordata | Mammalia | Artiodactyla | Bovidae | Ovis | Ovis aries	NA	NA	NA	NA	NA
332	GBIF:8614375	Eimeria intricata	Chromista | Miozoa | Conoidasida | Eucoccidiorida | Eimeriidae | Eimeria | Eimeria intricata	NA	parasiteOf	GBIF:2441110	Ovis aries	Animalia | Chordata | Mammalia | Artiodactyla | Bovidae | Ovis | Ovis aries	NA	NA	NA	NA	NA
333	GBIF:8646278	Eimeria ovina	Chromista | Miozoa | Conoidasida | Eucoccidiorida | Eimeriidae | Eimeria | Eimeria ovina	NA	parasiteOf	EOL:328656	Ovibos moschatus	Animalia | Chordata | Mammalia | Artiodactyla | Bovidae | Ovibos | Ovibos moschatus	NA	NA	NA	NA	NA
334	GBIF:8646278	Eimeria ovina	Chromista | Miozoa | Conoidasida | Eucoccidiorida | Eimeriidae | Eimeria | Eimeria ovina	NA	parasiteOf	EOL:328656	Ovibos moschatus	Animalia | Chordata | Mammalia | Artiodactyla | Bovidae | Ovibos | Ovibos moschatus	NA	NA	NA	NA	NA
335	NCBI:1864625	Eimeria tamiasciuri	| Eukaryota | Alveolata | Apicomplexa | Conoidasida | Coccidia | Eucoccidiorida | Eimeriorina | Eimeriidae | Eimeria | Eimeria tamiasciuri	NA	parasiteOf	no:match	EUTAMIAS =TAMIAS		NA	NA	NA	NA	NA
336	NCBI:1864625	Eimeria tamiasciuri	| Eukaryota | Alveolata | Apicomplexa | Conoidasida | Coccidia | Eucoccidiorida | Eimeriorina | Eimeriidae | Eimeria | Eimeria tamiasciuri	NA	parasiteOf	no:match	EUTAMIAS =TAMIAS		NA	NA	NA	NA	NA
337	GBIF:8967759	Eimeria hatcheri	Chromista | Miozoa | Conoidasida | Eucoccidiorida | Eimeriidae | Eimeria | Eimeria hatcheri	NA	parasiteOf	EOL:796029	Alligator mississippiensis	Animalia | Chordata | Reptilia | Crocodylia | Crocodylidae | Alligator | Alligator mississippiensis	NA	NA	NA	NA	NA
338	GBIF:8967759	Eimeria hatcheri	Chromista | Miozoa | Conoidasida | Eucoccidiorida | Eimeriidae | Eimeria | Eimeria hatcheri	NA	parasiteOf	EOL:796029	Alligator mississippiensis	Animalia | Chordata | Reptilia | Crocodylia | Crocodylidae | Alligator | Alligator mississippiensis	NA	NA	NA	NA	NA
339	GBIF:8977409	Eimeria manatus	Chromista | Miozoa | Conoidasida | Eucoccidiorida | Eimeriidae | Eimeria | Eimeria manatus	NA	parasiteOf	no:match	Trichehus manatus latirostris		NA	NA	NA	NA	NA
340	GBIF:8977409	Eimeria manatus	Chromista | Miozoa | Conoidasida | Eucoccidiorida | Eimeriidae | Eimeria | Eimeria manatus	NA	parasiteOf	no:match	Trichehus manatus latirostris		NA	NA	NA	NA	NA
341	GBIF:9057794	Eimeria lineri	Chromista | Miozoa | Conoidasida | Eucoccidiorida | Eimeriidae | Eimeria | Eimeria lineri	NA	parasiteOf	EOL:795121	Cyrtopodion scabrum	Animalia | Chordata | Reptilia | Squamata | Gekkonidae | Cyrtopodion | Cyrtopodion scabrum	NA	NA	NA	NA	NA
342	GBIF:9057794	Eimeria lineri	Chromista | Miozoa | Conoidasida | Eucoccidiorida | Eimeriidae | Eimeria | Eimeria lineri	NA	parasiteOf	GBIF:5221528	Hemidactylus turcicus	Animalia | Chordata | Reptilia | Squamata | Gekkonidae | Hemidactylus | Hemidactylus turcicus	NA	NA	NA	NA	NA
343	GBIF:9057794	Eimeria lineri	Chromista | Miozoa | Conoidasida | Eucoccidiorida | Eimeriidae | Eimeria | Eimeria lineri	NA	parasiteOf	EOL:795121	Cyrtopodion scabrum	Animalia | Chordata | Reptilia | Squamata | Gekkonidae | Cyrtopodion | Cyrtopodion scabrum	NA	NA	NA	NA	NA
344	GBIF:9057794	Eimeria lineri	Chromista | Miozoa | Conoidasida | Eucoccidiorida | Eimeriidae | Eimeria | Eimeria lineri	NA	parasiteOf	GBIF:5221528	Hemidactylus turcicus	Animalia | Chordata | Reptilia | Squamata | Gekkonidae | Hemidactylus | Hemidactylus turcicus	NA	NA	NA	NA	NA
345	GBIF:9011643	Eimeria pleistocenensis	Chromista | Miozoa | Conoidasida | Eucoccidiorida | Eimeriidae | Eimeria | Eimeria pleistocenensis	NA	parasiteOf	EOL:1267379	Tantilla relicta relicta	Animalia | Chordata | Reptilia | Squamata | Colubridae | Tantilla | Tantilla relicta | Tantilla relicta relicta	NA	NA	NA	NA	NA
346	GBIF:9011643	Eimeria pleistocenensis	Chromista | Miozoa | Conoidasida | Eucoccidiorida | Eimeriidae | Eimeria | Eimeria pleistocenensis	NA	parasiteOf	EOL:1267379	Tantilla relicta relicta	Animalia | Chordata | Reptilia | Squamata | Colubridae | Tantilla | Tantilla relicta | Tantilla relicta relicta	NA	NA	NA	NA	NA
347	GBIF:9047811	Eimeria sexlineatus	Chromista | Miozoa | Conoidasida | Eucoccidiorida | Eimeriidae | Eimeria | Eimeria sexlineatus	NA	parasiteOf	EOL:795350	Cnemidophorus sexlineatus	Animalia | Chordata | Reptilia | Squamata | Teiidae | Cnemidophorus | Cnemidophorus sexlineatus	NA	NA	NA	NA	NA
348	GBIF:9047811	Eimeria sexlineatus	Chromista | Miozoa | Conoidasida | Eucoccidiorida | Eimeriidae | Eimeria | Eimeria sexlineatus	NA	parasiteOf	EOL:795350	Cnemidophorus sexlineatus	Animalia | Chordata | Reptilia | Squamata | Teiidae | Cnemidophorus | Cnemidophorus sexlineatus	NA	NA	NA	NA	NA
349	GBIF:9035292	Eimeria scincellae	Chromista | Miozoa | Conoidasida | Eucoccidiorida | Eimeriidae | Eimeria | Eimeria scincellae	NA	parasiteOf	GBIF:2461434	Scincella lateralis	Animalia | Chordata | Reptilia | Squamata | Scincidae | Scincella | Scincella lateralis	NA	NA	NA	NA	NA
350	GBIF:9035292	Eimeria scincellae	Chromista | Miozoa | Conoidasida | Eucoccidiorida | Eimeriidae | Eimeria | Eimeria scincellae	NA	parasiteOf	GBIF:2461434	Scincella lateralis	Animalia | Chordata | Reptilia | Squamata | Scincidae | Scincella | Scincella lateralis	NA	NA	NA	NA	NA
351	GBIF:8989691	Eimeria schwartzi	Chromista | Miozoa | Conoidasida | Eucoccidiorida | Eimeriidae | Eimeria | Eimeria schwartzi	NA	parasiteOf	EOL:453285	Anolis armouri	Animalia | Chordata | Reptilia | Squamata | Polychrotidae | Anolis | Anolis armouri	NA	NA	NA	NA	NA
[truncated: 67 more rows]

## Sheet: Giardia
	source_taxon_external_id	source_taxon_name	source_taxon_path	source_specimen_life_stage	interaction_type	target_taxon_external_id	target_taxon_name	target_taxon_path	target_specimen_life_stage	latitude	longitude	study_citation	study_source_citation
[truncated: 108 more rows]

[truncated: 4 more sheets: Hymenolepis, Perkinsus, Schistosoma, Trichobilharzia]
