# Supplementary material for: Pre-Columbian zoonotic enteric parasites: An insight into Puerto Rican indigenous culture diets and life styles
Source: PLoS One. 2020 Jan 30;15(1):e0227810. doi: 10.1371/journal.pone.0227810 (PMC6992007; doi:10.1371/journal.pone.0227810)
Supplement: S4 Data — (XLSX) [file pone.0227810.s044.xlsx]

## Sheet: Edges
from	to	transmission.type	transmission
p3	H1	1	Fecal-Oral Transmission
p3	H2	1	Fecal-Oral Transmission
p3	H5	1	Fecal-Oral Transmission
p3	H10	1	Fecal-Oral Transmission
p3	H11	1	Fecal-Oral Transmission
p6	H3	2	Ingestion of Parasite Stage
H3	H4	3	Ingestion of Infected Host
H4	H2	3	Ingestion of Infected Host
H4	H5	3	Ingestion of Infected Host
p7	H6	2	Ingestion of Parasite Stage
H6	H2	4	Ingestion of Infected Arthropod
H6	H5	4	Ingestion of Infected Arthropod
p9	H7	2	Ingestion of Parasite Stage
H7	H5	4	Ingestion of Infected Arthropod
H7	H11	4	Ingestion of Infected Arthropod
p10	H8	5	Swimming Stage Penetrate Host Skin
H8	H5	5	Swimming Stage Penetrate Host Skin
H8	H11	5	Swimming Stage Penetrate Host Skin

## Sheet: Nodes
id	parasite/host	type	description
p3	G. intestinalis	1	Parasite
p6	Diphyllobothrium	1	Parasite
p7	D. caninum	1	Parasite
p9	Hymenolepis	1	Parasite
p10	Schistosoma	1	Parasite
H1	Birds	2	Host
H2	Canids	2	Host
H3	Copepod	2	Host
H4	Fish	2	Host
H5	Humans	2	Host
H6	Pulicidae	2	Host
H7	Arthropod	2	Host
H8	Gastropods	2	Host
H10	Reptiles	2	Host
H11	Rodents	2	Host
