# Supplementary material for: Pre-Columbian zoonotic enteric parasites: An insight into Puerto Rican indigenous culture diets and life styles
Source: PLoS One. 2020 Jan 30;15(1):e0227810. doi: 10.1371/journal.pone.0227810 (PMC6992007; doi:10.1371/journal.pone.0227810)
Supplement: S5 Data — (R) [file pone.0227810.s045.R]

#PART1: Generate and Draw Network Graphs
#
#Load Packages
library(igraph)
library(RColorBrewer)

#Load Data
nodes <- read.csv("Nodes.csv", header=T, as.is=T)
edges <- read.csv("Edges.csv", header=T, as.is=T)
head(nodes)
head(edges)

#Create Network Matrix
net <- graph.data.frame(edges, nodes, directed=T)
plot(net)
net

#Optional: Join Graph1 and Graph2 Side-by-Side
par(mfrow=c(1,2)) 

#Graph1: Mode of Transmission Between Parasite-Host
colrs = brewer.pal(5, "Set1")
E(net)$color <- colrs[E(net)$transmission.type] # Generate colors based description (parasite/host)

V(net)$label.color <- "black"
V(net)$label <- V(net)$parasite.host #The labels are currently node IDs.

edge.start <- ends(net, es=E(net), names=F)[,1]
edge.col <- V(net)$color[edge.start]
plot(net, edge.color=edge.col, edge.curved=.3, edge.arrow.size=.3, vertex.size=10, vertex.color="white", vertex.frame.color="gray", vertex.label.color="black",
     vertex.label.cex=1.2, edge.width=2, edge.arrow.mode=2)  
legend(x=-1.5, y=-1.1, c("Fecal-Oral Transmission", "Ingestion of Parasite Stage", "Ingestion of Infected Host", "Ingestion of Infected Arthropod", "Free Swimming Stage Penetrate Skin"), pch=21,
       col=colrs, pt.bg=colrs, pt.cex=1.5, cex=0.9, bty="n", ncol=1)

#Graph2: Network with Eigen Vector Centralit
#Eigen Vector Centrality: measure of the influence of a node in a network.
ec <- eigen_centrality(net)
#Plot eigen centrality score of nodes using Graph2 (Parasite-Host Interaction).
colrs <- brewer.pal(2, "Set2")
V(net)$color <- colrs[V(net)$type] # Generate colors based description (parasite/host)
V(net)$label.color <- "black"
V(net)$label <- V(net)$parasite.host #The labels are currently node IDs.
V(net)$size <- (ec$vector)*15
edge.start <- ends(net, es=E(net), names=F)[,1]
edge.col <- V(net)$color[edge.start]
plot(net, edge.color=edge.col, edge.curved=.3, edge.arrow.size=.5, vertex.label.cex=1.2, edge.arrow.mode=2, vertex.frame.color="white")  
legend(x=-1.5, y=-1.1, c("Parasite","Possible Host"), col = colrs, pch=20, pt.cex=2, cex=1, bty="n", ncol=1)


#PART2: Network Stats
#Closeness Centrality or Closeness:
#Node is the average length of the shortest path between the node and all other nodes in the graph. 
#Thus the more central a node is, the closer it is to all other nodes.
centralization.closeness(net)
#Note: can't measure closeness because graph is disconnected. Could it be refering to E. necatrix node?
#https://stats.stackexchange.com/questions/121952/in-r-how-do-centralization-measures-of-the-statnet-and-igraph-package-handle?utm_medium=organic&utm_source=google_rich_qa&utm_campaign=google_rich_qa
#https://stackoverflow.com/questions/30863248/igraph-how-to-calculate-closeness-method-in-igraph-to-disconnected-graphs?utm_medium=organic&utm_source=google_rich_qa&utm_campaign=google_rich_qa

#Degree Centrality: defined as the number of links incident upon a node. 
ideg <- centralization.degree(net, mode = c("in")) # Number of Indegree
ideg
odeg <- centralization.degree(net, mode = c("out"))  # Number of Outdegree
odeg
deg <- centralization.degree(net, mode = c("total"))  # Total of in and out degree 
deg
all(deg$res==ideg$res+odeg$res) #Find out if same num of ideg and odeg in network == True

par(mfrow=c(2,2)) # Set up a 2x2 display 
hist(ideg$res,xlab="Degree", ylab="Cumulative Frequency",main="Degree of Centrality: Indegree",prob=TRUE, ylim = 0:1) 
hist(odeg$res,xlab="Degree", ylab="Cumulative Frequency",main="Degree of Centrality: Outdegree",prob=TRUE, ylim = 0:1) 
hist(deg$res,xlab="Degree", ylab="Cumulative Frequency",main="Degree of Centrality: Total",prob=TRUE, ylim = 0:1) 

#and degree of distribution
dd <- degree.distribution(net, cumulative=T, mode="all") 
plot(dd, pch=19, cex=1, col="orange", xlab="Degree", ylab="Cumulative Frequency", main="Degree of Distribution")
lines(lowess(dd), col = 'blue')
