# Supplementary material for: Pre-Columbian zoonotic enteric parasites: An insight into Puerto Rican indigenous culture diets and life styles
Source: PLoS One. 2020 Jan 30;15(1):e0227810. doi: 10.1371/journal.pone.0227810 (PMC6992007; doi:10.1371/journal.pone.0227810)
Supplement: S6 Data — (ODS) [file pone.0227810.s046.ods]

## Sheet: Canis
BLASTN												BLASTX
Sequence ID	Sequence	Specie ID	Max Score	Total Score	Query Cover	E-Value	Identification	Accession				Sequence ID	Sequence	Specie ID	Max Score	Total Score	Query Cover	E-Value	Identification	Accession
M01522:132:000000000-A4LNU:1:2107:27479:21732.2	GAACCTGCAGGTGTTCAGTTTGCTGGTCTTTGCTTTGTTTATATATGTCTTGCCCCTTATAAATCTGTATACCTTGACTTTGTCTTTCTTTGTGCTTTCCCATTGGAGATGGCTTCTCTTC	PREDICTED: Canis lupus familiaris membrane spanning 4-domains A14 (MS4A14), transcript variant X4, mRNA	140	140	96%	9E-30	86%	XM_022407961.1				M01522:132:000000000-A4LNU:1:2107:27479:21732.2	GAACCTGCAGGTGTTCAGTTTGCTGGTCTTTGCTTTGTTTATATATGTCTTGCCCCTTATAAATCTGTATACCTTGACTTTGTCTTTCTTTGTGCTTTCCCATTGGAGATGGCTTCTCTTC	membrane-spanning 4-domains subfamily A member 14 isoform X1 [Canis lupus familiaris]	51.6	51.6	96%	0.000002	69%	XP_022263667.1
		PREDICTED: Canis lupus familiaris membrane spanning 4-domains A14 (MS4A14), transcript variant X3, mRNA	140	140	96%	9E-30	86%	XM_534105.6						membrane-spanning 4-domains subfamily A member 14 isoform X4 [Canis lupus familiaris]	51.6	51.6	96%	0.000002	69%	XP_022263669.1
		PREDICTED: Canis lupus familiaris membrane spanning 4-domains A14 (MS4A14), transcript variant X2, mRNA	140	140	96%	9E-30	86%	XM_022407960.1						membrane-spanning 4-domains subfamily A member 14 isoform X3 [Canis lupus familiaris]	51.6	51.6	96%	0.000002	69%	XP_534105.4
		PREDICTED: Canis lupus familiaris membrane spanning 4-domains A14 (MS4A14), transcript variant X1, mRNA	140	140	96%	9E-30	86%	XM_022407959.1						membrane-spanning 4-domains subfamily A member 14 isoform X2 [Canis lupus familiaris]	51.2	51.2	96%	0.000002	69%	XP_022263668.1
		Canis Familiaris chromosome 21, clone XX-155I13, complete sequence	140	140	96%	9E-30	86%	AC187013.2						membrane-spanning 4-domains subfamily A member 14 [Neomonachus schauinslandi]	37.4	37.4	96%	0.21	51%	XP_021540916.1
		PREDICTED: Lonchura striata domestica uncharacterized LOC110482913 (LOC110482913), ncRNA	42.8	42.8	31%	1.8	84%	XR_002467480.1						PREDICTED: membrane-spanning 4-domains subfamily A member 14 [Odobenus rosmarus divergens]	37.4	37.4	96%	0.22	51%	XP_012423894.1
														PREDICTED: membrane-spanning 4-domains subfamily A member 14 [Leptonychotes weddellii]	37.4	37.4	96%	0.22	51%	XP_006743433.1
Sequence ID	Sequence	Specie ID	Max Score	Total Score	Query Cover	E-Value	Identification	Accession
M01522:132:000000000-A4LNU:1:2114:24837:19355.1	ATTTCATCATGGGAGTACTAAAGAAAGAGCTTACTTTTCCTTGGCCCCTATAGAAATTGGGTCCTATTAGTCATGGCCTACTATGTTTTCCCCTCCCTGGCCACAGATGCCCGGATTGAATTTGACCCTTGGCCAAGACCAGGATAATCAGATTGCTTCCCATGTAATTTTGAAATTGTGATGAGCTACACTAGCTGGCCTGT	Canis Familiaris chromosome 9, clone XX-196G23, complete sequence	291	354	100%	2E-75	99%	AC186959.6				N/A
		Canis familiaris, clone XX-139A14, complete sequence	286	354	100%	9E-74	98%	AC197829.2
		Canis Familiaris chromosome 9, clone XX-224J24, complete sequence	286	354	100%	9E-74	98%	AC186971.11
		Canis Familiaris chromosome 9, clone XX-456P16, complete sequence	286	354	100%	9E-74	98%	AC188544.5
Sequence ID	Sequence	Specie ID	Max Score	Total Score	Query Cover	E-Value	Identification	Accession				Sequence ID	Sequence	Specie ID	Max Score	Total Score	Query Cover	E-Value	Identification	Accession
M01522:132:000000000-A4LNU:1:2105:6378:20926.1	ATTCAGGGAGCCCCATGGGGGACTCGATCCCGGAACCCCAGGATCACGCCCTG	Canis familiaris chromosome 8, clone XX-208N15, complete sequence	78.8	264	100%	2E-11	92%	AC183573.2				M01522:132:000000000-A4LNU:1:2105:6378:20926.1	ATTCAGGGAGCCCCATGGGGGACTCGATCCCGGAACCCCAGGATCACGCCCTG	glycerophosphodiester phosphodiesterase domain-containing protein 4 isoform X15 [Canis lupus familiaris]	32.7	32.7	90%	3	75%	XP_022263348.1
		Canis familiaris chromosome 20, clone XX-57E17, complete sequence	77	350	94%	9E-11	94%	AC183582.20						transmembrane protein 39A isoform X1 [Canis lupus familiaris]	32.3	32.3	90%	3.8	75%	XP_022269686.1
		Canis Familiaris, clone XX-68P11, complete sequence	77	237	100%	9E-11	92%	AC189732.2
		PREDICTED: Canis lupus familiaris adaptor related protein complex 5 sigma 1 subunit (AP5S1), transcript variant X3, mRNA	75.2	75.2	96%	3E-10	92%	XM_846303.4
		PREDICTED: Canis lupus familiaris adaptor related protein complex 5 sigma 1 subunit (AP5S1), transcript variant X2, mRNA	75.2	75.2	96%	3E-10	92%	XM_014107046.2
		PREDICTED: Canis lupus familiaris adaptor related protein complex 5 sigma 1 subunit (AP5S1), transcript variant X1, mRNA	75.2	75.2	96%	3E-10	92%	XM_005634826.3
		PREDICTED: Canis lupus familiaris uncharacterized LOC102152414 (LOC102152414), transcript variant X13, ncRNA	73.4	73.4	94%	0.000000001	92%	XR_002623071.1
		PREDICTED: Canis lupus familiaris uncharacterized LOC102152414 (LOC102152414), transcript variant X5, ncRNA	73.4	73.4	94%	0.000000001	92%	XR_002623063.1
		PREDICTED: Canis lupus familiaris uncharacterized LOC111094002 (LOC111094002), ncRNA	73.4	73.4	100%	0.000000001	91%	XR_002622874.1
		PREDICTED: Canis lupus familiaris uncharacterized LOC111093446 (LOC111093446), ncRNA	73.4	73.4	100%	0.000000001	91%	XR_002621579.1
Sequence ID	Sequence	Specie ID	Max Score	Total Score	Query Cover	E-Value	Identification	Accession				Sequence ID	Sequence	Specie ID	Max Score	Total Score	Query Cover	E-Value	Identification	Accession
M01522:132:000000000-A4LNU:1:1114:19907:13647.1	CAATGAGACAACACAAAGAAAGACAAGATAAAGCTCTACAGGTTTATAAGGGGCAAGCCATCAAGAAACAAAGCAAATACCAGCAAACTGAAGACCTGCAGGTACAAGAGGAGAAATCTCTAAAGCAGCCACATCAAGATGGGCAACTCCAAATCCAGGAACACCAAGGCTGGCAATTTTCAGGCCAACAATCCCAAGATTGGAAAGCTCAAGGCTGGAGAAGCAAAGACTGGAAAGTGCAGGAAATGCAA	PREDICTED: Canis lupus familiaris membrane spanning 4-domains A14 (MS4A14), transcript variant X4, mRNA	453	453	100%	3E-124	100%	XM_022407961.1				M01522:132:000000000-A4LNU:1:1114:19907:13647.1	CAATGAGACAACACAAAGAAAGACAAGATAAAGCTCTACAGGTTTATAAGGGGCAAGCCATCAAGAAACAAAGCAAATACCAGCAAACTGAAGACCTGCAGGTACAAGAGGAGAAATCTCTAAAGCAGCCACATCAAGATGGGCAACTCCAAATCCAGGAACACCAAGGCTGGCAATTTTCAGGCCAACAATCCCAAGATTGGAAAGCTCAAGGCTGGAGAAGCAAAGACTGGAAAGTGCAGGAAATGCAA	membrane-spanning 4-domains subfamily A member 14 isoform X4 [Canis lupus familiaris]	167	167	99%	9E-47	100%	XP_022263669.1
		PREDICTED: Canis lupus familiaris membrane spanning 4-domains A14 (MS4A14), transcript variant X3, mRNA	453	453	100%	3E-124	100%	XM_534105.6						membrane-spanning 4-domains subfamily A member 14 isoform X1 [Canis lupus familiaris]	168	168	99%	1E-46	100%	XP_022263667.1
		PREDICTED: Canis lupus familiaris membrane spanning 4-domains A14 (MS4A14), transcript variant X2, mRNA	453	453	100%	3E-124	100%	XM_022407960.1						membrane-spanning 4-domains subfamily A member 14 isoform X3 [Canis lupus familiaris]	167	167	99%	1E-46	100%	XP_534105.4
		PREDICTED: Canis lupus familiaris membrane spanning 4-domains A14 (MS4A14), transcript variant X1, mRNA	453	453	100%	3E-124	100%	XM_022407959.1						membrane-spanning 4-domains subfamily A member 14 isoform X2 [Canis lupus familiaris]	167	167	99%	2E-46	100%	XP_022263668.1
		Canis Familiaris chromosome 21, clone XX-155I13, complete sequence	453	453	100%	3E-124	100%	AC187013.2						membrane-spanning 4-domains subfamily A member 14 [Neomonachus schauinslandi]	115	115	98%	5E-28	73%	XP_021540916.1
		PREDICTED: Odobenus rosmarus divergens membrane-spanning 4-domains, subfamily A, member 14 (MS4A14), mRNA	288	288	100%	3E-74	84%	XM_012568440.1						PREDICTED: membrane-spanning 4-domains subfamily A member 14 [Leptonychotes weddellii]	115	115	98%	6E-28	73%	XP_006743433.1
		PREDICTED: Neomonachus schauinslandi membrane spanning 4-domains A14 (MS4A14), mRNA	282	282	100%	1E-72	84%	XM_021685241.1						PREDICTED: membrane-spanning 4-domains subfamily A member 14 [Odobenus rosmarus divergens]	115	115	98%	6E-28	73%	XP_012423894.1
		PREDICTED: Leptonychotes weddellii membrane-spanning 4-domains, subfamily A, member 14 (MS4A14), mRNA	282	282	100%	1E-72	84%	XM_006743370.1						PREDICTED: membrane-spanning 4-domains subfamily A member 14 [Ursus maritimus]	108	108	98%	9E-26	71%	XP_008705764.1
		PREDICTED: Ursus maritimus membrane-spanning 4-domains, subfamily A, member 14 (MS4A14), mRNA	269	269	100%	7E-69	83%	XM_008707542.1						PREDICTED: membrane-spanning 4-domains subfamily A member 14 [Ailuropoda melanoleuca]	108	108	98%	2E-25	70%	XP_002927678.1
		PREDICTED: Ailuropoda melanoleuca membrane spanning 4-domains A14 (MS4A14), mRNA	255	255	100%	2E-64	82%	XM_002927632.2						PREDICTED: membrane-spanning 4-domains subfamily A member 14 [Mustela putorius furo]	92.4	92.4	98%	5E-20	64%	XP_004770465.1
Sequence ID	Sequence	Specie ID	Max Score	Total Score	Query Cover	E-Value	Identification	Accession				Sequence ID	Sequence	Specie ID	Max Score	Total Score	Query Cover	E-Value	Identification	Accession
M01522:132:000000000-A4LNU:1:1113:7028:6159.2	GCAGAGACATAGGCAGCGGGAGAATCCGGCTCCCTGTGGGAAGCCTGATATAAACTCAATCCCAGGACCCCGGGATCACTCCCTGAGCCAAAAGCAGATGCTCAACCACTGAGCCACCCAGGTGTCTTGAAATCTGAGGTCTTATATTACCTCTGG	Canis lupus familiaris clone RP81-117B1, complete sequence	168	4097	80%	2E-38	90%	AC091624.3				M01522:132:000000000-A4LNU:1:1113:7028:6159.2	GCAGAGACATAGGCAGCGGGAGAATCCGGCTCCCTGTGGGAAGCCTGATATAAACTCAATCCCAGGACCCCGGGATCACTCCCTGAGCCAAAAGCAGATGCTCAACCACTGAGCCACCCAGGTGTCTTGAAATCTGAGGTCTTATATTACCTCTGG	glycerophosphodiester phosphodiesterase domain-containing protein 4 isoform X15 [Canis lupus familiaris]	44.7	44.7	80%	0.001	53%	XP_022263348.1
		Canis Familiaris chromosome 21, clone XX-380O6, complete sequence	167	782	80%	6E-38	91%	AC188645.3						protein lin-52 homolog isoform X1 [Canis lupus familiaris]	43.1	43.1	80%	0.002	60%	XP_022277919.1
		Canis Familiaris chromosome 14, clone XX-49M14, complete sequence	167	1410	80%	6E-38	90%	AC184811.7						DCC-interacting protein 13-beta isoform X5 [Canis lupus familiaris]	43.1	43.1	80%	0.004	51%	XP_022280231.1
		Canis familiaris, clone XX-130O1, complete sequence	163	1770	82%	8E-37	89%	AC197468.12						glycerophosphodiester phosphodiesterase domain-containing protein 4 isoform X9 [Canis lupus familiaris]	42.7	42.7	63%	0.005	59%	XP_022263340.1
		Canis Familiaris chromosome 12, clone XX-443C10, complete sequence	163	1152	94%	8E-37	89%	AC190115.8						cytochrome b5 domain-containing protein 1 isoform X1 [Canis lupus familiaris]	36.6	67.4	80%	0.006	67%	XP_005620058.2
		Canis Familiaris chromosome 11, clone XX-311M9, complete sequence	163	1781	84%	8E-37	90%	AC190104.11						60S ribosome subunit biogenesis protein NIP7 homolog isoform X1 [Canis lupus familiaris]	42	42	80%	0.008	53%	XP_022273728.1
		Canis lupus familiaris clone RP81-60B6, complete sequence	163	1845	80%	8E-37	90%	AC092729.3						lung adenoma susceptibility protein 2 isoform X1 [Canis lupus familiaris]	42	42	48%	0.009	72%	XP_022272481.1
		Canis familiaris, clone XX-397C16, complete sequence	161	2092	86%	3E-36	89%	AC205306.6						uncharacterized protein LOC102151387 isoform X3 [Canis lupus familiaris]	41.6	41.6	46%	0.011	83%	XP_022272299.1
		Canis familiaris, clone XX-134M17, complete sequence	161	1754	80%	3E-36	89%	AC198342.5						glycerophosphodiester phosphodiesterase domain-containing protein 4 isoform X6 [Canis lupus familiaris]	41.2	41.2	80%	0.015	51%	XP_022263338.1
		Canis Familiaris chromosome 24, clone XX-189D22, complete sequence	158	1687	97%	3E-35	89%	AC188530.7						gem-associated protein 2 isoform X4 [Canis lupus familiaris]	40.8	40.8	80%	0.02	53%	XP_022277661.1
Sequence ID	Sequence	Specie ID	Max Score	Total Score	Query Cover	E-Value	Identification	Accession				Sequence ID	Sequence	Specie ID	Max Score	Total Score	Query Cover	E-Value	Identification	Accession
M01522:132:000000000-A4LNU:1:1102:11489:8012	GTGCTAGATGAACAACGGGAAAGTATCCCTCCACTTTCACAACTTTATGAGGAAGAAACTAAACTGAAACTTTTTCCTCCTGCATCAAAGAAAAAGCCCACGGAAAATATTCTGCCTACTACACAAATAAAAGATGAAGATCTAAAATCTGCTATCACACAACTCGCAAAAAAACAAACCCAACTGCAGCAGTCCCAAGCTTTGCCATCCCAAGTTTCTCCATCCTATTCTGTAAAAAAGCCCCAACAGTTATCACCTAAAGACTTTCCATCCCAAGCTTTGCCAGCCCAAGTCCTAGTATCTGAAGCCCCAAAACCTCATTTCATGCAGCCTCATGGCCTAACATCAGAAGACATGCCATACCAAGAC	PREDICTED: Canis lupus familiaris membrane spanning 4-domains A14 (MS4A14), transcript variant X4, mRNA	661	661	100%	0	99%	XM_022407961.1				M01522:132:000000000-A4LNU:1:1102:11489:8012	GTGCTAGATGAACAACGGGAAAGTATCCCTCCACTTTCACAACTTTATGAGGAAGAAACTAAACTGAAACTTTTTCCTCCTGCATCAAAGAAAAAGCCCACGGAAAATATTCTGCCTACTACACAAATAAAAGATGAAGATCTAAAATCTGCTATCACACAACTCGCAAAAAAACAAACCCAACTGCAGCAGTCCCAAGCTTTGCCATCCCAAGTTTCTCCATCCTATTCTGTAAAAAAGCCCCAACAGTTATCACCTAAAGACTTTCCATCCCAAGCTTTGCCAGCCCAAGTCCTAGTATCTGAAGCCCCAAAACCTCATTTCATGCAGCCTCATGGCCTAACATCAGAAGACATGCCATACCAAGAC	membrane-spanning 4-domains subfamily A member 14 isoform X4 [Canis lupus familiaris]	193	193	100%	3E-55	99%	XP_022263669.1
		PREDICTED: Canis lupus familiaris membrane spanning 4-domains A14 (MS4A14), transcript variant X3, mRNA	661	661	100%	0	99%	XM_534105.6						membrane-spanning 4-domains subfamily A member 14 isoform X3 [Canis lupus familiaris]	192	192	100%	9E-55	99%	XP_534105.4
		PREDICTED: Canis lupus familiaris membrane spanning 4-domains A14 (MS4A14), transcript variant X2, mRNA	661	661	100%	0	99%	XM_022407960.1						membrane-spanning 4-domains subfamily A member 14 isoform X1 [Canis lupus familiaris]	192	192	100%	1E-54	99%	XP_022263667.1
		PREDICTED: Canis lupus familiaris membrane spanning 4-domains A14 (MS4A14), transcript variant X1, mRNA	661	661	100%	0	99%	XM_022407959.1						membrane-spanning 4-domains subfamily A member 14 isoform X2 [Canis lupus familiaris]	192	192	100%	1E-54	99%	XP_022263668.1
		Canis Familiaris chromosome 21, clone XX-155I13, complete sequence	661	661	100%	0	99%	AC187013.2						hypothetical protein PANDA_017479 [Ailuropoda melanoleuca]	103	103	100%	4E-23	63%	EFB17739.1
		PREDICTED: Ursus maritimus membrane-spanning 4-domains, subfamily A, member 14 (MS4A14), mRNA	304	304	99%	3E-79	78%	XM_008707542.1						PREDICTED: membrane-spanning 4-domains subfamily A member 14 [Ailuropoda melanoleuca]	102	102	100%	8E-23	63%	XP_002927678.1
		PREDICTED: Ailuropoda melanoleuca membrane spanning 4-domains A14 (MS4A14), mRNA	293	293	99%	6E-76	78%	XM_002927632.2						PREDICTED: membrane-spanning 4-domains subfamily A member 14 [Ursus maritimus]	102	102	100%	1E-22	64%	XP_008705764.1
		PREDICTED: Odobenus rosmarus divergens membrane-spanning 4-domains, subfamily A, member 14 (MS4A14), mRNA	280	280	100%	4E-72	77%	XM_012568440.1						PREDICTED: membrane-spanning 4-domains subfamily A member 14 [Ceratotherium simum simum]	95.9	95.9	98%	1E-20	60%	XP_004437837.1
		PREDICTED: Mustela putorius furo membrane-spanning 4-domains subfamily A member 14 (LOC101670307), mRNA	279	279	99%	1E-71	77%	XM_004770408.2						PREDICTED: membrane-spanning 4-domains subfamily A member 14 [Mustela putorius furo]	95.5	95.5	100%	2E-20	64%	XP_004770465.1
		PREDICTED: Equus przewalskii membrane-spanning 4-domains, subfamily A, member 14 (MS4A14), mRNA	269	269	100%	7E-69	75%	XM_008524065.1						PREDICTED: membrane-spanning 4-domains subfamily A member 14 [Leptonychotes weddellii]	94.7	94.7	100%	4E-20	62%	XP_006743433.1
Sequence ID	Sequence	Specie ID	Max Score	Total Score	Query Cover	E-Value	Identification	Accession				Sequence ID	Sequence	Specie ID	Max Score	Total Score	Query Cover	E-Value	Identification	Accession
M01522:132:000000000-A4LNU:1:2103:9133:18476.2	GTATATAAGTTCTGACATATTGGTTAACTTAAAACCTGTGACCACTGGGGCAGCCTGGGTGGCTCAGCGGCTTAGTGCCCCCTTCAGCCTAGGGCCTAATCCTGTAGTCCTGGGATGGAGTCCCATGTCAGGCTCCCATGCAGGGAGCTTCTTCCTCTGCCTGTGTCTCTGTCTCTGTCTCTCTCTCTCTCTCTGTCTCTCATGAATAAATAAATAAAATATTTAAAAAAAAACTGTGACCACAAGTAACA	Canis Familiaris chromosome 8, clone XX-368A9, complete sequence	230	1326	82%	6E-57	85%	AC188541.3				M01522:132:000000000-A4LNU:1:2103:9133:18476.2	GTATATAAGTTCTGACATATTGGTTAACTTAAAACCTGTGACCACTGGGGCAGCCTGGGTGGCTCAGCGGCTTAGTGCCCCCTTCAGCCTAGGGCCTAATCCTGTAGTCCTGGGATGGAGTCCCATGTCAGGCTCCCATGCAGGGAGCTTCTTCCTCTGCCTGTGTCTCTGTCTCTGTCTCTCTCTCTCTCTCTGTCTCTCATGAATAAATAAATAAAATATTTAAAAAAAAACTGTGACCACAAGTAACA	acidic leucine-rich nuclear phosphoprotein 32 family member E isoform X1 [Canis lupus familiaris]	43.1	43.1	49%	0.01	53%	XP_022260670.1
		PREDICTED: Canis lupus familiaris coiled-coil domain containing 153 (CCDC153), transcript variant X6, mRNA	226	226	73%	8E-56	87%	XM_022418214.1						5'(3')-deoxyribonucleotidase, mitochondrial isoform X4 [Canis lupus familiaris]	40.8	40.8	37%	0.068	71%	XP_022274367.1
		PREDICTED: Canis lupus familiaris coiled-coil domain containing 153 (CCDC153), transcript variant X4, mRNA	226	226	73%	8E-56	87%	XM_022418213.1						uncharacterized protein C12orf40 homolog isoform X6 [Canis lupus familiaris]	39.7	39.7	32%	0.2	70%	XP_022267124.1
		PREDICTED: Canis lupus familiaris coiled-coil domain containing 153 (CCDC153), transcript variant X3, mRNA	226	226	73%	8E-56	87%	XM_005619677.3						transmembrane protein 39A isoform X1 [Canis lupus familiaris]	39.3	39.3	41%	0.24	54%	XP_022269686.1
		PREDICTED: Canis lupus familiaris coiled-coil domain containing 153 (CCDC153), transcript variant X2, mRNA	226	226	73%	8E-56	87%	XM_022418212.1						patatin-like phospholipase domain-containing protein 4 isoform X3 [Canis lupus familiaris]	38.9	38.9	49%	0.35	49%	XP_022271608.1
		PREDICTED: Canis lupus familiaris coiled-coil domain containing 153 (CCDC153), transcript variant X1, mRNA	226	226	73%	8E-56	87%	XM_022418211.1						patatin-like phospholipase domain-containing protein 4 isoform X1 [Canis lupus familiaris]	38.9	38.9	49%	0.36	49%	XP_022271607.1
		Canis Familiaris chromosome 32, clone XX-94O4, complete sequence	224	1871	78%	3E-55	87%	AC187299.3						patatin-like phospholipase domain-containing protein 4 isoform X5 [Canis lupus familiaris]	38.9	38.9	49%	0.36	49%	XP_022271609.1
		Canis lupus familiaris chromosome Y genomic sequence	223	19337	86%	9E-55	87%	KP081776.1						patatin-like phospholipase domain-containing protein 4 isoform X9 [Canis lupus familiaris]	38.5	38.5	49%	0.4	49%	XP_022271615.1
		Canis Familiaris chromosome 17, clone XX-304P12, complete sequence	223	3227	77%	9E-55	86%	AC186201.5						zinc finger protein 624 isoform X1 [Canis lupus familiaris]	35.8	35.8	44%	4.5	51%	XP_022274324.1
		Canis lupus familiaris clone RP81-196D8, complete sequence	223	1278	75%	9E-55	86%	AC090890.3						tripartite motif-containing protein 44 isoform X3 [Canis lupus familiaris]	35.8	35.8	22%	4.6	84%	XP_022261032.1
Sequence ID	Sequence	Specie ID	Max Score	Total Score	Query Cover	E-Value	Identification	Accession				Sequence ID	Sequence	Specie ID	Max Score	Total Score	Query Cover	E-Value	Identification	Accession
M01522:132:000000000-A4LNU:1:1106:10761:13613.2	ACCTGCAGGTCTTCAGTTTGCTGGTATTTGCTTTGTTTCTTGATGGCTTGCCCCTTATAAACCTGTAGAGCTTTATCTTGTCTTTCTTTGTGTTGTCTCATTGGAGATTGCTTCTCTCCGTCCTGTTGATCTTCACCTTGCCTTTGTAATTGTTCCCATTGGACCACCTGGACCTCAGCTTGCTGATCTAGGTGTTGCTGTCTGTCTTGCTTAACTTGGATTTGCTTATCTATAGAGTGCCTCTTTGGAGA	PREDICTED: Canis lupus familiaris membrane spanning 4-domains A14 (MS4A14), transcript variant X4, mRNA	448	448	100%	1E-122	99%	XM_022407961.1				M01522:132:000000000-A4LNU:1:1106:10761:13613.2	ACCTGCAGGTCTTCAGTTTGCTGGTATTTGCTTTGTTTCTTGATGGCTTGCCCCTTATAAACCTGTAGAGCTTTATCTTGTCTTTCTTTGTGTTGTCTCATTGGAGATTGCTTCTCTCCGTCCTGTTGATCTTCACCTTGCCTTTGTAATTGTTCCCATTGGACCACCTGGACCTCAGCTTGCTGATCTAGGTGTTGCTGTCTGTCTTGCTTAACTTGGATTTGCTTATCTATAGAGTGCCTCTTTGGAGA	membrane-spanning 4-domains subfamily A member 14 isoform X4 [Canis lupus familiaris]	122	122	99%	1E-30	99%	XP_022263669.1
		PREDICTED: Canis lupus familiaris membrane spanning 4-domains A14 (MS4A14), transcript variant X3, mRNA	448	448	100%	1E-122	99%	XM_534105.6						membrane-spanning 4-domains subfamily A member 14 isoform X3 [Canis lupus familiaris]	122	122	99%	1E-30	99%	XP_534105.4
		PREDICTED: Canis lupus familiaris membrane spanning 4-domains A14 (MS4A14), transcript variant X2, mRNA	448	448	100%	1E-122	99%	XM_022407960.1						membrane-spanning 4-domains subfamily A member 14 isoform X1 [Canis lupus familiaris]	122	122	99%	1E-30	99%	XP_022263667.1
		PREDICTED: Canis lupus familiaris membrane spanning 4-domains A14 (MS4A14), transcript variant X1, mRNA	448	448	100%	1E-122	99%	XM_022407959.1						membrane-spanning 4-domains subfamily A member 14 isoform X2 [Canis lupus familiaris]	122	122	99%	1E-30	99%	XP_022263668.1
		Canis Familiaris chromosome 21, clone XX-155I13, complete sequence	448	448	100%	1E-122	99%	AC187013.2						PREDICTED: membrane-spanning 4-domains subfamily A member 14 [Odobenus rosmarus divergens]	84.3	84.3	99%	4E-17	61%	XP_012423894.1
		PREDICTED: Odobenus rosmarus divergens membrane-spanning 4-domains, subfamily A, member 14 (MS4A14), mRNA	277	277	100%	5E-71	82%	XM_012568440.1						membrane-spanning 4-domains subfamily A member 14 [Neomonachus schauinslandi]	84.3	84.3	99%	4E-17	61%	XP_021540916.1
		PREDICTED: Neomonachus schauinslandi membrane spanning 4-domains A14 (MS4A14), mRNA	268	268	100%	2E-68	81%	XM_021685241.1						PREDICTED: membrane-spanning 4-domains subfamily A member 14 [Leptonychotes weddellii]	81.6	81.6	99%	3E-16	60%	XP_006743433.1
		PREDICTED: Leptonychotes weddellii membrane-spanning 4-domains, subfamily A, member 14 (MS4A14), mRNA	268	268	100%	2E-68	81%	XM_006743370.1						PREDICTED: membrane-spanning 4-domains subfamily A member 14 [Ursus maritimus]	74.7	74.7	99%	8E-14	57%	XP_008705764.1
		PREDICTED: Ursus maritimus membrane-spanning 4-domains, subfamily A, member 14 (MS4A14), mRNA	264	264	100%	3E-67	81%	XM_008707542.1						PREDICTED: membrane-spanning 4-domains subfamily A member 14 [Ailuropoda melanoleuca]	72	72	99%	9E-13	55%	XP_002927678.1
		PREDICTED: Ailuropoda melanoleuca membrane spanning 4-domains A14 (MS4A14), mRNA	255	255	100%	2E-64	80%	XM_002927632.2						hypothetical protein PANDA_017479 [Ailuropoda melanoleuca]	71.6	71.6	99%	1E-12	63%	EFB17739.1
Sequence ID	Sequence	Specie ID	Max Score	Total Score	Query Cover	E-Value	Identification	Accession				Sequence ID	Sequence	Specie ID	Max Score	Total Score	Query Cover	E-Value	Identification	Accession
M01522:132:000000000-A4LNU:1:1104:11297:17490	ACCTAATTTAGAGCAACAAAACAAAAGCTTGCAATCTCCAAAACAGAAAGCCCCAGACCAGCAAATTCAAGGCCAACAATCCCTAAAAAGGAAATCCCTAGACCAGCACATCAAGGATTGGCTATCTCCAAAGAGGCACTCTATAGATAAGCAAATCCAAGTTAAGCAAGACAGACAGCAACACCTAGATCAGCAAGCTGAGGTCCAGGTGGTCCAATGGGAACAATTACAAAGGCAAGGTGAAGATCAACAGGACGGAGAGAAGCAATCTCCAATGAGACAACACAAAGAAAGACAAGATAAAGCTCTACAGGTTTATAAGGGGCAAGCCATCAAGAAACAAGGCAAATACCAGCAAACTGAAGACCTGCAGGTACAAGAGGAGAAATCTCTAAAGCA…	PREDICTED: Canis lupus familiaris membrane spanning 4-domains A14 (MS4A14), transcript variant X4, mRNA	735	735	100%	0	99%	XM_022407961.1				M01522:132:000000000-A4LNU:1:1104:11297:17490	ACCTAATTTAGAGCAACAAAACAAAAGCTTGCAATCTCCAAAACAGAAAGCCCCAGACCAGCAAATTCAAGGCCAACAATCCCTAAAAAGGAAATCCCTAGACCAGCACATCAAGGATTGGCTATCTCCAAAGAGGCACTCTATAGATAAGCAAATCCAAGTTAAGCAAGACAGACAGCAACACCTAGATCAGCAAGCTGAGGTCCAGGTGGTCCAATGGGAACAATTACAAAGGCAAGGTGAAGATCAACAGGACGGAGAGAAGCAATCTCCAATGAGACAACACAAAGAAAGACAAGATAAAGCTCTACAGGTTTATAAGGGGCAAGCCATCAAGAAACAAGGCAAATACCAGCAAACTGAAGACCTGCAGGTACAAGAGGAGAAATCTCTAAAGCA…	membrane-spanning 4-domains subfamily A member 14 isoform X4 [Canis lupus familiaris]	223	223	99%	5E-66	99%	XP_022263669.1
		PREDICTED: Canis lupus familiaris membrane spanning 4-domains A14 (MS4A14), transcript variant X3, mRNA	735	735	100%	0	99%	XM_534105.6						membrane-spanning 4-domains subfamily A member 14 isoform X3 [Canis lupus familiaris]	223	223	99%	1E-65	99%	XP_534105.4
		PREDICTED: Canis lupus familiaris membrane spanning 4-domains A14 (MS4A14), transcript variant X2, mRNA	735	735	100%	0	99%	XM_022407960.1						membrane-spanning 4-domains subfamily A member 14 isoform X1 [Canis lupus familiaris]	223	223	99%	2E-65	99%	XP_022263667.1
		PREDICTED: Canis lupus familiaris membrane spanning 4-domains A14 (MS4A14), transcript variant X1, mRNA	735	735	100%	0	99%	XM_022407959.1						membrane-spanning 4-domains subfamily A member 14 isoform X2 [Canis lupus familiaris]	223	223	99%	2E-65	99%	XP_022263668.1
		Canis Familiaris chromosome 21, clone XX-155I13, complete sequence	735	735	100%	0	99%	AC187013.2						PREDICTED: membrane-spanning 4-domains subfamily A member 14 [Odobenus rosmarus divergens]	151	151	99%	7E-40	70%	XP_012423894.1
		PREDICTED: Odobenus rosmarus divergens membrane-spanning 4-domains, subfamily A, member 14 (MS4A14), mRNA	452	452	93%	1E-123	84%	XM_012568440.1						membrane-spanning 4-domains subfamily A member 14 [Neomonachus schauinslandi]	150	150	99%	2E-39	68%	XP_021540916.1
		PREDICTED: Neomonachus schauinslandi membrane spanning 4-domains A14 (MS4A14), mRNA	443	443	93%	5E-121	84%	XM_021685241.1						PREDICTED: membrane-spanning 4-domains subfamily A member 14 [Leptonychotes weddellii]	148	148	99%	1E-38	68%	XP_006743433.1
		PREDICTED: Leptonychotes weddellii membrane-spanning 4-domains, subfamily A, member 14 (MS4A14), mRNA	443	443	93%	5E-121	84%	XM_006743370.1						PREDICTED: membrane-spanning 4-domains subfamily A member 14 [Ursus maritimus]	139	139	99%	1E-35	66%	XP_008705764.1
		PREDICTED: Ursus maritimus membrane-spanning 4-domains, subfamily A, member 14 (MS4A14), mRNA	428	428	92%	1E-116	83%	XM_008707542.1						hypothetical protein PANDA_017479 [Ailuropoda melanoleuca]	138	138	99%	2E-35	65%	EFB17739.1
		PREDICTED: Ailuropoda melanoleuca membrane spanning 4-domains A14 (MS4A14), mRNA	423	423	92%	5E-115	83%	XM_002927632.2						PREDICTED: membrane-spanning 4-domains subfamily A member 14 [Ailuropoda melanoleuca]	139	139	99%	2E-35	65%	XP_002927678.1
Sequence ID	Sequence	Specie ID	Max Score	Total Score	Query Cover	E-Value	Identification	Accession				Sequence ID	Sequence	Specie ID	Max Score	Total Score	Query Cover	E-Value	Identification	Accession
M01522:132:000000000-A4LNU:1:2109:22479:19804.1	ATGCACAGCTTGGACATCTTGGTGTAGAGCCTTCTGCTTTAGGGATTCTTTTTCTAATAGATCTTGGGTTTGCTGGATTTGAGATTCCCACTTTAGGGAATGAGGCATTTCTAATTGCATTTCCTGC	PREDICTED: Canis lupus familiaris membrane spanning 4-domains A14 (MS4A14), transcript variant X4, mRNA	230	230	100%	6E-57	100%	XM_022407961.1				M01522:132:000000000-A4LNU:1:2109:22479:19804.1	ATGCACAGCTTGGACATCTTGGTGTAGAGCCTTCTGCTTTAGGGATTCTTTTTCTAATAGATCTTGGGTTTGCTGGATTTGAGATTCCCACTTTAGGGAATGAGGCATTTCTAATTGCATTTCCTGC	membrane-spanning 4-domains subfamily A member 14 isoform X1 [Canis lupus familiaris]	84	84	99%	8E-18	100%	XP_022263667.1
		PREDICTED: Canis lupus familiaris membrane spanning 4-domains A14 (MS4A14), transcript variant X3, mRNA	230	230	100%	6E-57	100%	XM_534105.6						membrane-spanning 4-domains subfamily A member 14 isoform X3 [Canis lupus familiaris]	84	84	99%	8E-18	100%	XP_534105.4
		PREDICTED: Canis lupus familiaris membrane spanning 4-domains A14 (MS4A14), transcript variant X2, mRNA	230	230	100%	6E-57	100%	XM_022407960.1						membrane-spanning 4-domains subfamily A member 14 isoform X2 [Canis lupus familiaris]	84	84	99%	9E-18	100%	XP_022263668.1
		PREDICTED: Canis lupus familiaris membrane spanning 4-domains A14 (MS4A14), transcript variant X1, mRNA	230	230	100%	6E-57	100%	XM_022407959.1						membrane-spanning 4-domains subfamily A member 14 isoform X4 [Canis lupus familiaris]	84	84	99%	9E-18	100%	XP_022263669.1
		Canis Familiaris chromosome 21, clone XX-155I13, complete sequence	230	230	100%	6E-57	100%	AC187013.2						PREDICTED: membrane-spanning 4-domains subfamily A member 14 [Ailuropoda melanoleuca]	71.6	71.6	99%	2E-13	86%	XP_002927678.1
		PREDICTED: Ailuropoda melanoleuca membrane spanning 4-domains A14 (MS4A14), mRNA	178	178	99%	3E-41	91%	XM_002927632.2						PREDICTED: membrane-spanning 4-domains subfamily A member 14 [Ursus maritimus]	70.1	70.1	99%	6E-13	81%	XP_008705764.1
		PREDICTED: Neomonachus schauinslandi membrane spanning 4-domains A14 (MS4A14), mRNA	176	176	100%	1E-40	91%	XM_021685241.1						PREDICTED: membrane-spanning 4-domains subfamily A member 14 [Leptonychotes weddellii]	67.4	67.4	99%	6E-12	79%	XP_006743433.1
		PREDICTED: Odobenus rosmarus divergens membrane-spanning 4-domains, subfamily A, member 14 (MS4A14), mRNA	176	176	100%	1E-40	91%	XM_012568440.1						PREDICTED: membrane-spanning 4-domains subfamily A member 14 [Odobenus rosmarus divergens]	67.4	67.4	99%	6E-12	79%	XP_012423894.1
		PREDICTED: Leptonychotes weddellii membrane-spanning 4-domains, subfamily A, member 14 (MS4A14), mRNA	176	176	100%	1E-40	91%	XM_006743370.1						membrane-spanning 4-domains subfamily A member 14 [Neomonachus schauinslandi]	67.4	67.4	99%	6E-12	79%	XP_021540916.1
		PREDICTED: Ursus maritimus membrane-spanning 4-domains, subfamily A, member 14 (MS4A14), mRNA	168	168	99%	2E-38	90%	XM_008707542.1						PREDICTED: membrane-spanning 4-domains subfamily A member 14 [Felis catus]	67	67	99%	8E-12	79%	XP_006937420.1
Sequence ID	Sequence	Specie ID	Max Score	Total Score	Query Cover	E-Value	Identification	Accession				Sequence ID	Sequence	Specie ID	Max Score	Total Score	Query Cover	E-Value	Identification	Accession
M01522:132:000000000-A4LNU:1:2101:13052:3702.1	CACAGAGAGAGAGAGAGACAGAGACAGAGACACAGACAGAGGGAGAAGCAGGCTCCATGCAGGGACTGGATCCCAGGACCCCCCTGGGCCGAAGGCAGACGGTCAACCACTGAGCCACCTAGGTACCCAGGTATAATAAGTAAAAG	Canis Familiaris chromosome 8, clone XX-494F18, complete sequence	140	392	87%	9E-30	85%	AC187986.3				M01522:132:000000000-A4LNU:1:2101:13052:3702.1	CACAGAGAGAGAGAGAGACAGAGACAGAGACACAGACAGAGGGAGAAGCAGGCTCCATGCAGGGACTGGATCCCAGGACCCCCCTGGGCCGAAGGCAGACGGTCAACCACTGAGCCACCTAGGTACCCAGGTATAATAAGTAAAAG	thyroid receptor-interacting protein 11 isoform X3 [Canis lupus familiaris]	35.4	35.4	36%	1.3	67%	XP_022277483.1
		PREDICTED: Canis lupus familiaris dihydrofolate reductase (DHFR), transcript variant X2, mRNA	134	134	86%	4E-28	81%	XM_005618221.3
		Canis Familiaris chromosome 26, clone XX-52D2, complete sequence	127	602	87%	5E-26	77%	AC184812.12
		Canis familiaris, clone XX-459P12, complete sequence	125	566	85%	2E-25	81%	AC205310.5
		Canis familiaris chromosome 36, clone XX-391B13, complete sequence	125	125	85%	2E-25	83%	AC188646.7
		Canis Familiaris chromosome 7, clone XX-293N13, complete sequence	125	500	85%	2E-25	78%	AC186205.3
		PREDICTED: Canis lupus familiaris uncharacterized LOC111097603 (LOC111097603), transcript variant X2, ncRNA	123	123	82%	7E-25	80%	XR_002630483.1
		PREDICTED: Canis lupus familiaris uncharacterized LOC111097603 (LOC111097603), transcript variant X1, ncRNA	123	123	82%	7E-25	80%	XR_002630482.1
		PREDICTED: Canis lupus familiaris uncharacterized LOC106558575 (LOC106558575), transcript variant X1, ncRNA	123	123	81%	7E-25	77%	XR_001315767.2
		Canis familiaris, clone XX-4E1, complete sequence	123	308	87%	7E-25	77%	AC205299.10
Sequence ID	Sequence	Specie ID	Max Score	Total Score	Query Cover	E-Value	Identification	Accession				Sequence ID	Sequence	Specie ID	Max Score	Total Score	Query Cover	E-Value	Identification	Accession
M01522:132:000000000-A4LNU:1:2105:12512:6162	GCTTTATCTTGTCTTTCTTTGTGTTGTCTCATTGGAGATTGCTTCTCTCCGTCCTGTTGATCTTCACCTTGCCTTTGTAATTGTTCCCATTGGACCACCTGGACCTCAGCTTGCTGATCTAGGTGTTGCTGTCTGTCTTGCTTAACTTGGATTTGCTTATCTATAGAGTGCCTCTTTGGAGATAGCCAATCCTTGATGTGCTGGTCTAGGGATTTCCTTTTTAGGGATTGTTGGCCTTGAATTTGCTGGTCTGGGGCTTTCTGTTTTG	PREDICTED: Canis lupus familiaris membrane spanning 4-domains A14 (MS4A14), transcript variant X4, mRNA	479	479	100%	8E-132	99%	XM_022407961.1				M01522:132:000000000-A4LNU:1:2105:12512:6162	GCTTTATCTTGTCTTTCTTTGTGTTGTCTCATTGGAGATTGCTTCTCTCCGTCCTGTTGATCTTCACCTTGCCTTTGTAATTGTTCCCATTGGACCACCTGGACCTCAGCTTGCTGATCTAGGTGTTGCTGTCTGTCTTGCTTAACTTGGATTTGCTTATCTATAGAGTGCCTCTTTGGAGATAGCCAATCCTTGATGTGCTGGTCTAGGGATTTCCTTTTTAGGGATTGTTGGCCTTGAATTTGCTGGTCTGGGGCTTTCTGTTTTG	membrane-spanning 4-domains subfamily A member 14 isoform X1 [Canis lupus familiaris]	131	131	98%	1E-33	99%	XP_022263667.1
		PREDICTED: Canis lupus familiaris membrane spanning 4-domains A14 (MS4A14), transcript variant X3, mRNA	479	479	100%	8E-132	99%	XM_534105.6						membrane-spanning 4-domains subfamily A member 14 isoform X3 [Canis lupus familiaris]	131	131	98%	2E-33	99%	XP_534105.4
		PREDICTED: Canis lupus familiaris membrane spanning 4-domains A14 (MS4A14), transcript variant X2, mRNA	479	479	100%	8E-132	99%	XM_022407960.1						membrane-spanning 4-domains subfamily A member 14 isoform X2 [Canis lupus familiaris]	131	131	98%	2E-33	99%	XP_022263668.1
		PREDICTED: Canis lupus familiaris membrane spanning 4-domains A14 (MS4A14), transcript variant X1, mRNA	479	479	100%	8E-132	99%	XM_022407959.1						membrane-spanning 4-domains subfamily A member 14 isoform X4 [Canis lupus familiaris]	130	130	98%	2E-33	99%	XP_022263669.1
		Canis Familiaris chromosome 21, clone XX-155I13, complete sequence	479	479	100%	8E-132	99%	AC187013.2						PREDICTED: membrane-spanning 4-domains subfamily A member 14 [Odobenus rosmarus divergens]	103	103	98%	5E-24	71%	XP_012423894.1
		PREDICTED: Odobenus rosmarus divergens membrane-spanning 4-domains, subfamily A, member 14 (MS4A14), mRNA	325	325	100%	1E-85	84%	XM_012568440.1						membrane-spanning 4-domains subfamily A member 14 [Neomonachus schauinslandi]	102	102	98%	2E-23	70%	XP_021540916.1
		PREDICTED: Neomonachus schauinslandi membrane spanning 4-domains A14 (MS4A14), mRNA	316	316	100%	5E-83	84%	XM_021685241.1						PREDICTED: membrane-spanning 4-domains subfamily A member 14 [Leptonychotes weddellii]	100	100	98%	1E-22	70%	XP_006743433.1
		PREDICTED: Ailuropoda melanoleuca membrane spanning 4-domains A14 (MS4A14), mRNA	316	316	100%	5E-83	84%	XM_002927632.2						PREDICTED: membrane-spanning 4-domains subfamily A member 14 [Ailuropoda melanoleuca]	97.8	97.8	98%	8E-22	68%	XP_002927678.1
		PREDICTED: Leptonychotes weddellii membrane-spanning 4-domains, subfamily A, member 14 (MS4A14), mRNA	316	316	100%	5E-83	84%	XM_006743370.1						hypothetical protein PANDA_017479 [Ailuropoda melanoleuca]	97.8	97.8	98%	8E-22	68%	EFB17739.1
		PREDICTED: Ursus maritimus membrane-spanning 4-domains, subfamily A, member 14 (MS4A14), mRNA	311	311	100%	2E-81	83%	XM_008707542.1						PREDICTED: membrane-spanning 4-domains subfamily A member 14 [Ursus maritimus]	97.1	97.1	98%	2E-21	68%	XP_008705764.1
Sequence ID	Sequence	Specie ID	Max Score	Total Score	Query Cover	E-Value	Identification	Accession				Sequence ID	Sequence	Specie ID	Max Score	Total Score	Query Cover	E-Value	Identification	Accession
M01522:132:000000000-A4LNU:1:2107:27479:21732.1	AAATTGTATTGCAGCATTTTCTTCAGGGGCAGATACTGAACTATCTTGAGTAACATCCGA	PREDICTED: Canis lupus familiaris membrane spanning 4-domains A14 (MS4A14), transcript variant X4, mRNA	104	104	100%	6E-19	98%	XM_022407961.1				M01522:132:000000000-A4LNU:1:2107:27479:21732.1	AAATTGTATTGCAGCATTTTCTTCAGGGGCAGATACTGAACTATCTTGAGTAACATCCGA	membrane-spanning 4-domains subfamily A member 14 isoform X4 [Canis lupus familiaris]	40.8	40.8	100%	0.005	95%	XP_022263669.1
		PREDICTED: Canis lupus familiaris membrane spanning 4-domains A14 (MS4A14), transcript variant X3, mRNA	104	104	100%	6E-19	98%	XM_534105.6						membrane-spanning 4-domains subfamily A member 14 isoform X3 [Canis lupus familiaris]	40.4	40.4	100%	0.006	95%	XP_534105.4
		PREDICTED: Canis lupus familiaris membrane spanning 4-domains A14 (MS4A14), transcript variant X2, mRNA	104	104	100%	6E-19	98%	XM_022407960.1						membrane-spanning 4-domains subfamily A member 14 isoform X2 [Canis lupus familiaris]	40.4	40.4	100%	0.006	95%	XP_022263668.1
		PREDICTED: Canis lupus familiaris membrane spanning 4-domains A14 (MS4A14), transcript variant X1, mRNA	104	104	100%	6E-19	98%	XM_022407959.1						membrane-spanning 4-domains subfamily A member 14 isoform X1 [Canis lupus familiaris]	40.4	40.4	100%	0.006	95%	XP_022263667.1
		Canis Familiaris chromosome 21, clone XX-155I13, complete sequence	104	104	100%	6E-19	98%	AC187013.2						PREDICTED: membrane-spanning 4-domains subfamily A member 14 [Odobenus rosmarus divergens]	38.9	38.9	100%	0.022	90%	XP_012423894.1
		PREDICTED: Neomonachus schauinslandi membrane spanning 4-domains A14 (MS4A14), mRNA	95.1	95.1	100%	3E-16	95%	XM_021685241.1						PREDICTED: membrane-spanning 4-domains subfamily A member 14 [Leptonychotes weddellii]	38.9	38.9	100%	0.023	90%	XP_006743433.1
		PREDICTED: Odobenus rosmarus divergens membrane-spanning 4-domains, subfamily A, member 14 (MS4A14), mRNA	95.1	95.1	100%	3E-16	95%	XM_012568440.1						membrane-spanning 4-domains subfamily A member 14 [Neomonachus schauinslandi]	38.9	38.9	100%	0.024	90%	XP_021540916.1
		PREDICTED: Leptonychotes weddellii membrane-spanning 4-domains, subfamily A, member 14 (MS4A14), mRNA	91.5	91.5	100%	4E-15	93%	XM_006743370.1						PREDICTED: membrane-spanning 4-domains subfamily A member 14 [Ailuropoda melanoleuca]	37.4	37.4	100%	0.088	85%	XP_002927678.1
		PREDICTED: Ailuropoda melanoleuca membrane spanning 4-domains A14 (MS4A14), mRNA	86	86	100%	2E-13	92%	XM_002927632.2						hypothetical protein PANDA_017479 [Ailuropoda melanoleuca]	37.4	37.4	100%	0.089	85%	EFB17739.1
		PREDICTED: Ursus maritimus membrane-spanning 4-domains, subfamily A, member 14 (MS4A14), mRNA	86	86	100%	2E-13	92%	XM_008707542.1						PREDICTED: membrane-spanning 4-domains subfamily A member 14 [Ursus maritimus]	37.4	37.4	100%	0.09	85%	XP_008705764.1
Sequence ID	Sequence	Specie ID	Max Score	Total Score	Query Cover	E-Value	Identification	Accession				Sequence ID	Sequence	Specie ID	Max Score	Total Score	Query Cover	E-Value	Identification	Accession
M01522:132:000000000-A4LNU:1:1103:4000:13427.1	ATCCCGGGGTCCTGGGATTGAGTTTATATCAGGCTTCCCACAGGGAGCCGGATTCTCCCGCTGCCTATGTCTCTGCCTCTCTCTGTGTGTCTCCCATGAATCAATAGATAAAATCTAAAAACAAAAAACAAAACCAACC	Canis familiaris, clone XX-130O1, complete sequence	163	3865	100%	8E-37	88%	AC197468.12				M01522:132:000000000-A4LNU:1:1103:4000:13427.1	ATCCCGGGGTCCTGGGATTGAGTTTATATCAGGCTTCCCACAGGGAGCCGGATTCTCCCGCTGCCTATGTCTCTGCCTCTCTCTGTGTGTCTCCCATGAATCAATAGATAAAATCTAAAAACAAAAAACAAAACCAACC	uncharacterized protein C1orf43 homolog isoform X2 [Canis lupus familiaris]	40.4	40.4	71%	0.024	64%	XP_022277081.1
		Canis Familiaris chromosome X, clone XX-312E24, complete sequence	158	1956	96%	3E-35	87%	AC188521.12						uncharacterized protein C1orf43 homolog isoform X1 [Canis lupus familiaris]	40.4	40.4	71%	0.025	64%	XP_852286.2
		Canis Familiaris chromosome 12, clone XX-25E6, complete sequence	158	2329	95%	3E-35	88%	AC184824.6
		Canis lupus familiaris clone RP81-60B6, complete sequence	156	2764	99%	1E-34	86%	AC092729.3
		Canis familiaris chromosome 14, clone XX-166M13, complete sequence	152	3302	98%	1E-33	87%	AC186058.16
		Canis Familiaris chromosome 14, clone XX-78F2, complete sequence	152	1986	95%	1E-33	87%	AC191165.5
		PREDICTED: Canis lupus familiaris arachidonate lipoxygenase 3 (ALOXE3), mRNA	150	150	98%	5E-33	85%	XM_005620009.3
		Canis familiaris chromosome 21, clone WORK_REGION, complete sequence	150	2068	97%	5E-33	85%	AC217803.1
		Canis Familiaris chromosome 21, clone XX-427H12, complete sequence	150	1724	97%	5E-33	85%	AC187003.3
		Canis Familiaris chromosome 21, clone XX-380O6, complete sequence	149	1732	96%	2E-32	88%	AC188645.3
Sequence ID	Sequence	Specie ID	Max Score	Total Score	Query Cover	E-Value	Identification	Accession
M01522:132:000000000-A4LNU:1:1110:6398:24699.2	TTGCAGGGAGAGGGGGCGCAAGGGTCATGAGAATCGAGGAAAGCACGGCCACGGTGGCGGGACGGC	Canis Familiaris, clone XX-174I24, complete sequence	53.6	53.6	81%	0.001	81%	AC191158.5
Sequence ID	Sequence	Specie ID	Max Score	Total Score	Query Cover	E-Value	Identification	Accession				Sequence ID	Sequence	Specie ID	Max Score	Total Score	Query Cover	E-Value	Identification	Accession
M01522:132:000000000-A4LNU:1:1106:10761:13613.1	ATGCTGCACAGTCCTCTAATATACAACGCCTAAATCAGCAGTCCTTAGAGCTTCAACAACAAAACCAACAATATATGCAAGCAGCATATCAAGATATGCAATCAGAAGTCAAGTTACTGACCCAAGAATGGAAATCTAAGGAGGACTTCCATAGCAGGAAATCCTCAAAGTGGCAATCCCTAGACTGGCAAAATGAAAATTCGCAATCTCTAAAGTCACCTAATTTAGAGCAACAAAACAAAAGCTTGCAA	PREDICTED: Canis lupus familiaris membrane spanning 4-domains A14 (MS4A14), transcript variant X4, mRNA	453	453	100%	3E-124	100%	XM_022407961.1				M01522:132:000000000-A4LNU:1:1106:10761:13613.1	ATGCTGCACAGTCCTCTAATATACAACGCCTAAATCAGCAGTCCTTAGAGCTTCAACAACAAAACCAACAATATATGCAAGCAGCATATCAAGATATGCAATCAGAAGTCAAGTTACTGACCCAAGAATGGAAATCTAAGGAGGACTTCCATAGCAGGAAATCCTCAAAGTGGCAATCCCTAGACTGGCAAAATGAAAATTCGCAATCTCTAAAGTCACCTAATTTAGAGCAACAAAACAAAAGCTTGCAA	membrane-spanning 4-domains subfamily A member 14 isoform X1 [Canis lupus familiaris]	107	107	99%	2E-25	100%	XP_022263667.1
		PREDICTED: Canis lupus familiaris membrane spanning 4-domains A14 (MS4A14), transcript variant X3, mRNA	453	453	100%	3E-124	100%	XM_534105.6						membrane-spanning 4-domains subfamily A member 14 isoform X2 [Canis lupus familiaris]	107	107	99%	2E-25	100%	XP_022263668.1
		PREDICTED: Canis lupus familiaris membrane spanning 4-domains A14 (MS4A14), transcript variant X2, mRNA	453	453	100%	3E-124	100%	XM_022407960.1						membrane-spanning 4-domains subfamily A member 14 isoform X3 [Canis lupus familiaris]	107	107	99%	2E-25	100%	XP_534105.4
		PREDICTED: Canis lupus familiaris membrane spanning 4-domains A14 (MS4A14), transcript variant X1, mRNA	453	453	100%	3E-124	100%	XM_022407959.1						membrane-spanning 4-domains subfamily A member 14 isoform X4 [Canis lupus familiaris]	107	107	99%	3E-25	100%	XP_022263669.1
		Canis Familiaris chromosome 21, clone XX-155I13, complete sequence	453	453	100%	3E-124	100%	AC187013.2						PREDICTED: membrane-spanning 4-domains subfamily A member 14 [Leptonychotes weddellii]	87	87	99%	4E-18	69%	XP_006743433.1
		PREDICTED: Neomonachus schauinslandi membrane spanning 4-domains A14 (MS4A14), mRNA	333	333	100%	7E-88	89%	XM_021685241.1						membrane-spanning 4-domains subfamily A member 14 [Neomonachus schauinslandi]	87	87	99%	4E-18	69%	XP_021540916.1
		PREDICTED: Odobenus rosmarus divergens membrane-spanning 4-domains, subfamily A, member 14 (MS4A14), mRNA	333	333	100%	7E-88	89%	XM_012568440.1						PREDICTED: membrane-spanning 4-domains subfamily A member 14 [Odobenus rosmarus divergens]	85.5	85.5	99%	2E-17	67%	XP_012423894.1
		PREDICTED: Ursus maritimus membrane-spanning 4-domains, subfamily A, member 14 (MS4A14), mRNA	333	333	100%	7E-88	89%	XM_008707542.1						PREDICTED: membrane-spanning 4-domains subfamily A member 14 [Mustela putorius furo]	83.6	83.6	58%	6E-17	84%	XP_004770465.1
		PREDICTED: Leptonychotes weddellii membrane-spanning 4-domains, subfamily A, member 14 (MS4A14), mRNA	333	333	100%	7E-88	89%	XM_006743370.1						PREDICTED: membrane-spanning 4-domains subfamily A member 14 [Ursus maritimus]	79.3	79.3	58%	2E-15	84%	XP_008705764.1
		PREDICTED: Ailuropoda melanoleuca membrane spanning 4-domains A14 (MS4A14), mRNA	324	324	100%	4E-85	88%	XM_002927632.2						hypothetical protein PANDA_017479 [Ailuropoda melanoleuca]	79.3	79.3	99%	2E-15	80%	EFB17739.1
Sequence ID	Sequence	Specie ID	Max Score	Total Score	Query Cover	E-Value	Identification	Accession				Sequence ID	Sequence	Specie ID	Max Score	Total Score	Query Cover	E-Value	Identification	Accession
M01522:132:000000000-A4LNU:1:1114:19907:13647.2	GTTTATATCGGATGTAGAGGTGAAATGCGTGTCTTGCACTGAGCTTTGGCAGGAGGAACACTTACAATCTGGCTTTTTGTCTTCCATCTGCAGGTTGTATAGGTTTTGGCTCTCACTTTTCATGTCTTCTGCTTTGTTGTCTGTTCTCATGGTGTTTGTATGCATATCTTCTTTTTGGGTATCTGAGTTTTTAAGGTCTTGTTGGTGC	PREDICTED: Canis lupus familiaris membrane spanning 4-domains A14 (MS4A14), transcript variant X4, mRNA	343	343	100%	4E-91	97%	XM_022407961.1				M01522:132:000000000-A4LNU:1:1114:19907:13647.2	GTTTATATCGGATGTAGAGGTGAAATGCGTGTCTTGCACTGAGCTTTGGCAGGAGGAACACTTACAATCTGGCTTTTTGTCTTCCATCTGCAGGTTGTATAGGTTTTGGCTCTCACTTTTCATGTCTTCTGCTTTGTTGTCTGTTCTCATGGTGTTTGTATGCATATCTTCTTTTTGGGTATCTGAGTTTTTAAGGTCTTGTTGGTGC	membrane-spanning 4-domains subfamily A member 14 isoform X3 [Canis lupus familiaris]	135	135	99%	2E-35	93%	XP_534105.4
		PREDICTED: Canis lupus familiaris membrane spanning 4-domains A14 (MS4A14), transcript variant X3, mRNA	343	343	100%	4E-91	97%	XM_534105.6						membrane-spanning 4-domains subfamily A member 14 isoform X2 [Canis lupus familiaris]	135	135	99%	2E-35	93%	XP_022263668.1
		PREDICTED: Canis lupus familiaris membrane spanning 4-domains A14 (MS4A14), transcript variant X2, mRNA	343	343	100%	4E-91	97%	XM_022407960.1						membrane-spanning 4-domains subfamily A member 14 isoform X1 [Canis lupus familiaris]	135	135	99%	2E-35	93%	XP_022263667.1
		PREDICTED: Canis lupus familiaris membrane spanning 4-domains A14 (MS4A14), transcript variant X1, mRNA	343	343	100%	4E-91	97%	XM_022407959.1						membrane-spanning 4-domains subfamily A member 14 isoform X4 [Canis lupus familiaris]	135	135	99%	3E-35	93%	XP_022263669.1
		Canis Familiaris chromosome 21, clone XX-155I13, complete sequence	343	343	100%	4E-91	97%	AC187013.2						PREDICTED: membrane-spanning 4-domains subfamily A member 14 [Ursus maritimus]	107	107	98%	2E-25	80%	XP_008705764.1
		PREDICTED: Ursus maritimus membrane-spanning 4-domains, subfamily A, member 14 (MS4A14), mRNA	248	248	98%	2E-62	87%	XM_008707542.1						PREDICTED: membrane-spanning 4-domains subfamily A member 14 [Ailuropoda melanoleuca]	104	104	98%	1E-24	77%	XP_002927678.1
		PREDICTED: Neomonachus schauinslandi membrane spanning 4-domains A14 (MS4A14), mRNA	233	233	98%	5E-58	85%	XM_021685241.1						membrane-spanning 4-domains subfamily A member 14 [Neomonachus schauinslandi]	97.4	97.4	98%	5E-22	72%	XP_021540916.1
		PREDICTED: Ailuropoda melanoleuca membrane spanning 4-domains A14 (MS4A14), mRNA	233	233	98%	5E-58	85%	XM_002927632.2						PREDICTED: membrane-spanning 4-domains subfamily A member 14 [Leptonychotes weddellii]	95.9	95.9	98%	2E-21	71%	XP_006743433.1
		PREDICTED: Mustela putorius furo membrane-spanning 4-domains subfamily A member 14 (LOC101670307), mRNA	228	228	98%	2E-56	84%	XM_004770408.2						PREDICTED: membrane-spanning 4-domains subfamily A member 14 [Mustela putorius furo]	95.1	95.1	98%	3E-21	74%	XP_004770465.1
		PREDICTED: Leptonychotes weddellii membrane-spanning 4-domains, subfamily A, member 14 (MS4A14), mRNA	224	224	98%	3E-55	84%	XM_006743370.1						PREDICTED: membrane-spanning 4-domains subfamily A member 14 [Odobenus rosmarus divergens]	94.7	94.7	98%	4E-21	70%	XP_012423894.1
Sequence ID	Sequence	Specie ID	Max Score	Total Score	Query Cover	E-Value	Identification	Accession				Sequence ID	Sequence	Specie ID	Max Score	Total Score	Query Cover	E-Value	Identification	Accession
M01522:132:000000000-A4LNU:1:1102:5155:21175.1	GCCTGAGTGGCTCAGCGGTTTAATGCCACCTTTAGCCCAGGGCATGATCCTGGAGACCCCGGATTGAGTACATCAGGCTCCCTGCATGGAGCCTGTTTCTCCCTCTGTCCCTCTCTCTGCCTCTCTCTGTCTCTCATGAATAAATAAATAAAATCTTAAAAAAAAAATTATTAAGCTAATCAATAAACCCTCTCTCTGCCT	Canis Familiaris chromosome 30, clone XX-205E13, complete sequence	223	707	86%	9E-55	90%	AC188638.4				M01522:132:000000000-A4LNU:1:1102:5155:21175.1	GCCTGAGTGGCTCAGCGGTTTAATGCCACCTTTAGCCCAGGGCATGATCCTGGAGACCCCGGATTGAGTACATCAGGCTCCCTGCATGGAGCCTGTTTCTCCCTCTGTCCCTCTCTCTGCCTCTCTCTGTCTCTCATGAATAAATAAATAAAATCTTAAAAAAAAAATTATTAAGCTAATCAATAAACCCTCTCTCTGCCT	DNA polymerase epsilon subunit 4 isoform X4 [Canis lupus familiaris]	47	47	43%	0.0001	83%	XP_022260483.1
		Canis Familiaris chromosome 26, clone XX-52D2, complete sequence	210	2799	89%	6E-51	88%	AC184812.12						DNA polymerase epsilon subunit 4 isoform X3 [Canis lupus familiaris]	47	47	43%	0.0002	83%	XP_022260482.1
		Canis familiaris, clone XX-266C17, complete sequence	208	918	86%	2E-50	87%	AC205948.8						DNA polymerase epsilon subunit 4 isoform X2 [Canis lupus familiaris]	46.6	46.6	43%	0.0002	83%	XP_022260481.1
		Canis familiaris chromosome 31, clone XX-343D4, complete sequence	208	1501	86%	2E-50	87%	AC188163.13						DNA polymerase epsilon subunit 4 isoform X1 [Canis lupus familiaris]	47	47	43%	0.0002	83%	XP_022260480.1
		Canis Familiaris chromosome 24, clone XX-412P9, complete sequence	206	868	84%	7E-50	87%	AC191153.4						T-complex protein 1 subunit zeta [Canis lupus familiaris]	47.4	47.4	46%	0.0002	69%	XP_022276360.1
		Canis lupus familiaris clone RP81-117B1, complete sequence	203	1059	85%	9E-49	87%	AC091624.3						TBC1 domain family member 1 isoform X3 [Canis lupus familiaris]	46.2	46.2	46%	0.0005	72%	XP_022272956.1
		PREDICTED: Canis lupus familiaris uncharacterized LOC111093573 (LOC111093573), ncRNA	201	201	81%	3E-48	87%	XR_002621880.1						5'(3')-deoxyribonucleotidase, mitochondrial isoform X4 [Canis lupus familiaris]	42	42	44%	0.012	74%	XP_022274367.1
		Canis familiaris chromosome 18, clone XX-128D15, complete sequence	201	868	88%	3E-48	86%	AC186217.10						arginyl-tRNA--protein transferase 1 isoform X6 [Canis lupus familiaris]	40	40	37%	0.066	77%	XP_022267866.1
		Canis Familiaris chromosome 28, clone XX-377I11, complete sequence	201	943	86%	3E-48	87%	AC193813.9						inversin isoform X4 [Canis lupus familiaris]	40	40	37%	0.079	73%	XP_022280611.1
		Canis familiaris chromosome 20, clone XX-57E17, complete sequence	199	356	84%	1E-47	86%	AC183582.20						acidic leucine-rich nuclear phosphoprotein 32 family member E isoform X1 [Canis lupus familiaris]	39.7	39.7	43%	0.11	67%	XP_022260670.1

## Sheet: Mollusca
BLASTN
Sequence ID	Sequence	Specie ID	Max Score	Total Score	Query Cover	E-Value	Identification	Accession
M01522:132:000000000-A4LNU:1:2111:18936:27234.1	GAAAACTCTAGAGGCCACATTTTTGGTCCAATCTTCATCAAACTTGCTCAGAATGATCATCTTGACAATATCTCAGTCAAGTTCGAATATGGGT	D.trunculus DTHS3 satellite DNA of HindIII family, clone pDTH48-21	91.5	91.5	98%	6E-15	82%	X94542.1
		D.trunculus DTHS3 satellite DNA of HindIII family, clone pDTH33-12	87.8	87.8	98%	8E-14	81%	X94540.1
		Veneroida sp. wenbei phage lysozyme 1 gene, complete cds	78.8	78.8	91%	4E-11	80%	KT934022.1
		Donax trunculus clone DTC32Alu genomic sequence	73.4	73.4	98%	0.000000002	77%	KU682285.1
		D.trunculus DTHS3 satellite DNA of HindIII family, clone pDTH48-5	71.6	71.6	68%	0.000000006	84%	X94541.1
		Dreissena polymorpha microsatellite Dp90_contig01809 sequence	68	68	55%	0.00000007	88%	KP275016.1
		Mercenaria mercenaria microsatellite Mme360 sequence	62.6	116	57%	0.000003	88%	AF108933.1
		Bullacta exarata microsatellite Bex26-166 sequence	57.2	57.2	59%	0.0001	82%	KF469261.1
Sequence ID	Sequence	Specie ID	Max Score	Total Score	Query Cover	E-Value	Identification	Accession
M01522:132:000000000-A4LNU:1:2112:28262:18955.2	CTTAAAGCGTCAATCACAGCTGGCAAAGCGACATTTTCAAAGAATTTTTTTTTTGTATTTTTCAGATGAAATTATGCTTGACATAACATGTGAATCGTCTGATTGGCAGACGATTCAAATGTAAAGTCAAGCATGATTTTCTCTGAAAAATAAGAAACAAATAGATTGTCGA	Lucina pectinata hemoglobin II gene, complete cds	156	156	97%	2E-34	81%	EU999997.3
Sequence ID	Sequence	Specie ID	Max Score	Total Score	Query Cover	E-Value	Identification	Accession
M01522:132:000000000-A4LNU:1:2113:10331:16867.2	ACATGACCCATATTCGAACTTGACCGAGATATTGTCAAGACAATCATTCTGAGCACGTTTGATGCCG	Veneroida sp. wenbei phage lysozyme 1 gene, complete cds	77	77	92%	1E-10	87%	KT934022.1
		D.trunculus DTHS3 satellite DNA of HindIII family, clone pDTH48-21	66.2	66.2	95%	0.0000002	83%	X94542.1
Sequence ID	Sequence	Specie ID	Max Score	Total Score	Query Cover	E-Value	Identification	Accession
M01522:132:000000000-A4LNU:1:2105:12393:26268.2	ATTAAAGACCTTATGTGTAAAGTTGAAGTTAAATTCTTTTCTTCATATTCTACACACAGTGTACCTCTAATTAGAGACCAACTTTGG	Lucina pectinata hemoglobin II gene, complete cds	91.5	351	100%	6E-15	84%	EU999997.3
		Phacoides pectinatus hemoglobin II (HbII) gene, promoter region	80.6	80.6	97%	1E-11	82%	KU524077.1
		Phacoides pectinatus hemoglobin I gene, complete cds	60.8	60.8	100%	0.00001	75%	KU323925.1
Sequence ID	Sequence	Specie ID	Max Score	Total Score	Query Cover	E-Value	Identification	Accession
M01522:132:000000000-A4LNU:1:2112:28262:18955.1	AATGAGAGCCAATGTTACAGGGGAATAATAACCCTTAAAGCGCCAAGGAAAATTCTAGAGCAGACGACAATCTATTTGTTTCTTATTTTTCAGAGAAAATCATGCTTGACATTACATGTGAATCGTCTGCCAAGCAGACGATTCACATGTTATGTCAAGCATAATTTCATCTGAAAAATACAAAAAAAAAAT	Lucina pectinata hemoglobin II gene, complete cds	187	187	83%	1E-43	85%	EU999997.3

## Sheet: Fish
BLASTN												BLASTX
Sequence ID	Sequence	Specie ID	Max Score	Total Score	Query Cover	E-Value	Identification	Accession				Sequence ID	Sequence	Specie ID	Max Score	Total Score	Query Cover	E-Value	Identification	Accession
M01522:132:000000000-A4LNU:1:2102:20590:4418.1	CTCCCAGAACATCCGAAACAAGATTTTCTGGCTTGATGAAACCAAGATTGAACTCTTTGGCCTGAATGTCAAGCATCACATCTGGAGGAAACCTGGCACCATCCCTACGGTGAAGCATGGTGGTGGTAGCGTCATACTGTGGGGATGTTTTTCAGCAGCAGGGACTGGAAGACTGGTCAGGATTGAGGGAAAGAGCAAAGTAAAGAGAGATCCTTGATG	Salmo salar clone BAC CHORI214-109F19 complete sequence	275	1125	100%	4E-70	89%	GU817336.1				M01522:132:000000000-A4LNU:1:2102:20590:4418.1	CTCCCAGAACATCCGAAACAAGATTTTCTGGCTTGATGAAACCAAGATTGAACTCTTTGGCCTGAATGTCAAGCATCACATCTGGAGGAAACCTGGCACCATCCCTACGGTGAAGCATGGTGGTGGTAGCGTCATACTGTGGGGATGTTTTTCAGCAGCAGGGACTGGAAGACTGGTCAGGATTGAGGGAAAGAGCAAAGTAAAGAGAGATCCTTGATG	Transposable element Tcb1 transposase [Salmo salar]	117	117	83%	2E-32	89%	ACN11500.1
		Salmo salar clone 115J17 TCR gamma locus region	275	490	98%	4E-70	87%	EU221176.1						unnamed protein product [Oncorhynchus mykiss]	117	117	87%	3E-32	81%	CDQ66865.1
		Coregonus clupeaformis heat shock cognate 70 kDa protein (HSP70) gene, partial cds	273	995	93%	1E-69	88%	HQ287746.1						unnamed protein product [Oncorhynchus mykiss]	126	126	84%	3E-32	85%	CDQ69836.1
		Salmo salar clone BAC CHORI214-68O19 genomic sequence	273	1508	100%	1E-69	86%	GQ505860.1						unnamed protein product [Oncorhynchus mykiss]	114	114	86%	2E-30	81%	CDQ91560.1
		Salmo salar BAC CH214-363E24 (Children's Hospital Oakland Research Institute Atlantic Salmon BAC Library) complete sequence	273	952	100%	1E-69	86%	AC203446.12						unnamed protein product [Oncorhynchus mykiss]	107	107	93%	3E-29	76%	CDQ68476.1
		Salmo salar clone 272P16 chaperonin gene, complete cds; myosin 1 gene, partial cds; and TCR-gamma locus, partial sequence	273	1605	100%	1E-69	88%	EU221180.1						unnamed protein product [Oncorhynchus mykiss]	111	111	94%	3E-29	77%	CDR18415.1
		Oncorhynchus mykiss clone BAC20-C13 zinc transporter (SLC39A7.B) gene, MHC class I antigen (Onmy-UGA) gene, Onmy-UGA-OSU allele, RING1.B, ribosomal protein S18 (RPS18.B), vacuolar protein sorting-associated protein 52-like protein (VPS52.b), putative adhesion protein (VIG-B319.b), hyopthetical protein, and cyclic AMP-dependent transcription factor ATF-6 alpha-like protein (ATF6) genes, complete c…	269	1148	100%	2E-68	87%	HM208332.1						unnamed protein product [Oncorhynchus mykiss]	108	108	83%	4E-29	79%	CDQ86789.1
		Salmo salar neurogranin, TIP41-like protein (TIP41), MHC class II antigen beta chain (Sasa-DBB), MHC class II antigen alpha chain (Sasa-DBA), leucine rich repeat containing 35-like protein, and alpha-tectorin-like protein genes, complete cds	269	990	100%	2E-68	87%	EU008541.1						Transposable element Tc1 transposase [Salmo salar]	108	108	84%	5E-29	78%	ACN10560.1
		PREDICTED: Oncorhynchus mykiss nuclear inhibitor of protein phosphatase 1-like (LOC110489269), mRNA	268	268	100%	5E-68	86%	XM_021561946.1						unnamed protein product [Oncorhynchus mykiss]	108	108	86%	7E-29	78%	CDQ68369.1
		Salmo salar clone ssal-rgf-525-224 Transposable element Tcb1 transposase putative mRNA, complete cds	268	268	93%	5E-68	89%	BT059787.1						tubulin tyrosine ligase-like family member 6a [Salmo salar]	115	115	87%	2E-28	73%	ABW77485.1
Sequence ID	Sequence	Specie ID	Max Score	Total Score	Query Cover	E-Value	Identification	Accession				Sequence ID	Sequence	Specie ID	Max Score	Total Score	Query Cover	E-Value	Identification	Accession
M01522:132:000000000-A4LNU:1:2104:15033:17559.2	GTCTTGGGGGAGCCCAGTCGTGTTTCGTGCAGTCCAGAAGGGTCCCTACATAGCTCTTCTCTCTCCACGTCACGTTCACGACCAGCACACCTCCTTCCGTCTCTTGCCAGACCACTCCGTCCAGGGTCACTGAGGTCCCGGGTTCACAGGGGCCGAGGCAAGAGGCTTCGG	PREDICTED: Poecilia reticulata zinc finger protein 608 (znf608), mRNA	149	149	88%	4E-32	82%	XM_008419502.2				M01522:132:000000000-A4LNU:1:2104:15033:17559.2	GTCTTGGGGGAGCCCAGTCGTGTTTCGTGCAGTCCAGAAGGGTCCCTACATAGCTCTTCTCTCTCCACGTCACGTTCACGACCAGCACACCTCCTTCCGTCTCTTGCCAGACCACTCCGTCCAGGGTCACTGAGGTCCCGGGTTCACAGGGGCCGAGGCAAGAGGCTTCGG	hypothetical protein QR98_0080310 [Sarcoptes scabiei]	119	119	98%	5E-30	88%	KPM09494.1
		PREDICTED: Fundulus heteroclitus centrosomal protein 120 (cep120), mRNA	143	197	88%	2E-30	81%	XM_021313481.1						PREDICTED: zinc finger protein 608 [Ceratosolen solmsi marchali]	117	117	98%	2E-29	84%	XP_011503832.1
		PREDICTED: Poecilia formosa zinc finger protein 608 (znf608), mRNA	143	143	88%	2E-30	81%	XM_007573178.2						hypothetical protein BLA29_012435 [Euroglyphus maynei]	108	108	98%	5E-29	86%	OTF69830.1
		PREDICTED: Poecilia mexicana zinc finger protein 608 (znf608), mRNA	143	143	88%	2E-30	81%	XM_014989103.1						PREDICTED: putative GPI-anchored protein pfl2 [Musca domestica]	115	115	98%	8E-29	86%	XP_019891968.1
		PREDICTED: Poecilia latipinna zinc finger protein 608 (znf608), mRNA	143	143	88%	2E-30	81%	XM_015029960.1						PREDICTED: zinc finger protein 608-like [Nasonia vitripennis]	115	115	98%	1E-28	80%	XP_016844295.1
		PREDICTED: Acanthochromis polyacanthus zinc finger protein 608-like (LOC110966959), mRNA	141	141	92%	5E-30	80%	XM_022216462.1						PREDICTED: zinc finger protein 609-like isoform X1 [Tetranychus urticae]	115	115	98%	2E-28	89%	XP_015795915.1
		PREDICTED: Helicoverpa armigera zinc finger protein 608-like (LOC110371241), mRNA	140	140	90%	2E-29	80%	XM_021327399.1						PREDICTED: zinc finger protein 609-like isoform X2 [Tetranychus urticae]	115	115	98%	2E-28	89%	XP_015795916.1
		PREDICTED: Xiphophorus maculatus zinc finger protein 608-like (LOC102226572), mRNA	140	140	88%	2E-29	80%	XM_014470356.1						Zinc finger protein 608 [Stegodyphus mimosarum]	114	114	98%	5E-28	88%	KFM61773.1
		PREDICTED: Pygoscelis adeliae zinc finger protein 609 (ZNF609), mRNA	140	140	90%	2E-29	80%	XM_009323851.1						CLUMA_CG013305, isoform A [Clunio marinus]	113	113	98%	6E-28	84%	CRL00017.1
		PREDICTED: Anoplophora glabripennis zinc finger protein 608-like (LOC108904190), transcript variant X3, mRNA	138	138	97%	6E-29	78%	XM_018706643.1						zinc finger protein 608-like [Limulus polyphemus]	113	113	98%	6E-28	86%	XP_013776052.2
Sequence ID	Sequence	Specie ID	Max Score	Total Score	Query Cover	E-Value	Identification	Accession				Sequence ID	Sequence	Specie ID	Max Score	Total Score	Query Cover	E-Value	Identification	Accession
M01522:132:000000000-A4LNU:1:2111:12476:4866.1	GATTGGTGGAGGTCTGCAGAGATGTGTGTCCTTCTGGAAGGTTATCCCATCTCCACAGAGGAACTCTGGATCTCTGTCAGAGTGACCATCAAGTTCTTGGTCACCACCCTGACCAAGGCCCTTCTCCCCCCAATTTCTCAGTTTGGCTAGGCGGCCAGCTCTAGGAAGAGTCTTGGTGGATCCAAACTTCTTCCATTTAAGATTGATGGAGGCCACTGTGTTCTAAGGGACCTTCAATGCTGTAGAAATGT	Salmo salar clone 272P16 chaperonin gene, complete cds; myosin 1 gene, partial cds; and TCR-gamma locus, partial sequence	340	1715	100%	1E-89	90%	EU221180.1				M01522:132:000000000-A4LNU:1:2111:12476:4866.1	GATTGGTGGAGGTCTGCAGAGATGTGTGTCCTTCTGGAAGGTTATCCCATCTCCACAGAGGAACTCTGGATCTCTGTCAGAGTGACCATCAAGTTCTTGGTCACCACCCTGACCAAGGCCCTTCTCCCCCCAATTTCTCAGTTTGGCTAGGCGGCCAGCTCTAGGAAGAGTCTTGGTGGATCCAAACTTCTTCCATTTAAGATTGATGGAGGCCACTGTGTTCTAAGGGACCTTCAATGCTGTAGAAATGT	unnamed protein product [Oncorhynchus mykiss]	66.2	118	96%	4E-18	81%	CDQ82117.1
		Salmo salar physical map contig 483, genomic sequence	333	2378	100%	2E-87	90%	EU481821.1						unnamed protein product [Oncorhynchus mykiss]	67.4	118	98%	5E-18	83%	CDQ91560.1
		Salmo salar homeobox protein HoxD13aa (HoxD13aa) gene, partial sequence; and homeobox protein HoxD13aa, homeobox protein HoxD12aa (HoxD12aa), homeobox protein HoxD11aa (HoxD11aa), homeobox protein HoxD10aa (HoxD10aa), homeobox protein HoxD9aa (HoxD9aa), homeobox protein HoxD4aa (HoxD4aa), homeobox protein HoxD3aa (HoxD3aa), and homeobox protein HoxD1aa (HoxD1aa) genes, complete cds	333	630	100%	2E-87	90%	EU025718.1						transposase [Siniperca chuatsi]	77.4	77.4	99%	2E-15	71%	ABB83608.2
		Salmo salar retinoic acid receptor gamma b (Rargb) gene, partial cds; and homeobox protein HoxC13ba (HoxC13ba), homeobox protein HoxC12ba (HoxC12ba), homeobox protein HoxC11ba (HoxC11ba), homeobox protein HoxC10ba (HoxC10ba), homeobox protein HoxC9ba (HoxC9ba), homeobox protein HoxC8ba (HoxC8ba), homeobox protein HoxC6ba (HoxC6ba), homeobox protein HoxC5ba (HoxC5ba), and homeobox protein HoxC4ba …	333	657	100%	2E-87	90%	EU025716.1						unnamed protein product [Oncorhynchus mykiss]	78.6	78.6	89%	4E-15	60%	CDQ56960.1
		Salmo salar polyunsaturated fatty acid elongase (elvol5a) gene, complete cds	329	417	100%	2E-86	89%	GU238431.1						unnamed protein product [Oncorhynchus mykiss]	64.3	104	93%	7E-14	79%	CDR07446.1
		PREDICTED: Salmo salar Probable thiopurine S-methyltransferase (tpmt), transcript variant X4, mRNA	325	325	98%	2E-85	89%	XM_014141514.1						transposase [Ictalurus punctatus]	61.2	103	96%	8E-14	76%	ABD83935.1
		Salmo salar clone ssal-rgf-002-284 Probable thiopurine S-methyltransferase putative mRNA, complete cds	325	325	98%	2E-85	89%	BT058743.1						TC1-like transposase [Cyprinus carpio]	58.2	103	94%	1E-13	81%	AET85182.1
		Salmo salar clone BAC 261D01 Foxl2-like protein (Foxl2) gene, complete cds	324	1466	100%	8E-85	89%	HM159472.1						unnamed protein product [Oncorhynchus mykiss]	70.9	70.9	88%	1E-13	54%	CDQ60882.1
		Salmo salar clone CH214-714P22 MHC Class I (Sasa-UBA) gene, Sasa-UBA*0601 allele, partial cds; and proteasome subunit beta type 8 (PSMB8a), proteasome subunit beta type 10 (PSMB10a), PSMB9a-like (PSMB9a-like), proteosome subunit beta type 9 (PSMB9), transporter 2 ATP binding cassette (TAP2a), bromodomain containing 2 (BRD2), collagen Type XI Alpha2 (COL11A2), retinoid X receptor beta (RXRB), solu…	324	1334	99%	8E-85	89%	EF210363.1						unnamed protein product [Oncorhynchus mykiss]	73.6	73.6	66%	2E-13	63%	CDQ81246.1
		Salmo salar clone BAC CHORI214-92I04, complete sequence	324	1066	99%	8E-85	89%	EF427384.1						unnamed protein product [Oncorhynchus mykiss]	64.3	102	77%	3E-13	79%	CDQ84270.1
Sequence ID	Sequence	Specie ID	Max Score	Total Score	Query Cover	E-Value	Identification	Accession				Sequence ID	Sequence	Specie ID	Max Score	Total Score	Query Cover	E-Value	Identification	Accession
M01522:132:000000000-A4LNU:1:1103:22566:9934.2	GCTGTCTTGTGCATTTTACTGAGGAGTGGCTTCCGTCTGGCCACTCTACCATGAAGGCCTGATTGGTGGAGGTCTGCAGAGATGTGTGTCCTTCTGGAAGGTTATCCCATCTCCACAGAGGAACTCTGGATCTCTGTCAGAGTGACCATCAAGTTCTTGGTCACCACCCTGACCAAGGCCCTTCTCCCCCCAATTTCTCAG	Salmo salar clone 272P16 chaperonin gene, complete cds; myosin 1 gene, partial cds; and TCR-gamma locus, partial sequence	279	1419	100%	3E-71	93%	EU221180.1				M01522:132:000000000-A4LNU:1:1103:22566:9934.2	GCTGTCTTGTGCATTTTACTGAGGAGTGGCTTCCGTCTGGCCACTCTACCATGAAGGCCTGATTGGTGGAGGTCTGCAGAGATGTGTGTCCTTCTGGAAGGTTATCCCATCTCCACAGAGGAACTCTGGATCTCTGTCAGAGTGACCATCAAGTTCTTGGTCACCACCCTGACCAAGGCCCTTCTCCCCCCAATTTCTCAG	unnamed protein product [Oncorhynchus mykiss]	91.7	91.7	92%	8E-22	77%	CDQ82117.1
		Salmo salar clone BAC CHORI214-129P21 genomic sequence	275	953	100%	4E-70	92%	GQ505858.1						transposase [Ictalurus punctatus]	89.4	89.4	92%	7E-21	76%	ABD83935.1
		Salmo salar clone Ssa02 sexually dimorphic on the Y chromosome (sdY) gene, complete cds	269	269	100%	2E-68	90%	KT223111.1						unnamed protein product [Oncorhynchus mykiss]	90.5	90.5	92%	1E-19	79%	CDQ85673.1
		Salmo salar clone Ssa03 sexually dimorphic on the Y chromosome (sdY) gene, complete cds	269	269	100%	2E-68	90%	KT223110.1						unnamed protein product [Oncorhynchus mykiss]	85.9	85.9	92%	5E-19	77%	CDQ94147.1
		Salmo salar clone Ssa06 sexually dimorphic on the Y chromosome gene, complete cds	269	269	100%	2E-68	90%	KT223109.1						unnamed protein product [Oncorhynchus mykiss]	81.3	81.3	74%	2E-17	84%	CDQ91560.1
		Salmo salar sexually dimorphic on the Y chromosome (sdY) and hypothetical protein genes, complete cds	269	269	100%	2E-68	90%	KP898412.1						unnamed protein product [Oncorhynchus mykiss]	75.9	75.9	92%	8E-16	69%	CDQ99920.1
		Salmo salar sexually dimorphic on the Y chromosome (sdY) gene, complete cds	269	269	100%	2E-68	90%	KP898410.1						TC1-like transposase [Cyprinus carpio]	74.7	74.7	89%	3E-14	63%	AET85182.1
		Salmo salar clone 227J24 sexually dimorphic on the Y chromosome protein (sdY) gene, partial cds; and transposon TC1-like transposase and non-LTR retrotransposon Pol-like, complete sequence	269	269	100%	2E-68	90%	KJ851799.1						PREDICTED: zinc finger protein 271-like isoform X2 [Esox lucius]	74.7	74.7	91%	5E-14	66%	XP_012987797.1
		Salmo salar clone BAC 24B13 genomic sequence	269	269	100%	2E-68	90%	GU552297.1						PREDICTED: zinc finger protein 135-like isoform X1 [Esox lucius]	74.7	74.7	91%	5E-14	66%	XP_012987796.1
		Salmo salar IgH locus B genomic sequence	269	2000	100%	2E-68	92%	GU129140.1						Transposase [Dicentrarchus labrax]	72.8	72.8	89%	6E-14	63%	CBN80690.1
Sequence ID	Sequence	Specie ID	Max Score	Total Score	Query Cover	E-Value	Identification	Accession				N/A
M01522:132:000000000-A4LNU:1:2104:13070:11109.2	ACTTACACATTGGTGCATTCACCTTATGACATCCAGTGGAACAGCCACTTTACAATAGTGCATCTAAATCTTTTAAGGGGCGGGGGGCGGGGGGGTG	Salmo salar clone BAC882E11 CRFB5b, CRFB5a, and IFNGR2 genes, complete cds	150	150	98%	1E-32	95%	KF845942.1
		Salmo salar lunapark (Lnp) and even-skipped homeobox 2 (Evx2) genes, complete cds; HoxD13ab pseudogene, complete sequence; homeobox protein HoxD12ab (HoxD12ab), homeobox protein HoxD11ab (HoxD11ab), homeobox protein HoxD10ab (HoxD10ab), homeobox protein HoxD9ab (HoxD9ab), homeobox protein HoxD4ab (HoxD4ab), and homeobox protein HoxD3ab (HoxD3ab) genes, complete cds; and HoxD1ab pseudogene, comple…	147	371	98%	1E-31	94%	EU025719.1
		Salmo salar clone BAC CHORI214-92I04, complete sequence	147	147	98%	1E-31	94%	EF427384.1
		Schistosoma japonicum SJCHGC06004 protein mRNA, complete cds	147	147	93%	1E-31	96%	AY813225.1
		Salmo salar retinoic acid receptor gamma a (Rarga), coiled-coil transcriptional coactivator a (Kiaa1536), homeobox protein HoxC13aa (HoxC13aa), homeobox protein HoxC12aa (HoxC12aa), homeobox protein HoxC11aa (HoxC11aa), homeobox protein HoxC10aa (HoxC10aa), homeobox protein HoxC9aa (HoxC9aa), homeobox protein HoxC8aa (HoxC8aa), and homeobox protein HoxC6aa (HoxC6aa) genes, complete cds	145	396	97%	4E-31	94%	EU025714.1
		Salmo salar BAC CH214-363E24 (Children's Hospital Oakland Research Institute Atlantic Salmon BAC Library) complete sequence	145	145	97%	4E-31	94%	AC203446.12
		Salmo salar clone CH214-714P22 MHC Class I (Sasa-UBA) gene, Sasa-UBA*0601 allele, partial cds; and proteasome subunit beta type 8 (PSMB8a), proteasome subunit beta type 10 (PSMB10a), PSMB9a-like (PSMB9a-like), proteosome subunit beta type 9 (PSMB9), transporter 2 ATP binding cassette (TAP2a), bromodomain containing 2 (BRD2), collagen Type XI Alpha2 (COL11A2), retinoid X receptor beta (RXRB), solu…	145	289	97%	4E-31	94%	EF210363.1
		Salmo salar clone BAC CHORI214-439H13 genomic sequence	143	143	96%	2E-30	94%	GQ505859.1
		Salmo salar clone BAC CHORI214-129P21 genomic sequence	143	143	94%	2E-30	95%	GQ505858.1
		Salmo salar clone BAC CHORI214-523M19, complete sequence	143	143	94%	2E-30	95%	EF427383.1
Sequence ID	Sequence	Specie ID	Max Score	Total Score	Query Cover	E-Value	Identification	Accession				Sequence ID	Sequence	Specie ID	Max Score	Total Score	Query Cover	E-Value	Identification	Accession
M01522:132:000000000-A4LNU:1:2108:3748:20768	GGACGGAGTGGTCTGGCAAGAGACGGAAGGAGGTGCGCTGGTCGTGAACGTGACGTGGAGAGAGAAGAGCTATGTAGGGACCCTTCTGGACTGCACGAAACACGAC	PREDICTED: Poecilia reticulata zinc finger protein 608 (znf608), mRNA	105	105	100%	4E-19	82%	XM_008419502.2				M01+M68:N72522:132:000000000-A4LNU:1:2108:3748:20768	GGACGGAGTGGTCTGGCAAGAGACGGAAGGAGGTGCGCTGGTCGTGAACGTGACGTGGAGAGAGAAGAGCTATGTAGGGACCCTTCTGGACTGCACGAAACACGAC	Zinc finger protein 608 [Stegodyphus mimosarum]	73.6	73.6	99%	2E-14	86%	KFM61773.1
		PREDICTED: Poecilia formosa zinc finger protein 608 (znf608), mRNA	102	102	100%	5E-18	81%	XM_007573178.2						PREDICTED: zinc finger protein 609-like isoform X1 [Tetranychus urticae]	73.6	73.6	99%	2E-14	86%	XP_015795915.1
		PREDICTED: Poecilia mexicana zinc finger protein 608 (znf608), mRNA	102	102	100%	5E-18	81%	XM_014989103.1						PREDICTED: zinc finger protein 609-like isoform X2 [Tetranychus urticae]	73.6	73.6	99%	2E-14	86%	XP_015795916.1
		PREDICTED: Poecilia latipinna zinc finger protein 608 (znf608), mRNA	102	102	100%	5E-18	81%	XM_015029960.1						zinc finger protein 608-like [Limulus polyphemus]	73.6	73.6	99%	3E-14	86%	XP_013776052.2
		PREDICTED: Xiphophorus maculatus zinc finger protein 608-like (LOC102226572), mRNA	102	102	100%	5E-18	81%	XM_014470356.1						hypothetical protein IscW_ISCW021249 [Ixodes scapularis]	72.8	72.8	99%	5E-14	83%	XP_002403024.1
		PREDICTED: Acanthochromis polyacanthus zinc finger protein 608-like (LOC110966959), mRNA	96.9	96.9	90%	2E-16	82%	XM_022216462.1						PREDICTED: AF4/FMR2 family member 4-like [Rhagoletis zephyria]	72.4	72.4	99%	7E-14	86%	XP_017480578.1
		PREDICTED: Fundulus heteroclitus centrosomal protein 120 (cep120), mRNA	96.9	96.9	90%	2E-16	82%	XM_021313481.1						zinc finger protein 608-like isoform X1 [Limulus polyphemus]	72.4	72.4	99%	8E-14	83%	XP_013784417.1
		PREDICTED: Anoplophora glabripennis zinc finger protein 608-like (LOC108904190), transcript variant X3, mRNA	96.9	96.9	90%	2E-16	82%	XM_018706643.1						zinc finger protein 608-like isoform X2 [Limulus polyphemus]	72.4	72.4	99%	8E-14	83%	XP_022253252.1
		PREDICTED: Anoplophora glabripennis zinc finger protein 608-like (LOC108904190), transcript variant X2, mRNA	96.9	96.9	90%	2E-16	82%	XM_018706642.1						PREDICTED: zinc finger protein 608-like isoform X1 [Anoplophora glabripennis]	71.6	71.6	99%	1E-13	83%	XP_018562157.1
		PREDICTED: Anoplophora glabripennis zinc finger protein 608-like (LOC108904190), transcript variant X1, mRNA	96.9	96.9	90%	2E-16	82%	XM_018706641.1						PREDICTED: zinc finger protein 608-like isoform X2 [Anoplophora glabripennis]	71.6	71.6	99%	1E-13	83%	XP_018562159.1
														PREDICTED: LOW QUALITY PROTEIN: zinc finger protein 609-like [Aethina tumida]	71.6	71.6	99%	1E-13	83%	XP_019865625.1
Sequence ID	Sequence	Specie ID	Max Score	Total Score	Query Cover	E-Value	Identification	Accession				Sequence ID	Sequence	Specie ID	Max Score	Total Score	Query Cover	E-Value	Identification	Accession
M01522:132:000000000-A4LNU:1:1108:18861:28143	GTCATCAACGGGAAAAAGGCGGCTTACATTAAAGACGACAGCAGCTATGTTTC	Dicentrarchus labrax chromosome sequence corresponding to linkage group 1, bottom part, complete sequence	51.8	51.8	86%	0.007	85%	FQ310507.3				M01522:132:000000000-A4LNU:1:1108:18861:28143	GTCATCAACGGGAAAAAGGCGGCTTACATTAAAGACGACAGCAGCTATGTTTC	hypothetical protein [Lihuaxuella thermophila]	33.5	33.5	96%	1.1	94%	WP_089970192.1
Sequence ID	Sequence	Specie ID	Max Score	Total Score	Query Cover	E-Value	Identification	Accession				Sequence ID	Sequence	Specie ID	Max Score	Total Score	Query Cover	E-Value	Identification	Accession
M01522:132:000000000-A4LNU:1:1105:25503:11892	GATGGAGATGACGTTGGTGGGAATGTAGGCCGATACGTCGCCTGCCTGGGTCTCGATAATCGGCAGCGCCGTAATTGAGCCGCCGCCGTGGTCCTGGTCTAGCTTGGCTGCCCGCTCCAGCAAGCGGCTATGCAGGTAGAAGATGTCTCCGGGGTAGGCCTCACGCCCAGCAGGCCGACGCAGCAGCAAGGACATCTGCCGGTAGGCCCAGGCATGCTTGGTCAGGTCGTCGTATACGATCAAAACGTCCTTGCCTTGCTCCATGAAC	Tetraodon nigroviridis full-length cDNA	235	235	95%	3E-58	80%	CR671056.2				M01522:132:000000000-A4LNU:1:1105:25503:11892	GATGGAGATGACGTTGGTGGGAATGTAGGCCGATACGTCGCCTGCCTGGGTCTCGATAATCGGCAGCGCCGTAATTGAGCCGCCGCCGTGGTCCTGGTCTAGCTTGGCTGCCCGCTCCAGCAAGCGGCTATGCAGGTAGAAGATGTCTCCGGGGTAGGCCTCACGCCCAGCAGGCCGACGCAGCAGCAAGGACATCTGCCGGTAGGCCCAGGCATGCTTGGTCAGGTCGTCGTATACGATCAAAACGTCCTTGCCTTGCTCCATGAAC	F0F1 ATP synthase subunit alpha [Candidatus Curtissbacteria bacterium RIFCSPHIGHO2_01_FULL_41_44]	177	177	99%	2E-51	90%	OGD93758.1
		Tetraodon nigroviridis full-length cDNA	235	235	95%	3E-58	80%	CR648727.2						F0F1 ATP synthase subunit alpha [Candidatus Curtissbacteria bacterium RIFCSPHIGHO2_02_FULL_42_58]	177	177	99%	2E-51	90%	OGD93622.1
		Alloactinosynnema sp. L-07 genome assembly Alloactinosynnema sp. L-07, chromosome : I	233	276	98%	1E-57	80%	LN850107.1						F0F1 ATP synthase subunit alpha [Candidatus Moranbacteria bacterium RBG_13_45_13]	176	176	99%	3E-51	89%	OGI25661.1
		Nitrospirillum amazonense CBAmc chromosome 1, complete sequence	230	230	95%	1E-56	80%	CP022110.1						F0F1 ATP synthase subunit alpha [Candidatus Daviesbacteria bacterium RIFCSPHIGHO2_01_FULL_44_29]	175	175	99%	6E-51	89%	OGE30590.1
		Sphingobium sp. YBL2, complete genome	230	230	90%	1E-56	81%	CP010954.1						F0F1 ATP synthase subunit alpha [Candidatus Woykebacteria bacterium RBG_19FT_COMBO_43_10]	171	171	99%	1E-50	89%	OGY28302.1
		Tetraodon nigroviridis full-length cDNA	230	230	95%	1E-56	80%	CR678358.2						F0F1 ATP synthase subunit alpha [Chloroflexi bacterium TMED70]	174	174	99%	2E-50	91%	OUU77020.1
		Tetraodon nigroviridis full-length cDNA	230	230	95%	1E-56	80%	CR649008.2						F0F1 ATP synthase subunit alpha [Candidatus Curtissbacteria bacterium RIFCSPHIGHO2_01_FULL_41_11]	175	175	99%	2E-50	88%	OGD87381.1
		Trichoderma reesei QM6a chromosome VII, complete sequence	228	228	94%	5E-56	80%	CP016238.1						hypothetical protein ACD_38C00037G0006 [uncultured bacterium]	174	174	99%	3E-50	89%	EKD85362.1
		Purpureocillium lilacinum ATP synthase alpha chain, mitochondrial precursor (VFPFJ_03561), partial mRNA	228	228	94%	5E-56	80%	XM_018320643.1						F0F1 ATP synthase subunit alpha [Gammaproteobacteria bacterium RIFCSPLOWO2_02_FULL_57_10]	169	169	99%	4E-50	87%	OGT71621.1
		Trichoderma reesei QM6a ATP synthase alpha chain mitochondrial precursor (TRIREDRAFT_21673), mRNA	228	228	94%	5E-56	80%	XM_006962465.1						F0F1 ATP synthase subunit alpha [Candidatus Daviesbacteria bacterium RIFCSPHIGHO2_02_FULL_39_12]	173	173	99%	5E-50	88%	OGE25528.1

## Sheet: Rodent
BLASTN
Sequence ID	Sequence	Specie ID	Max Score	Total Score	Query Cover	E-Value	Identification	Accession
M01522:132:000000000-A4LNU:1:2101:13030:1811.2	TCACATATACTCACACACCTCACTCCCATACACACATACTCTCACATCTACA	Mus musculus targeted deletion, lacZ-tagged mutant allele Mif:tm1(KOMP)Wtsi; transgenic	50	50	90%	0.004	83%	JN955231.1
		Mus musculus strain C57BL/6J clone rp23-333m15, complete sequence	50	50	90%	0.004	83%	AC142499.9
		Mus musculus strain 129S6/SvEvTac clone rp21-594l4 map 10, complete sequence	50	50	90%	0.004	83%	AC007961.32
		Mus musculus BAC RP24-328D3 () complete sequence	48.2	48.2	78%	0.013	85%	AC190320.7
		Mus musculus chromosome 8, clone RP24-289B21, complete sequence	46.4	46.4	86%	0.044	83%	AC119874.12
		Mus musculus chromosome 3, clone RP23-191N23, complete sequence	42.8	42.8	88%	0.54	80%	AC109239.8
		Mus musculus BAC clone RP24-409P22 from chromosome 3, complete sequence	42.8	42.8	88%	0.54	80%	AC162913.3
		Homo sapiens chromosome 5 clone RP11-181E7, complete sequence	41	41	86%	1.9	80%	AC093523.3
		Homo sapiens chromosome 5 clone RP11-141O11, complete sequence	41	41	86%	1.9	80%	AC093248.3
		Homo sapiens phosphodiesterase 9A (PDE9A), RefSeqGene on chromosome 21	39.2	39.2	98%	6.6	77%	NG_047067.1
