# Supplementary material for: Pre-Columbian zoonotic enteric parasites: An insight into Puerto Rican indigenous culture diets and life styles
Source: PLoS One. 2020 Jan 30;15(1):e0227810. doi: 10.1371/journal.pone.0227810 (PMC6992007; doi:10.1371/journal.pone.0227810)
Supplement: S7 Data — (ODS) [file pone.0227810.s047.ods]

## Sheet: Rodent
BLASTN
Sequence ID	Sequence	Specie ID	Max Score	Total Score	Query Cover	E-Value	Identification	Accession
M01522:132:000000000-A4LNU:1:2106:20192:19962.2	CAGGAAGAGGAAGAGGAGAAGACGAACCAGAAAATGAAGTGGAAGAGGAATCGGAAGTGGCGGGGACCGG	Mus musculus BAC clone RP24-267D17 from chromosome 3, complete sequence	59	59	81%	0.000009	82%	AC123055.3
		Mus musculus BAC clone RP23-245O13 from chromosome 3, complete sequence	59	59	81%	0.000009	82%	AC161604.6
		Mus musculus targeted non-conditional, lacZ-tagged mutant allele Cpa6:tm2e(KOMP)Wtsi; transgenic	57.2	57.2	84%	0.00003	81%	JN955801.1
		Mus musculus targeted KO-first, conditional ready, lacZ-tagged mutant allele Cpa6:tm1a(KOMP)Wtsi tm2a(KOMP)Wtsi; transgenic	57.2	57.2	84%	0.00003	81%	JN947108.1
		Mouse DNA sequence from clone RP24-282D16 on chromosome 9, complete sequence	57.2	57.2	84%	0.00003	81%	CT954326.5
		Mus musculus chromosome 1, clone RP24-356O3, complete sequence	57.2	57.2	84%	0.00003	81%	AC102469.7
		Mus musculus chromosome 9, clone RP23-349N4, complete sequence	57.2	57.2	84%	0.00003	81%	AC111135.10
		Rattus norvegicus DNA, BAC clone: RNB1-434D18, strain: F344/Stm, complete sequence	53.6	53.6	84%	0.0004	80%	AP012462.1
		Rattus norvegicus Y Chr BAC RNECO-226L22 (Amplicon Express Rat SHR-Akr (EcoR1 Digest) BAC library) complete sequence	53.6	53.6	88%	0.0004	79%	AC244152.10
		Mus musculus BAC clone RP24-394E6 from chromosome 3, complete sequence	53.6	53.6	84%	0.0004	80%	AC166364.2
Sequence ID	Sequence	Specie ID	Max Score	Total Score	Query Cover	E-Value	Identification	Accession
M01522:132:000000000-A4LNU:1:2112:25484:24204.1	GGATTGGGAAGAAGAAGAAGAAGAAGAAGAAGAAGAAGAGGAAGCAGACGAAGAAGAAGAAGAAGAAGAAGAAGAAGAAGAGGAAGAAGTGGTAATAGCAGCAGCTGATGATGATGATGAAGAAGAAGGAGGAGAAGAAGATACG	Mus musculus 10 BAC RP23-184H3 (Roswell Park Cancer Institute (C57BL/6J Female) Mouse BAC Library) complete sequence	172	172	90%	6E-40	89%	AC152949.1
		Mus musculus 10 BAC RP23-426B18 (Roswell Park Cancer Institute (C57BL/6J Female) Mouse BAC Library) complete sequence	172	172	90%	6E-40	89%	AC153518.14
		Mus musculus chromosome 7, clone RP23-290H21, complete sequence	170	336	92%	2E-39	88%	AC163402.5
		Mus musculus chromosome 7, clone RP24-386G12, complete sequence	170	657	92%	2E-39	88%	AC116694.9
		Mus musculus BAC clone RP24-153M4 from chromosome 7, complete sequence	170	336	92%	2E-39	88%	AC128666.4
		Mouse DNA sequence from clone RP23-239H6 on chromosome 11, complete sequence	165	830	92%	9E-38	87%	AL663060.6
		Rattus norvegicus Y Chr BAC RNECO-99F21 (Amplicon Express Rat SHR-Akr (EcoR1 Digest) BAC library) complete sequence	159	159	91%	4E-36	86%	AC244105.4
		Rattus norvegicus Y Chr BAC RNAEX-189I15 (Amplicon Express Rat SHR-Akr BAC library) complete sequence	159	159	91%	4E-36	86%	AC242277.2
		Mus musculus BAC clone RP23-131H10 from chromosome 12, complete sequence	159	1056	93%	4E-36	86%	AC122227.4
		Solanum pennellii chromosome ch01, complete genome	158	1125	96%	1E-35	84%	HG975440.1
Sequence ID	Sequence	Specie ID	Max Score	Total Score	Query Cover	E-Value	Identification	Accession
M01522:132:000000000-A4LNU:1:1112:5979:5919.1	CCTTCTCTCCATCCGCTTCCCCTCTCTCCCCGTAACCTTCTTTTTCCTCCCTTC	Mus musculus BAC clone RP24-361E14 from chromosome 1, complete sequence	50	50	100%	0.005	82%	AC122482.4

## Sheet: Fish
BLASTN												BLASTX
Sequence ID	Sequence	Specie ID	Max Score	Total Score	Query Cover	E-Value	Identification	Accession				Sequence ID	Sequence	Specie ID	Max Score	Total Score	Query Cover	E-Value	Identification	Accession
M01522:132:000000000-A4LNU:1:2102:4762:10950.2	AGCTCACCTCATCAAATACATTTTTTAGTCCTTTCTGCGTCATAGCAGAG	PREDICTED: Callorhinchus milii cell division cycle 42 (cdc42), transcript variant X3, mRNA	64.4	64.4	100%	0.0000001	88%	XM_007897764.1				M01522:132:000000000-A4LNU:1:2102:4762:10950.2	AGCTCACCTCATCAAATACATTTTTTAGTCCTTTCTGCGTCATAGCAGAG	Cell division control protein 42-like protein [Rhizoctonia solani AG-8 WAC10335]	34.7	34.7	96%	0.52	94%	KDN41188.1
		PREDICTED: Cyprinus carpio cell division control protein 42 homolog (LOC109049051), transcript variant X3, mRNA	62.6	62.6	88%	0.0000004	91%	XM_019066713.1						related to GTP binding protein Cdc42 [Serendipita indica DSM 11827]	33.1	33.1	96%	1.9	88%	CCA68283.1
		PREDICTED: Cyprinus carpio cell division control protein 42 homolog (LOC109049051), transcript variant X2, mRNA	62.6	62.6	88%	0.0000004	91%	XM_019066712.1						hypothetical protein AZE42_13816 [Rhizopogon vesiculosus]	33.1	33.1	90%	1.9	93%	OJA19058.1
		PREDICTED: Cyprinus carpio cell division control protein 42 homolog (LOC109049051), transcript variant X1, mRNA	62.6	62.6	88%	0.0000004	91%	XM_019066711.1						cell division control protein 42 [Cryptococcus depauperatus CBS 7855]	33.1	33.1	90%	1.9	93%	ODN90401.1
		PREDICTED: Cyprinus carpio cell division control protein 42 homolog (LOC109051932), transcript variant X1, mRNA	62.6	62.6	94%	0.0000004	89%	XM_019069412.1						cell division control protein 42 [Cryptococcus depauperatus CBS 7841]	33.1	33.1	90%	2.1	93%	ODN85510.1
		PREDICTED: Sinocyclocheilus rhinocerous cell division control protein 42 homolog (LOC107707751), transcript variant X2, mRNA	62.6	62.6	94%	0.0000004	89%	XM_016511848.1						cell division control protein 42 [Neolentinus lepideus HHB14362 ss-1]	32.7	32.7	96%	2.6	88%	KZT24105.1
		PREDICTED: Sinocyclocheilus rhinocerous cell division control protein 42 homolog (LOC107707751), transcript variant X1, mRNA	62.6	62.6	94%	0.0000004	89%	XM_016511847.1						PREDICTED: ras-related C3 botulinum toxin substrate 1-like [Plutella xylostella]	31.6	31.6	84%	4.5	93%	XP_011567263.1
		PREDICTED: Sinocyclocheilus anshuiensis cell division control protein 42 homolog (LOC107672009), transcript variant X3, mRNA	62.6	62.6	94%	0.0000004	89%	XM_016465050.1						Ras-related protein Rac1 [Zancudomyces culisetae]	31.6	31.6	84%	4.8	93%	OMH85171.1
		PREDICTED: Sinocyclocheilus anshuiensis cell division control protein 42 homolog (LOC107672009), transcript variant X2, mRNA	62.6	62.6	94%	0.0000004	89%	XM_016465049.1						PREDICTED: cell division control protein 42 homolog [Sinocyclocheilus grahami]	31.6	31.6	84%	5.1	93%	XP_016106492.1
		PREDICTED: Sinocyclocheilus anshuiensis cell division control protein 42 homolog (LOC107672009), transcript variant X1, mRNA	62.6	62.6	94%	0.0000004	89%	XM_016465048.1						PREDICTED: cell division control protein 42 homolog [Tinamus guttatus]	31.6	31.6	84%	6.4	93%	XP_010216806.1
Sequence ID	Sequence	Specie ID	Max Score	Total Score	Query Cover	E-Value	Identification	Accession				Sequence ID	Sequence	Specie ID	Max Score	Total Score	Query Cover	E-Value	Identification	Accession
M01522:132:000000000-A4LNU:1:1108:23000:25888.2	CGTACACTAACCAAAACACTCGATTCTGTTTGATTTGCAACTATGCGAATAAAATCATACCCGCTCTTCAATATCGTTGCACT	PREDICTED: Oreochromis niloticus replication factor C subunit 5 (rfc5), mRNA	64.4	64.4	84%	0.0000002	80%	XM_003454170.4				M01522:132:000000000-A4LNU:1:1108:23000:25888.2	CGTACACTAACCAAAACACTCGATTCTGTTTGATTTGCAACTATGCGAATAAAATCATACCCGCTCTTCAATATCGTTGCACT	DNA replication factor C complex subunit 5 [Coccomyxa subellipsoidea C-169]	53.1	53.1	97%	0.0000003	85%	XP_005646859.1
		PREDICTED: Larimichthys crocea replication factor C subunit 5 (rfc5), mRNA	64.4	64.4	84%	0.0000002	80%	XM_019272012.1						hypothetical protein AURANDRAFT_71065 [Aureococcus anophagefferens]	52.4	52.4	83%	0.0000005	91%	XP_009034370.1
		PREDICTED: Acropora digitifera replication factor C subunit 5-like (LOC107339497), mRNA	64.4	64.4	81%	0.0000002	81%	XM_015904803.1						unnamed protein product [Chondrus crispus]	51.6	51.6	83%	0.000001	87%	XP_005717324.1
		PREDICTED: Pygocentrus nattereri replication factor C subunit 5 (rfc5), mRNA	60.8	60.8	81%	0.000003	79%	XM_017705068.1						replication factor C subunit 5 [Cyanidioschyzon merolae strain 10D]	51.6	51.6	97%	0.000001	81%	XP_005537548.1
		PREDICTED: Maylandia zebra replication factor C (activator 1) 5, 36.5kDa (rfc5), mRNA	59	59	84%	0.00001	79%	XM_004566688.3						replication factor C subunit 5 [Blastocystis sp. ATCC 50177/Nand II]	51.6	51.6	90%	0.000001	80%	OAO16996.1
		PREDICTED: Pundamilia nyererei replication factor C (activator 1) 5, 36.5kDa (rfc5), mRNA	59	59	84%	0.00001	79%	XM_005743060.2						replication factor C subunit 5 [Blastocystis sp. ATCC 50177/Nand II]	51.6	51.6	90%	0.000001	80%	OAO16555.1
		PREDICTED: Notothenia coriiceps replication factor C (activator 1) 5, 36.5kDa (rfc5), mRNA	59	59	84%	0.00001	79%	XM_010773203.1						replication factor C subunit 5 (36kDa), probable [Ostreococcus lucimarinus CCE9901]	51.6	51.6	97%	0.000001	81%	XP_001416450.1
		PREDICTED: Neolamprologus brichardi replication factor C subunit 5-like (LOC102778065), mRNA	59	59	84%	0.00001	79%	XM_006803868.1						PREDICTED: replication factor C subunit 5 [Fulmarus glacialis]	50.8	50.8	86%	0.000001	83%	XP_009574511.1
		PREDICTED: Haplochromis burtoni replication factor C (activator 1) 5, 36.5kDa (rfc5), mRNA	59	59	84%	0.00001	79%	XM_005928878.1						rfc5 replication factor C subunit 5 (36kDa), probable (IC) [Ostreococcus tauri]	51.2	51.2	86%	0.000001	83%	XP_003074798.1
		Albugo laibachii Alem1, genomic contig CONTIG_111_Em1_cons_v4_76421_232_3	57.2	57.2	83%	0.00004	78%	FR833122.1						PREDICTED: replication factor C subunit 5, partial [Chlamydotis macqueenii]	50.8	50.8	86%	0.000001	83%	XP_010123604.1
Sequence ID	Sequence	Specie ID	Max Score	Total Score	Query Cover	E-Value	Identification	Accession				Sequence ID	Sequence	Specie ID	Max Score	Total Score	Query Cover	E-Value	Identification	Accession
M01522:132:000000000-A4LNU:1:2106:14821:15155.1	CTTTGGGATACTGCTGGTCAAGAAGACTACGACAGACTGAGACCACTCTCCTATCCTGACACAGATGTCATCCTTATGTGTTTCAGTATCGACAGCCCAGACTCCCTTGAAAATATACCTGAGAAATGGACTCCCGAAGTCAAACACTTCTGCCCAAATGTTCCCATTATTTTGGTGGGCAATAAGAAGGTATGTCTATTGTTTTGTTTGTCAGTTTCAAGAGTAGCG	PREDICTED: Boleophthalmus pectinirostris transforming protein RhoA (LOC110168723), mRNA	206	206	82%	3E-50	84%	XM_020934210.1				M01522:132:000000000-A4LNU:1:2106:14821:15155.1	CTTTGGGATACTGCTGGTCAAGAAGACTACGACAGACTGAGACCACTCTCCTATCCTGACACAGATGTCATCCTTATGTGTTTCAGTATCGACAGCCCAGACTCCCTTGAAAATATACCTGAGAAATGGACTCCCGAAGTCAAACACTTCTGCCCAAATGTTCCCATTATTTTGGTGGGCAATAAGAAGGTATGTCTATTGTTTTGTTTGTCAGTTTCAAGAGTAGCG	hCG2043376, isoform CRA_a [Homo sapiens]	138	138	82%	3E-40	100%	EAW56533.1
		PREDICTED: Notothenia coriiceps transforming protein RhoA (LOC104949002), mRNA	203	203	83%	4E-49	84%	XM_010775275.1						RHOA [Cervus elaphus hippelaphus]	137	137	82%	3E-40	100%	OWK02462.1
		PREDICTED: Acanthochromis polyacanthus rho-related GTP-binding protein RhoA-C-like (LOC110949650), mRNA	199	199	82%	5E-48	84%	XM_022191807.1						PREDICTED: rho-related GTP-binding protein RhoC isoform X3 [Rhinopithecus bieti]	137	137	82%	3E-40	100%	XP_017725221.1
		PREDICTED: Labrus bergylta rho-related GTP-binding protein RhoA-B-like (LOC109990297), mRNA	199	199	83%	5E-48	83%	XM_020642371.1						ras-like protein Rhoab [Danio rerio]	137	137	82%	3E-40	100%	AAX20128.1
		PREDICTED: Stegastes partitus rho-related GTP-binding protein RhoC (LOC103360972), mRNA	197	197	82%	2E-47	83%	XM_008286923.1						hypothetical protein BRAFLDRAFT_80309 [Branchiostoma floridae]	139	139	82%	3E-40	100%	XP_002604718.1
		Gasterosteus aculeatus clone CNB132-G02 mRNA sequence	196	196	82%	6E-47	83%	BT028105.1						PREDICTED: rho-related GTP-binding protein RhoA-C-like [Sinocyclocheilus anshuiensis]	138	138	82%	4E-40	100%	XP_016363084.1
		Xenopus laevis ras homolog family member A S homeolog (rhoa.S), mRNA	194	194	83%	2E-46	83%	NM_001086972.1						ras-like protein Rhoae [Danio rerio]	137	137	82%	4E-40	98%	AAX20130.1
		PREDICTED: Boleophthalmus pectinirostris transforming protein RhoA-like (LOC110156040), mRNA	190	190	83%	2E-45	82%	XM_020920225.1						GTP binding protein Rho [Branchiostoma belcheri]	139	139	82%	4E-40	100%	BAE95627.1
		PREDICTED: Paralichthys olivaceus transforming protein RhoA (LOC109638588), transcript variant X2, mRNA	190	190	83%	2E-45	82%	XM_020101635.1						Transforming protein RhoA [Larimichthys crocea]	137	137	82%	5E-40	100%	KKF21747.1
		PREDICTED: Paralichthys olivaceus transforming protein RhoA (LOC109638588), transcript variant X1, mRNA	190	190	83%	2E-45	82%	XM_020101634.1						PREDICTED: rho-related GTP-binding protein RhoA-C-like [Gekko japonicus]	135	135	82%	5E-40	100%	XP_015284242.1

## Sheet: Mollusca
BLASTN												BLASTX
Sequence ID	Sequence	Specie ID	Max Score	Total Score	Query Cover	E-Value	Identification	Accession				Sequence ID	Sequence	Specie ID	Max Score	Total Score	Query Cover	E-Value	Identification	Accession
M01522:132:000000000-A4LNU:1:2114:13913:27214	CTTAAATTCAGCAGCCCATTTCTTCACTGTGCTATAAGGAAACTCCTTCACAAGGGCTTCCATGAAGTCTTCATGAACTTCCTTGGGAGACACACCCCTCTTACAGAGGTACTTTATGACTGCTCTAACTTTTTCATCATTTCAGTTTGACACACCGTTCTCCTCTTTACAGCGCTCTCCTACTGCAACCATAAGCTTCGAAATCCTATTCTCTCTAC	Lucina pectinata hemoglobin II gene, complete cds	221	221	99%	7E-54	83%	EU999997.3				M01522:132:000000000-A4LNU:1:2114:13913:27214	CTTAAATTCAGCAGCCCATTTCTTCACTGTGCTATAAGGAAACTCCTTCACAAGGGCTTCCATGAAGTCTTCATGAACTTCCTTGGGAGACACACCCCTCTTACAGAGGTACTTTATGACTGCTCTAACTTTTTCATCATTTCAGTTTGACACACCGTTCTCCTCTTTACAGCGCTCTCCTACTGCAACCATAAGCTTCGAAATCCTATTCTCTCTAC	PREDICTED: uncharacterized protein LOC102807136 [Saccoglossus kowalevskii]	56.6	56.6	60%	0.00000001	53%	XP_006815359.1
		PREDICTED: Branchiostoma belcheri histone-lysine N-methyltransferase SETMAR-like (LOC109470348), mRNA	62.6	62.6	55%	0.000004	73%	XM_019769271.1						PREDICTED: histone-lysine N-methyltransferase SETMAR-like [Branchiostoma belcheri]	59.3	59.3	60%	0.00000001	62%	XP_019624830.1
														PREDICTED: putative uncharacterized protein FLJ37770 [Stomoxys calcitrans]	50.1	50.1	59%	0.00001	50%	XP_013103465.1
														PREDICTED: histone-lysine N-methyltransferase SETMAR-like [Amyelois transitella]	49.3	49.3	60%	0.00005	51%	XP_013193376.1
														hypothetical protein OCBIM_22034546mg [Octopus bimaculoides]	48.9	48.9	57%	0.00007	51%	KOF96574.1
														Homeodomain-like-containing protein [Strongyloides ratti]	46.6	46.6	57%	0.0001	50%	CEF59955.1
														PREDICTED: histone-lysine N-methyltransferase SETMAR-like [Vollenhovia emeryi]	47.8	47.8	60%	0.0002	53%	XP_011873175.1
														PREDICTED: uncharacterized protein LOC106878802 [Octopus bimaculoides]	45.8	45.8	59%	0.0004	48%	XP_014783626.1
														Histone-lysine N-methyltransferase SETMAR [Habropoda laboriosa]	44.7	44.7	57%	0.002	51%	KOC61211.1
														PREDICTED: uncharacterized protein LOC108576094 [Habropoda laboriosa]	44.3	44.3	57%	0.003	51%	XP_017794503.1
M01522:132:000000000-A4LNU:1:1108:10745:10362.2	GCTTATGCCTTGTGTGCAAGGGGACCACTCATGCAGTGTGTTGAGCTGGATGACTTTAAGGTAGGCCA	PREDICTED: Crassostrea gigas TBC1 domain family member 31 (LOC105324956), mRNA	57.2	57.2	82%	0.0002	82%	XM_020065777.1						hypothetical protein LOTGIDRAFT_227074 [Lottia gigantea]	46.2	46.2	88%	0.00008	90%	XP_009052995.1
		Lottia gigantea hypothetical protein partial mRNA	50	50	88%	0.026	78%	XM_009054747.1						WD repeat-containing protein 67 [Crassostrea gigas]	43.9	43.9	88%	0.0005	85%	EKC29407.1
		PREDICTED: Mizuhopecten yessoensis TBC1 domain family member 31-like (LOC110449691), transcript variant X2, mRNA	44.6	44.6	57%	1.1	85%	XM_021496717.1						PREDICTED: TBC1 domain family member 31 [Crassostrea gigas]	43.9	43.9	88%	0.0005	85%	XP_019921336.1
		PREDICTED: Mizuhopecten yessoensis TBC1 domain family member 31-like (LOC110449691), transcript variant X1, mRNA	44.6	44.6	57%	1.1	85%	XM_021496716.1						TBC1 domain family member 31-like [Mizuhopecten yessoensis]	42.4	42.4	88%	0.001	80%	XP_021352391.1
														PREDICTED: TBC1 domain family member 31-like [Biomphalaria glabrata]	38.9	38.9	88%	0.029	70%	XP_013074757.1
														PREDICTED: TBC1 domain family member 31-like [Aplysia californica]	38.1	38.1	88%	0.049	70%	XP_005109308.1
												M01522:132:000000000-A4LNU:1:1106:21143:26037	CTCTAGAGGCCACATTTTTGGTCCAATCTTCATCAAACTTGCTCAGAATGATCATCTTGACAATTTCTCAGTTAAGTTCGAATATGGGTGACGTTGGGTCAAAAACTAGGTCAGTAGGTCAAATCATGGAAAAACCTTGTGAACACTCTAGAGG	PREDICTED: TBC1 domain family member 31-like [Lingula anatina]	36.6	36.6	88%	0.16	65%	XP_013419852.1
														PREDICTED: TBC1 domain family member 31-like [Lingula anatina]	36.6	36.6	88%	0.16	65%	XP_013421633.1
														TBC1 domain family member 31-like isoform X1 [Acanthaster planci]	35.4	35.4	88%	0.38	60%	XP_022110492.1
														TBC1 domain family member 31-like isoform X2 [Acanthaster planci]	35.4	35.4	88%	0.38	60%	XP_022110493.1
M01522:132:000000000-A4LNU:1:1106:21143:26037	CTCTAGAGGCCACATTTTTGGTCCAATCTTCATCAAACTTGCTCAGAATGATCATCTTGACAATTTCTCAGTTAAGTTCGAATATGGGTGACGTTGGGTCAAAAACTAGGTCAGTAGGTCAAATCATGGAAAAACCTTGTGAACACTCTAGAGG	Donax trunculus clone DTC32Alu genomic sequence	145	519	100%	4E-31	81%	KU682285.1				No significant similarity found.
		D.trunculus DTHS3 satellite DNA of HindIII family, clone pDTH33-12	136	136	89%	2E-28	82%	X94540.1
		D.trunculus DTHS3 satellite DNA of HindIII family, clone pDTH48-21	132	132	89%	3E-27	81%	X94542.1
		D.trunculus DTHS3 satellite DNA of HindIII family (clone pDTH48-22)	118	118	89%	6E-23	79%	X94611.1
		Tegillarca granosa clone TMGT8C7 microsatellite sequence	116	116	96%	2E-22	77%	EF635272.1
		Spisula solidissima gene for zinc finger protein Sso-Zic, complete cds	116	116	100%	2E-22	77%	AB231865.1
		Spisula solidissima cnRNA86/123/186, complete sequence	111	581	98%	9E-21	77%	EU054059.1
		Donax trunculus clone 84-19F genomic sequence	100	100	86%	2E-17	77%	KU682284.1
		Dreissena polymorpha microsatellite Dp90_contig01809 sequence	100	100	79%	2E-17	78%	KP275016.1
		Mercenaria mercenaria microsatellite Mme360 sequence	100	150	100%	2E-17	75%	AF108933.1
